# Supplementary material for: Genomes and virulence difference between two physiological races of Phytophthora nicotianae
Source: Gigascience. 2016 Jan 28;5:3. doi: 10.1186/s13742-016-0108-7 (PMC4730604; doi:10.1186/s13742-016-0108-7)
Supplement: Additional file 1: — Statistics of gene lengths of P. nicotianae races 0 and 1, and related species. Statistics of gene lengths of P. nicotianae races 0 and 1, and related species. (XLS 503 kb) [file 13742_2016_108_MOESM1_ESM.xls]

## Sheet: Additional file 1
Additional file 1. Statistics of gene lengths
	Phytophthora infestans	Phytophthora sojae	Phytophthora ramorum	Phytophthora nicotianae race 0	Phytophthora nicotianae race 1
Gene Length mean (bp)	1525	1614	1624	1699	1684
Mean exon number per gene	2.8	2.6	2.6	2.2	2.4
Exon length mean (bp)	475	532	552	698	574
Intron length mean (bp)	125	124	123	141	211
