# Supplementary material for: Genomes and virulence difference between two physiological races of Phytophthora nicotianae
Source: Gigascience. 2016 Jan 28;5:3. doi: 10.1186/s13742-016-0108-7 (PMC4730604; doi:10.1186/s13742-016-0108-7)
Supplement: Additional file 2: — Blast hits of ESTs on P. nicotianae races 0 and 1. Blast results of ESTs on P. nicotianae races 0 and 1. (TXT 2187 kb) [file 13742_2016_108_MOESM2_ESM.txt]

gi|68415983|gb|DR438072.1|DR438072	HJ0_GLEAN_10008480	100.00	357	0	0	42	398	1	357	0.0	708
gi|68415983|gb|DR438072.1|DR438072	HJ0_GLEAN_10008345	100.00	357	0	0	42	398	1	357	0.0	708
gi|68415983|gb|DR438072.1|DR438072	HJ0_GLEAN_10008346	79.23	260	54	0	95	354	51	310	6e-17	87.7
gi|68415984|gb|DR438073.1|DR438073	HJ0_GLEAN_10008480	99.72	357	1	0	42	398	1	357	0.0	700
gi|68415984|gb|DR438073.1|DR438073	HJ0_GLEAN_10008345	99.72	357	1	0	42	398	1	357	0.0	700
gi|68415984|gb|DR438073.1|DR438073	HJ0_GLEAN_10008346	79.23	260	54	0	95	354	51	310	6e-17	87.7
gi|68415985|gb|DR438074.1|DR438074	HJ0_GLEAN_10008480	100.00	357	0	0	40	396	1	357	0.0	708
gi|68415985|gb|DR438074.1|DR438074	HJ0_GLEAN_10008345	100.00	357	0	0	40	396	1	357	0.0	708
gi|68415985|gb|DR438074.1|DR438074	HJ0_GLEAN_10008346	79.23	260	54	0	93	352	51	310	6e-17	87.7
gi|68415986|gb|DR438075.1|DR438075	HJ0_GLEAN_10008480	99.72	357	1	0	40	396	1	357	0.0	700
gi|68415986|gb|DR438075.1|DR438075	HJ0_GLEAN_10008345	99.72	357	1	0	40	396	1	357	0.0	700
gi|68415986|gb|DR438075.1|DR438075	HJ0_GLEAN_10008346	79.23	260	54	0	93	352	51	310	6e-17	87.7
gi|68415987|gb|DR438076.1|DR438076	HJ0_GLEAN_10008480	99.72	357	1	0	40	396	1	357	0.0	700
gi|68415987|gb|DR438076.1|DR438076	HJ0_GLEAN_10008345	99.72	357	1	0	40	396	1	357	0.0	700
gi|68415987|gb|DR438076.1|DR438076	HJ0_GLEAN_10008346	79.23	260	54	0	93	352	51	310	4e-17	87.7
gi|68415990|gb|DR438077.1|DR438077	HJ0_GLEAN_10008480	98.79	247	3	0	42	288	1	247	3e-131	466
gi|68415990|gb|DR438077.1|DR438077	HJ0_GLEAN_10008345	98.79	247	3	0	42	288	1	247	3e-131	466
gi|68415995|gb|DR438078.1|DR438078	HJ0_GLEAN_10008480	99.72	357	1	0	46	402	1	357	0.0	700
gi|68415995|gb|DR438078.1|DR438078	HJ0_GLEAN_10008345	99.72	357	1	0	46	402	1	357	0.0	700
gi|68415995|gb|DR438078.1|DR438078	HJ0_GLEAN_10008346	79.23	260	54	0	99	358	51	310	6e-17	87.7
gi|68415996|gb|DR438079.1|DR438079	HJ0_GLEAN_10008480	99.72	357	1	0	46	402	1	357	0.0	700
gi|68415996|gb|DR438079.1|DR438079	HJ0_GLEAN_10008345	99.72	357	1	0	46	402	1	357	0.0	700
gi|68415996|gb|DR438079.1|DR438079	HJ0_GLEAN_10008346	79.23	260	54	0	99	358	51	310	6e-17	87.7
gi|68415997|gb|DR438080.1|DR438080	HJ0_GLEAN_10008480	100.00	357	0	0	44	400	1	357	0.0	708
gi|68415997|gb|DR438080.1|DR438080	HJ0_GLEAN_10008345	100.00	357	0	0	44	400	1	357	0.0	708
gi|68415997|gb|DR438080.1|DR438080	HJ0_GLEAN_10008346	79.23	260	54	0	97	356	51	310	6e-17	87.7
gi|68415998|gb|DR438081.1|DR438081	HJ0_GLEAN_10008480	99.44	357	2	0	44	400	1	357	0.0	692
gi|68415998|gb|DR438081.1|DR438081	HJ0_GLEAN_10008345	99.44	357	2	0	44	400	1	357	0.0	692
gi|68415998|gb|DR438081.1|DR438081	HJ0_GLEAN_10008346	78.85	260	55	0	97	356	51	310	1e-14	79.8
gi|68415999|gb|DR438082.1|DR438082	HJ0_GLEAN_10008480	100.00	357	0	0	42	398	1	357	0.0	708
gi|68415999|gb|DR438082.1|DR438082	HJ0_GLEAN_10008345	100.00	357	0	0	42	398	1	357	0.0	708
gi|68415999|gb|DR438082.1|DR438082	HJ0_GLEAN_10008346	79.23	260	54	0	95	354	51	310	6e-17	87.7
gi|68416000|gb|DR438083.1|DR438083	HJ0_GLEAN_10008480	91.94	360	23	6	49	408	1	354	6e-122	436
gi|68416000|gb|DR438083.1|DR438083	HJ0_GLEAN_10008345	91.94	360	23	6	49	408	1	354	6e-122	436
gi|68416002|gb|DR438085.1|DR438085	HJ0_GLEAN_10008480	93.85	358	21	1	145	502	1	357	2e-149	527
gi|68416002|gb|DR438085.1|DR438085	HJ0_GLEAN_10008345	93.85	358	21	1	145	502	1	357	2e-149	527
gi|68416003|gb|DR438086.1|DR438086	HJ0_GLEAN_10015208	97.30	444	12	0	22	465	1	444	0.0	793
gi|68416003|gb|DR438086.1|DR438086	HJ0_GLEAN_10015207	96.64	447	15	0	22	468	1	447	0.0	785
gi|68416003|gb|DR438086.1|DR438086	HJ0_GLEAN_10015207	99.21	253	2	0	527	779	506	758	2e-137	488
gi|68416003|gb|DR438086.1|DR438086	HJ0_GLEAN_10015206	95.77	426	18	0	40	465	16	441	0.0	702
gi|68416004|gb|DR438087.1|DR438087	HJ0_GLEAN_10015208	98.42	444	7	0	19	462	1	444	0.0	833
gi|68416004|gb|DR438087.1|DR438087	HJ0_GLEAN_10015207	97.09	447	13	0	19	465	1	447	0.0	801
gi|68416004|gb|DR438087.1|DR438087	HJ0_GLEAN_10015206	96.48	426	15	0	37	462	16	441	0.0	726
gi|68416005|gb|DR438088.1|DR438088	HJ0_GLEAN_10015208	98.42	444	7	0	19	462	1	444	0.0	833
gi|68416005|gb|DR438088.1|DR438088	HJ0_GLEAN_10015207	97.09	447	13	0	19	465	1	447	0.0	801
gi|68416005|gb|DR438088.1|DR438088	HJ0_GLEAN_10015207	98.15	216	4	0	524	739	506	721	2e-110	398
gi|68416005|gb|DR438088.1|DR438088	HJ0_GLEAN_10015206	96.48	426	15	0	37	462	16	441	0.0	726
gi|68416006|gb|DR438089.1|DR438089	HJ0_GLEAN_10015208	97.97	444	9	0	22	465	1	444	0.0	817
gi|68416006|gb|DR438089.1|DR438089	HJ0_GLEAN_10015207	97.32	447	12	0	22	468	1	447	0.0	809
gi|68416006|gb|DR438089.1|DR438089	HJ0_GLEAN_10015206	96.01	426	17	0	40	465	16	441	0.0	710
gi|68416009|gb|DR438090.1|DR438090	HJ0_GLEAN_10015208	97.97	444	9	0	30	473	1	444	0.0	817
gi|68416009|gb|DR438090.1|DR438090	HJ0_GLEAN_10015208	99.12	226	2	0	590	815	444	669	3e-121	434
gi|68416009|gb|DR438090.1|DR438090	HJ0_GLEAN_10015207	97.32	447	12	0	30	476	1	447	0.0	809
gi|68416009|gb|DR438090.1|DR438090	HJ0_GLEAN_10015207	98.93	281	3	0	535	815	506	786	3e-152	537
gi|68416009|gb|DR438090.1|DR438090	HJ0_GLEAN_10015206	96.01	426	17	0	48	473	16	441	0.0	710
gi|68416009|gb|DR438090.1|DR438090	HJ0_GLEAN_10015206	99.12	226	2	0	590	815	441	666	3e-121	434
gi|68416010|gb|DR438091.1|DR438091	HJ0_GLEAN_10015208	97.75	444	10	0	24	467	1	444	0.0	809
gi|68416010|gb|DR438091.1|DR438091	HJ0_GLEAN_10015207	97.09	447	13	0	24	470	1	447	0.0	801
gi|68416010|gb|DR438091.1|DR438091	HJ0_GLEAN_10015206	96.24	426	16	0	42	467	16	441	0.0	718
gi|68416011|gb|DR438092.1|DR438092	HJ0_GLEAN_10015208	97.97	444	9	0	23	466	1	444	0.0	817
gi|68416011|gb|DR438092.1|DR438092	HJ0_GLEAN_10015207	97.32	447	12	0	23	469	1	447	0.0	809
gi|68416011|gb|DR438092.1|DR438092	HJ0_GLEAN_10015206	96.01	426	17	0	41	466	16	441	0.0	710
gi|68416012|gb|DR438093.1|DR438093	HJ0_GLEAN_10015208	97.97	444	9	0	30	473	1	444	0.0	817
gi|68416012|gb|DR438093.1|DR438093	HJ0_GLEAN_10015208	98.16	272	5	0	590	861	444	715	3e-143	507
gi|68416012|gb|DR438093.1|DR438093	HJ0_GLEAN_10015207	97.32	447	12	0	30	476	1	447	0.0	809
gi|68416012|gb|DR438093.1|DR438093	HJ0_GLEAN_10015207	97.86	327	7	0	535	861	506	832	2e-172	605
gi|68416012|gb|DR438093.1|DR438093	HJ0_GLEAN_10015206	96.01	426	17	0	48	473	16	441	0.0	710
gi|68416012|gb|DR438093.1|DR438093	HJ0_GLEAN_10015206	98.16	272	5	0	590	861	441	712	3e-143	507
gi|68416013|gb|DR438094.1|DR438094	HJ0_GLEAN_10015208	98.06	360	7	0	8	367	1	360	0.0	666
gi|68416013|gb|DR438094.1|DR438094	HJ0_GLEAN_10015207	97.22	360	10	0	8	367	1	360	0.0	650
gi|68416013|gb|DR438094.1|DR438094	HJ0_GLEAN_10015206	95.61	342	15	0	26	367	16	357	3e-159	559
gi|68416014|gb|DR438095.1|DR438095	HJ0_GLEAN_10015206	99.30	426	3	0	56	481	16	441	0.0	821
gi|68416014|gb|DR438095.1|DR438095	HJ0_GLEAN_10015207	96.87	447	14	0	38	484	1	447	0.0	793
gi|68416014|gb|DR438095.1|DR438095	HJ0_GLEAN_10015208	95.95	444	18	0	38	481	1	444	0.0	745
gi|68416015|gb|DR438096.1|DR438096	HJ0_GLEAN_10015208	98.42	444	7	0	34	477	1	444	0.0	833
gi|68416015|gb|DR438096.1|DR438096	HJ0_GLEAN_10015207	97.09	447	13	0	34	480	1	447	0.0	801
gi|68416015|gb|DR438096.1|DR438096	HJ0_GLEAN_10015206	96.48	426	15	0	52	477	16	441	0.0	726
gi|68416016|gb|DR438097.1|DR438097	HJ0_GLEAN_10015208	97.97	444	9	0	33	476	1	444	0.0	817
gi|68416016|gb|DR438097.1|DR438097	HJ0_GLEAN_10015207	97.32	447	12	0	33	479	1	447	0.0	809
gi|68416016|gb|DR438097.1|DR438097	HJ0_GLEAN_10015206	96.01	426	17	0	51	476	16	441	0.0	710
gi|68416019|gb|DR438098.1|DR438098	HJ0_GLEAN_10015208	97.75	445	9	1	31	475	1	444	0.0	803
gi|68416019|gb|DR438098.1|DR438098	HJ0_GLEAN_10015208	98.33	239	3	1	592	830	444	681	8e-122	436
gi|68416019|gb|DR438098.1|DR438098	HJ0_GLEAN_10015207	96.43	448	15	1	31	478	1	447	0.0	771
gi|68416019|gb|DR438098.1|DR438098	HJ0_GLEAN_10015207	98.64	294	3	1	537	830	506	798	3e-155	547
gi|68416019|gb|DR438098.1|DR438098	HJ0_GLEAN_10015206	95.78	427	17	1	49	475	16	441	0.0	696
gi|68416019|gb|DR438098.1|DR438098	HJ0_GLEAN_10015206	98.33	239	3	1	592	830	441	678	8e-122	436
gi|68416020|gb|DR438099.1|DR438099	HJ0_GLEAN_10015206	99.71	349	1	0	28	376	1	349	0.0	684
gi|68416020|gb|DR438099.1|DR438099	HJ0_GLEAN_10015207	95.51	334	15	0	43	376	19	352	4e-159	559
gi|68416020|gb|DR438099.1|DR438099	HJ0_GLEAN_10015208	94.61	334	18	0	43	376	19	352	1e-149	527
gi|68416021|gb|DR438100.1|DR438100	HJ0_GLEAN_10015206	99.32	441	3	0	46	486	1	441	0.0	850
gi|68416021|gb|DR438100.1|DR438100	HJ0_GLEAN_10015206	97.45	274	7	0	603	876	441	714	4e-139	494
gi|68416021|gb|DR438100.1|DR438100	HJ0_GLEAN_10015207	96.50	429	15	0	61	489	19	447	0.0	749
gi|68416021|gb|DR438100.1|DR438100	HJ0_GLEAN_10015207	97.87	329	7	0	548	876	506	834	2e-172	605
gi|68416021|gb|DR438100.1|DR438100	HJ0_GLEAN_10015208	96.01	426	17	0	61	486	19	444	0.0	718
gi|68416021|gb|DR438100.1|DR438100	HJ0_GLEAN_10015208	97.45	274	7	0	603	876	444	717	4e-139	494
gi|68416024|gb|DR438101.1|DR438101	HJ0_GLEAN_10015206	99.55	441	2	0	38	478	1	441	0.0	858
gi|68416024|gb|DR438101.1|DR438101	HJ0_GLEAN_10015206	97.79	317	7	0	595	911	441	757	1e-164	579
gi|68416024|gb|DR438101.1|DR438101	HJ0_GLEAN_10015207	96.27	429	16	0	53	481	19	447	0.0	741
gi|68416024|gb|DR438101.1|DR438101	HJ0_GLEAN_10015207	98.12	372	7	0	540	911	506	877	0.0	690
gi|68416024|gb|DR438101.1|DR438101	HJ0_GLEAN_10015208	95.54	426	19	0	53	478	19	444	0.0	702
gi|68416024|gb|DR438101.1|DR438101	HJ0_GLEAN_10015208	97.48	317	8	0	595	911	444	760	6e-163	573
gi|68416025|gb|DR438102.1|DR438102	HJ0_GLEAN_10015206	99.77	441	1	0	38	478	1	441	0.0	866
gi|68416025|gb|DR438102.1|DR438102	HJ0_GLEAN_10015207	96.50	429	15	0	53	481	19	447	0.0	749
gi|68416025|gb|DR438102.1|DR438102	HJ0_GLEAN_10015207	99.61	255	1	0	540	794	506	760	6e-141	500
gi|68416025|gb|DR438102.1|DR438102	HJ0_GLEAN_10015208	95.77	426	18	0	53	478	19	444	0.0	710
gi|68416026|gb|DR438103.1|DR438103	HJ0_GLEAN_10015206	99.32	441	3	0	55	495	1	441	0.0	850
gi|68416026|gb|DR438103.1|DR438103	HJ0_GLEAN_10015206	98.18	274	5	0	612	885	441	714	2e-144	511
gi|68416026|gb|DR438103.1|DR438103	HJ0_GLEAN_10015207	96.50	429	15	0	70	498	19	447	0.0	749
gi|68416026|gb|DR438103.1|DR438103	HJ0_GLEAN_10015207	98.48	329	5	0	557	885	506	834	7e-178	622
gi|68416026|gb|DR438103.1|DR438103	HJ0_GLEAN_10015208	96.01	426	17	0	70	495	19	444	0.0	718
gi|68416026|gb|DR438103.1|DR438103	HJ0_GLEAN_10015208	98.18	274	5	0	612	885	444	717	2e-144	511
gi|68416037|gb|DR438114.1|DR438114	HJ0_GLEAN_10015206	99.77	441	1	0	42	482	1	441	0.0	866
gi|68416037|gb|DR438114.1|DR438114	HJ0_GLEAN_10015207	96.50	429	15	0	57	485	19	447	0.0	749
gi|68416037|gb|DR438114.1|DR438114	HJ0_GLEAN_10015208	95.77	426	18	0	57	482	19	444	0.0	710
gi|68416038|gb|DR438115.1|DR438115	HJ0_GLEAN_10008480	100.00	357	0	0	6	362	1	357	0.0	708
gi|68416038|gb|DR438115.1|DR438115	HJ0_GLEAN_10008345	100.00	357	0	0	6	362	1	357	0.0	708
gi|68416038|gb|DR438115.1|DR438115	HJ0_GLEAN_10008346	79.23	260	54	0	59	318	51	310	5e-17	87.7
gi|68416039|gb|DR438116.1|DR438116	HJ0_GLEAN_10008480	100.00	348	0	0	5	352	10	357	0.0	690
gi|68416039|gb|DR438116.1|DR438116	HJ0_GLEAN_10008345	100.00	348	0	0	5	352	10	357	0.0	690
gi|68416039|gb|DR438116.1|DR438116	HJ0_GLEAN_10008346	79.23	260	54	0	49	308	51	310	5e-17	87.7
gi|68416040|gb|DR438117.1|DR438117	HJ0_GLEAN_10008480	100.00	302	0	0	1	302	56	357	5e-171	599
gi|68416040|gb|DR438117.1|DR438117	HJ0_GLEAN_10008345	100.00	302	0	0	1	302	56	357	5e-171	599
gi|68416040|gb|DR438117.1|DR438117	HJ0_GLEAN_10008346	79.35	247	51	0	12	258	64	310	2e-16	85.7
gi|68416041|gb|DR438118.1|DR438118	HJ0_GLEAN_10008480	100.00	239	0	0	1	239	119	357	2e-133	474
gi|68416041|gb|DR438118.1|DR438118	HJ0_GLEAN_10008345	100.00	239	0	0	1	239	119	357	2e-133	474
gi|68416042|gb|DR438119.1|DR438119	HJ0_GLEAN_10008480	100.00	212	0	0	1	212	146	357	2e-117	420
gi|68416042|gb|DR438119.1|DR438119	HJ0_GLEAN_10008345	100.00	212	0	0	1	212	146	357	2e-117	420
gi|68416044|gb|DR438121.1|DR438121	HJ0_GLEAN_10008480	99.72	357	1	0	6	362	1	357	0.0	700
gi|68416044|gb|DR438121.1|DR438121	HJ0_GLEAN_10008345	99.72	357	1	0	6	362	1	357	0.0	700
gi|68416044|gb|DR438121.1|DR438121	HJ0_GLEAN_10008346	79.23	260	54	0	59	318	51	310	5e-17	87.7
gi|68416045|gb|DR438122.1|DR438122	HJ0_GLEAN_10008480	99.72	357	1	0	11	367	1	357	0.0	700
gi|68416045|gb|DR438122.1|DR438122	HJ0_GLEAN_10008345	99.72	357	1	0	11	367	1	357	0.0	700
gi|68416045|gb|DR438122.1|DR438122	HJ0_GLEAN_10008346	79.23	260	54	0	64	323	51	310	5e-17	87.7
gi|68416046|gb|DR438123.1|DR438123	HJ0_GLEAN_10008480	100.00	357	0	0	11	367	1	357	0.0	708
gi|68416046|gb|DR438123.1|DR438123	HJ0_GLEAN_10008345	100.00	357	0	0	11	367	1	357	0.0	708
gi|68416046|gb|DR438123.1|DR438123	HJ0_GLEAN_10008346	79.23	260	54	0	64	323	51	310	5e-17	87.7
gi|68416047|gb|DR438124.1|DR438124	HJ0_GLEAN_10008480	100.00	357	0	0	11	367	1	357	0.0	708
gi|68416047|gb|DR438124.1|DR438124	HJ0_GLEAN_10008345	100.00	357	0	0	11	367	1	357	0.0	708
gi|68416047|gb|DR438124.1|DR438124	HJ0_GLEAN_10008346	79.23	260	54	0	64	323	51	310	5e-17	87.7
gi|68416048|gb|DR438125.1|DR438125	HJ0_GLEAN_10008480	99.72	357	1	0	6	362	1	357	0.0	700
gi|68416048|gb|DR438125.1|DR438125	HJ0_GLEAN_10008345	99.72	357	1	0	6	362	1	357	0.0	700
gi|68416048|gb|DR438125.1|DR438125	HJ0_GLEAN_10008346	79.23	260	54	0	59	318	51	310	5e-17	87.7
gi|68416049|gb|DR438126.1|DR438126	HJ0_GLEAN_10008480	99.72	357	1	0	16	372	1	357	0.0	700
gi|68416049|gb|DR438126.1|DR438126	HJ0_GLEAN_10008345	99.72	357	1	0	16	372	1	357	0.0	700
gi|68416049|gb|DR438126.1|DR438126	HJ0_GLEAN_10008346	79.23	260	54	0	69	328	51	310	6e-17	87.7
gi|68416050|gb|DR438127.1|DR438127	HJ0_GLEAN_10008480	99.72	357	1	0	20	376	1	357	0.0	700
gi|68416050|gb|DR438127.1|DR438127	HJ0_GLEAN_10008345	99.72	357	1	0	20	376	1	357	0.0	700
gi|68416050|gb|DR438127.1|DR438127	HJ0_GLEAN_10008346	79.23	260	54	0	73	332	51	310	6e-17	87.7
gi|68416053|gb|DR438128.1|DR438128	HJ0_GLEAN_10008480	93.56	357	23	0	168	524	357	1	7e-149	525
gi|68416053|gb|DR438128.1|DR438128	HJ0_GLEAN_10008345	93.56	357	23	0	168	524	357	1	7e-149	525
gi|68416054|gb|DR438129.1|DR438129	HJ0_GLEAN_10008480	100.00	357	0	0	17	373	1	357	0.0	708
gi|68416054|gb|DR438129.1|DR438129	HJ0_GLEAN_10008345	100.00	357	0	0	17	373	1	357	0.0	708
gi|68416054|gb|DR438129.1|DR438129	HJ0_GLEAN_10008346	79.23	260	54	0	70	329	51	310	5e-17	87.7
gi|68416055|gb|DR438130.1|DR438130	HJ0_GLEAN_10008480	99.72	357	1	0	17	373	1	357	0.0	700
gi|68416055|gb|DR438130.1|DR438130	HJ0_GLEAN_10008345	99.72	357	1	0	17	373	1	357	0.0	700
gi|68416055|gb|DR438130.1|DR438130	HJ0_GLEAN_10008346	79.23	260	54	0	70	329	51	310	6e-17	87.7
gi|68416056|gb|DR438131.1|DR438131	HJ0_GLEAN_10008480	99.72	357	1	0	16	372	1	357	0.0	700
gi|68416056|gb|DR438131.1|DR438131	HJ0_GLEAN_10008345	99.72	357	1	0	16	372	1	357	0.0	700
gi|68416056|gb|DR438131.1|DR438131	HJ0_GLEAN_10008346	79.23	260	54	0	69	328	51	310	6e-17	87.7
gi|68416057|gb|DR438132.1|DR438132	HJ0_GLEAN_10008480	99.71	341	1	0	20	360	1	341	0.0	668
gi|68416057|gb|DR438132.1|DR438132	HJ0_GLEAN_10008345	99.71	341	1	0	20	360	1	341	0.0	668
gi|68416057|gb|DR438132.1|DR438132	HJ0_GLEAN_10008346	79.23	260	54	0	73	332	51	310	4e-17	87.7
gi|68416058|gb|DR438133.1|DR438133	HJ0_GLEAN_10008480	100.00	357	0	0	25	381	1	357	0.0	708
gi|68416058|gb|DR438133.1|DR438133	HJ0_GLEAN_10008345	100.00	357	0	0	25	381	1	357	0.0	708
gi|68416058|gb|DR438133.1|DR438133	HJ0_GLEAN_10008346	79.23	260	54	0	78	337	51	310	6e-17	87.7
gi|68416059|gb|DR438134.1|DR438134	HJ0_GLEAN_10008480	100.00	357	0	0	25	381	1	357	0.0	708
gi|68416059|gb|DR438134.1|DR438134	HJ0_GLEAN_10008345	100.00	357	0	0	25	381	1	357	0.0	708
gi|68416059|gb|DR438134.1|DR438134	HJ0_GLEAN_10008346	79.23	260	54	0	78	337	51	310	6e-17	87.7
gi|68416060|gb|DR438135.1|DR438135	HJ0_GLEAN_10008480	100.00	357	0	0	25	381	1	357	0.0	708
gi|68416060|gb|DR438135.1|DR438135	HJ0_GLEAN_10008345	100.00	357	0	0	25	381	1	357	0.0	708
gi|68416060|gb|DR438135.1|DR438135	HJ0_GLEAN_10008346	79.23	260	54	0	78	337	51	310	6e-17	87.7
gi|68416061|gb|DR438136.1|DR438136	HJ0_GLEAN_10008480	100.00	357	0	0	22	378	1	357	0.0	708
gi|68416061|gb|DR438136.1|DR438136	HJ0_GLEAN_10008345	100.00	357	0	0	22	378	1	357	0.0	708
gi|68416061|gb|DR438136.1|DR438136	HJ0_GLEAN_10008346	79.23	260	54	0	75	334	51	310	6e-17	87.7
gi|68416062|gb|DR438137.1|DR438137	HJ0_GLEAN_10008480	100.00	357	0	0	22	378	1	357	0.0	708
gi|68416062|gb|DR438137.1|DR438137	HJ0_GLEAN_10008345	100.00	357	0	0	22	378	1	357	0.0	708
gi|68416062|gb|DR438137.1|DR438137	HJ0_GLEAN_10008346	79.23	260	54	0	75	334	51	310	6e-17	87.7
gi|68416063|gb|DR438138.1|DR438138	HJ0_GLEAN_10008480	100.00	357	0	0	25	381	1	357	0.0	708
gi|68416063|gb|DR438138.1|DR438138	HJ0_GLEAN_10008345	100.00	357	0	0	25	381	1	357	0.0	708
gi|68416063|gb|DR438138.1|DR438138	HJ0_GLEAN_10014180	99.25	267	2	0	531	797	1831	2097	4e-145	513
gi|68416063|gb|DR438138.1|DR438138	HJ0_GLEAN_10008346	79.23	260	54	0	78	337	51	310	8e-17	87.7
gi|68416064|gb|DR438139.1|DR438139	HJ0_GLEAN_10008480	99.72	357	1	0	27	383	1	357	0.0	700
gi|68416064|gb|DR438139.1|DR438139	HJ0_GLEAN_10008345	99.72	357	1	0	27	383	1	357	0.0	700
gi|68416064|gb|DR438139.1|DR438139	HJ0_GLEAN_10008346	79.23	260	54	0	80	339	51	310	6e-17	87.7
gi|68416065|gb|DR438140.1|DR438140	HJ0_GLEAN_10008480	99.72	357	1	0	26	382	1	357	0.0	700
gi|68416065|gb|DR438140.1|DR438140	HJ0_GLEAN_10008345	99.72	357	1	0	26	382	1	357	0.0	700
gi|68416065|gb|DR438140.1|DR438140	HJ0_GLEAN_10008346	79.23	260	54	0	79	338	51	310	6e-17	87.7
gi|68416066|gb|DR438141.1|DR438141	HJ0_GLEAN_10008480	100.00	357	0	0	168	524	357	1	0.0	708
gi|68416066|gb|DR438141.1|DR438141	HJ0_GLEAN_10008345	100.00	357	0	0	168	524	357	1	0.0	708
gi|68416066|gb|DR438141.1|DR438141	HJ0_GLEAN_10008346	79.23	260	54	0	212	471	310	51	6e-17	87.7
gi|68416067|gb|DR438142.1|DR438142	HJ0_GLEAN_10008480	99.72	357	1	0	26	382	1	357	0.0	700
gi|68416067|gb|DR438142.1|DR438142	HJ0_GLEAN_10008345	99.72	357	1	0	26	382	1	357	0.0	700
gi|68416067|gb|DR438142.1|DR438142	HJ0_GLEAN_10008346	79.23	260	54	0	79	338	51	310	6e-17	87.7
gi|68416068|gb|DR438143.1|DR438143	HJ0_GLEAN_10008480	100.00	357	0	0	26	382	1	357	0.0	708
gi|68416068|gb|DR438143.1|DR438143	HJ0_GLEAN_10008345	100.00	357	0	0	26	382	1	357	0.0	708
gi|68416068|gb|DR438143.1|DR438143	HJ0_GLEAN_10008346	79.23	260	54	0	79	338	51	310	6e-17	87.7
gi|68416069|gb|DR438144.1|DR438144	HJ0_GLEAN_10008480	99.72	357	1	0	28	384	1	357	0.0	700
gi|68416069|gb|DR438144.1|DR438144	HJ0_GLEAN_10008345	99.72	357	1	0	28	384	1	357	0.0	700
gi|68416069|gb|DR438144.1|DR438144	HJ0_GLEAN_10008346	79.23	260	54	0	81	340	51	310	6e-17	87.7
gi|68416070|gb|DR438145.1|DR438145	HJ0_GLEAN_10008480	100.00	357	0	0	33	389	1	357	0.0	708
gi|68416070|gb|DR438145.1|DR438145	HJ0_GLEAN_10008345	100.00	357	0	0	33	389	1	357	0.0	708
gi|68416070|gb|DR438145.1|DR438145	HJ0_GLEAN_10008346	79.23	260	54	0	86	345	51	310	6e-17	87.7
gi|68416071|gb|DR438146.1|DR438146	HJ0_GLEAN_10008480	99.72	357	1	0	32	388	1	357	0.0	700
gi|68416071|gb|DR438146.1|DR438146	HJ0_GLEAN_10008345	99.72	357	1	0	32	388	1	357	0.0	700
gi|68416071|gb|DR438146.1|DR438146	HJ0_GLEAN_10008346	79.23	260	54	0	85	344	51	310	6e-17	87.7
gi|68416072|gb|DR438147.1|DR438147	HJ0_GLEAN_10008480	100.00	357	0	0	32	388	1	357	0.0	708
gi|68416072|gb|DR438147.1|DR438147	HJ0_GLEAN_10008345	100.00	357	0	0	32	388	1	357	0.0	708
gi|68416072|gb|DR438147.1|DR438147	HJ0_GLEAN_10008346	79.23	260	54	0	85	344	51	310	6e-17	87.7
gi|68416073|gb|DR438148.1|DR438148	HJ0_GLEAN_10008480	99.72	357	1	0	31	387	1	357	0.0	700
gi|68416073|gb|DR438148.1|DR438148	HJ0_GLEAN_10008345	99.72	357	1	0	31	387	1	357	0.0	700
gi|68416073|gb|DR438148.1|DR438148	HJ0_GLEAN_10008346	79.23	260	54	0	84	343	51	310	6e-17	87.7
gi|68416076|gb|DR438149.1|DR438149	HJ0_GLEAN_10008480	99.72	357	1	0	31	387	1	357	0.0	700
gi|68416076|gb|DR438149.1|DR438149	HJ0_GLEAN_10008345	99.72	357	1	0	31	387	1	357	0.0	700
gi|68416076|gb|DR438149.1|DR438149	HJ0_GLEAN_10008346	79.23	260	54	0	84	343	51	310	6e-17	87.7
gi|68416077|gb|DR438150.1|DR438150	HJ0_GLEAN_10008480	100.00	357	0	0	35	391	1	357	0.0	708
gi|68416077|gb|DR438150.1|DR438150	HJ0_GLEAN_10008345	100.00	357	0	0	35	391	1	357	0.0	708
gi|68416077|gb|DR438150.1|DR438150	HJ0_GLEAN_10008346	79.23	260	54	0	88	347	51	310	6e-17	87.7
gi|68416078|gb|DR438151.1|DR438151	HJ0_GLEAN_10008480	100.00	357	0	0	36	392	1	357	0.0	708
gi|68416078|gb|DR438151.1|DR438151	HJ0_GLEAN_10008345	100.00	357	0	0	36	392	1	357	0.0	708
gi|68416078|gb|DR438151.1|DR438151	HJ0_GLEAN_10008346	79.23	260	54	0	89	348	51	310	6e-17	87.7
gi|68416079|gb|DR438152.1|DR438152	HJ0_GLEAN_10008480	100.00	357	0	0	36	392	1	357	0.0	708
gi|68416079|gb|DR438152.1|DR438152	HJ0_GLEAN_10008345	100.00	357	0	0	36	392	1	357	0.0	708
gi|68416079|gb|DR438152.1|DR438152	HJ0_GLEAN_10008346	79.23	260	54	0	89	348	51	310	6e-17	87.7
gi|68416080|gb|DR438153.1|DR438153	HJ0_GLEAN_10008480	100.00	357	0	0	36	392	1	357	0.0	708
gi|68416080|gb|DR438153.1|DR438153	HJ0_GLEAN_10008345	100.00	357	0	0	36	392	1	357	0.0	708
gi|68416080|gb|DR438153.1|DR438153	HJ0_GLEAN_10008346	79.23	260	54	0	89	348	51	310	6e-17	87.7
gi|68416081|gb|DR438154.1|DR438154	HJ0_GLEAN_10008480	100.00	357	0	0	36	392	1	357	0.0	708
gi|68416081|gb|DR438154.1|DR438154	HJ0_GLEAN_10008345	100.00	357	0	0	36	392	1	357	0.0	708
gi|68416081|gb|DR438154.1|DR438154	HJ0_GLEAN_10008346	79.23	260	54	0	89	348	51	310	6e-17	87.7
gi|68416084|gb|DR438155.1|DR438155	HJ0_GLEAN_10008480	99.72	357	1	0	168	524	357	1	0.0	700
gi|68416084|gb|DR438155.1|DR438155	HJ0_GLEAN_10008345	99.72	357	1	0	168	524	357	1	0.0	700
gi|68416084|gb|DR438155.1|DR438155	HJ0_GLEAN_10008346	79.23	260	54	0	212	471	310	51	6e-17	87.7
gi|68416085|gb|DR438156.1|DR438156	HJ0_GLEAN_10008480	99.72	357	1	0	36	392	1	357	0.0	700
gi|68416085|gb|DR438156.1|DR438156	HJ0_GLEAN_10008345	99.72	357	1	0	36	392	1	357	0.0	700
gi|68416085|gb|DR438156.1|DR438156	HJ0_GLEAN_10008346	79.23	260	54	0	89	348	51	310	6e-17	87.7
gi|68416086|gb|DR438157.1|DR438157	HJ0_GLEAN_10008480	100.00	357	0	0	37	393	1	357	0.0	708
gi|68416086|gb|DR438157.1|DR438157	HJ0_GLEAN_10008345	100.00	357	0	0	37	393	1	357	0.0	708
gi|68416086|gb|DR438157.1|DR438157	HJ0_GLEAN_10008346	79.23	260	54	0	90	349	51	310	6e-17	87.7
gi|68416087|gb|DR438158.1|DR438158	HJ0_GLEAN_10008480	99.72	357	1	0	37	393	1	357	0.0	700
gi|68416087|gb|DR438158.1|DR438158	HJ0_GLEAN_10008345	99.72	357	1	0	37	393	1	357	0.0	700
gi|68416087|gb|DR438158.1|DR438158	HJ0_GLEAN_10008346	79.35	247	51	0	103	349	64	310	2e-16	85.7
gi|68416088|gb|DR438159.1|DR438159	HJ0_GLEAN_10008480	99.72	357	1	0	37	393	1	357	0.0	700
gi|68416088|gb|DR438159.1|DR438159	HJ0_GLEAN_10008345	99.72	357	1	0	37	393	1	357	0.0	700
gi|68416088|gb|DR438159.1|DR438159	HJ0_GLEAN_10008346	79.23	260	54	0	90	349	51	310	6e-17	87.7
gi|68416089|gb|DR438160.1|DR438160	HJ0_GLEAN_10008480	99.72	357	1	0	36	392	1	357	0.0	700
gi|68416089|gb|DR438160.1|DR438160	HJ0_GLEAN_10008345	99.72	357	1	0	36	392	1	357	0.0	700
gi|68416089|gb|DR438160.1|DR438160	HJ0_GLEAN_10008346	79.23	260	54	0	89	348	51	310	6e-17	87.7
gi|68416090|gb|DR438161.1|DR438161	HJ0_GLEAN_10008480	99.72	357	1	0	36	392	1	357	0.0	700
gi|68416090|gb|DR438161.1|DR438161	HJ0_GLEAN_10008345	99.72	357	1	0	36	392	1	357	0.0	700
gi|68416090|gb|DR438161.1|DR438161	HJ0_GLEAN_10008346	79.23	260	54	0	89	348	51	310	6e-17	87.7
gi|68416091|gb|DR438162.1|DR438162	HJ0_GLEAN_10008480	99.72	357	1	0	38	394	1	357	0.0	700
gi|68416091|gb|DR438162.1|DR438162	HJ0_GLEAN_10008345	99.72	357	1	0	38	394	1	357	0.0	700
gi|68416091|gb|DR438162.1|DR438162	HJ0_GLEAN_10008346	79.23	260	54	0	91	350	51	310	6e-17	87.7
gi|68416092|gb|DR438163.1|DR438163	HJ0_GLEAN_10008480	99.72	357	1	0	38	394	1	357	0.0	700
gi|68416092|gb|DR438163.1|DR438163	HJ0_GLEAN_10008345	99.72	357	1	0	38	394	1	357	0.0	700
gi|68416092|gb|DR438163.1|DR438163	HJ0_GLEAN_10008346	79.23	260	54	0	91	350	51	310	6e-17	87.7
gi|68416093|gb|DR438164.1|DR438164	HJ0_GLEAN_10008480	99.72	357	1	0	38	394	1	357	0.0	700
gi|68416093|gb|DR438164.1|DR438164	HJ0_GLEAN_10008345	99.72	357	1	0	38	394	1	357	0.0	700
gi|68416093|gb|DR438164.1|DR438164	HJ0_GLEAN_10008346	79.23	260	54	0	91	350	51	310	6e-17	87.7
gi|68416094|gb|DR438165.1|DR438165	HJ0_GLEAN_10008480	100.00	357	0	0	38	394	1	357	0.0	708
gi|68416094|gb|DR438165.1|DR438165	HJ0_GLEAN_10008345	100.00	357	0	0	38	394	1	357	0.0	708
gi|68416094|gb|DR438165.1|DR438165	HJ0_GLEAN_10008346	79.23	260	54	0	91	350	51	310	6e-17	87.7
gi|68416095|gb|DR438166.1|DR438166	HJ0_GLEAN_10008480	99.72	357	1	0	38	394	1	357	0.0	700
gi|68416095|gb|DR438166.1|DR438166	HJ0_GLEAN_10008345	99.72	357	1	0	38	394	1	357	0.0	700
gi|68416095|gb|DR438166.1|DR438166	HJ0_GLEAN_10008346	79.23	260	54	0	91	350	51	310	6e-17	87.7
gi|68416096|gb|DR438167.1|DR438167	HJ0_GLEAN_10008480	100.00	357	0	0	38	394	1	357	0.0	708
gi|68416096|gb|DR438167.1|DR438167	HJ0_GLEAN_10008345	100.00	357	0	0	38	394	1	357	0.0	708
gi|68416096|gb|DR438167.1|DR438167	HJ0_GLEAN_10008346	79.23	260	54	0	91	350	51	310	6e-17	87.7
gi|68416097|gb|DR438168.1|DR438168	HJ0_GLEAN_10008480	99.72	357	1	0	39	395	1	357	0.0	700
gi|68416097|gb|DR438168.1|DR438168	HJ0_GLEAN_10008345	99.72	357	1	0	39	395	1	357	0.0	700
gi|68416097|gb|DR438168.1|DR438168	HJ0_GLEAN_10008346	79.23	260	54	0	92	351	51	310	6e-17	87.7
gi|68416098|gb|DR438169.1|DR438169	HJ0_GLEAN_10008480	99.72	357	1	0	38	394	1	357	0.0	700
gi|68416098|gb|DR438169.1|DR438169	HJ0_GLEAN_10008345	99.72	357	1	0	38	394	1	357	0.0	700
gi|68416098|gb|DR438169.1|DR438169	HJ0_GLEAN_10008346	79.23	260	54	0	91	350	51	310	6e-17	87.7
gi|68416099|gb|DR438170.1|DR438170	HJ0_GLEAN_10008480	99.72	357	1	0	38	394	1	357	0.0	700
gi|68416099|gb|DR438170.1|DR438170	HJ0_GLEAN_10008345	99.72	357	1	0	38	394	1	357	0.0	700
gi|68416099|gb|DR438170.1|DR438170	HJ0_GLEAN_10008346	79.23	260	54	0	91	350	51	310	6e-17	87.7
gi|68416100|gb|DR438171.1|DR438171	HJ0_GLEAN_10008480	99.72	357	1	0	38	394	1	357	0.0	700
gi|68416100|gb|DR438171.1|DR438171	HJ0_GLEAN_10008345	99.72	357	1	0	38	394	1	357	0.0	700
gi|68416100|gb|DR438171.1|DR438171	HJ0_GLEAN_10008346	79.23	260	54	0	91	350	51	310	6e-17	87.7
gi|68416101|gb|DR438172.1|DR438172	HJ0_GLEAN_10008480	100.00	357	0	0	39	395	1	357	0.0	708
gi|68416101|gb|DR438172.1|DR438172	HJ0_GLEAN_10008345	100.00	357	0	0	39	395	1	357	0.0	708
gi|68416101|gb|DR438172.1|DR438172	HJ0_GLEAN_10008346	79.23	260	54	0	92	351	51	310	6e-17	87.7
gi|68416102|gb|DR438173.1|DR438173	HJ0_GLEAN_10012961	98.90	821	9	0	45	865	1	821	0.0	1562
gi|68416102|gb|DR438173.1|DR438173	HJ0_GLEAN_10012960	98.90	821	9	0	45	865	1	821	0.0	1562
gi|68416102|gb|DR438173.1|DR438173	HJ0_GLEAN_10004902	98.90	821	9	0	45	865	1	821	0.0	1562
gi|68416102|gb|DR438173.1|DR438173	HJ0_GLEAN_10004901	98.90	821	9	0	45	865	1	821	0.0	1562
gi|68416103|gb|DR438174.1|DR438174	HJ0_GLEAN_10012961	99.57	694	2	1	43	735	1	694	0.0	1344
gi|68416103|gb|DR438174.1|DR438174	HJ0_GLEAN_10012960	99.57	694	2	1	43	735	1	694	0.0	1344
gi|68416103|gb|DR438174.1|DR438174	HJ0_GLEAN_10004902	99.57	694	2	1	43	735	1	694	0.0	1344
gi|68416103|gb|DR438174.1|DR438174	HJ0_GLEAN_10004901	99.57	694	2	1	43	735	1	694	0.0	1344
gi|68416104|gb|DR438175.1|DR438175	HJ0_GLEAN_10012961	99.67	614	0	2	43	656	1	612	0.0	1185
gi|68416104|gb|DR438175.1|DR438175	HJ0_GLEAN_10012960	99.67	614	0	2	43	656	1	612	0.0	1185
gi|68416104|gb|DR438175.1|DR438175	HJ0_GLEAN_10004902	99.67	614	0	2	43	656	1	612	0.0	1185
gi|68416104|gb|DR438175.1|DR438175	HJ0_GLEAN_10004901	99.67	614	0	2	43	656	1	612	0.0	1185
gi|68416105|gb|DR438176.1|DR438176	HJ0_GLEAN_10012961	99.62	791	3	0	45	835	1	791	0.0	1546
gi|68416105|gb|DR438176.1|DR438176	HJ0_GLEAN_10012960	99.62	791	3	0	45	835	1	791	0.0	1546
gi|68416105|gb|DR438176.1|DR438176	HJ0_GLEAN_10004902	99.62	791	3	0	45	835	1	791	0.0	1546
gi|68416105|gb|DR438176.1|DR438176	HJ0_GLEAN_10004901	99.62	791	3	0	45	835	1	791	0.0	1546
gi|68416106|gb|DR438177.1|DR438177	HJ0_GLEAN_10015421	98.80	500	6	0	1	500	575	1074	0.0	946
gi|68416107|gb|DR438178.1|DR438178	HJ0_GLEAN_10015421	98.86	352	4	0	1	352	723	1074	0.0	668
gi|68416108|gb|DR438179.1|DR438179	HJ0_GLEAN_10015421	98.74	318	4	0	1	318	757	1074	1e-171	601
gi|68416109|gb|DR438180.1|DR438180	HJ0_GLEAN_10012960	99.58	477	2	0	101	577	1365	889	0.0	930
gi|68416109|gb|DR438180.1|DR438180	HJ0_GLEAN_10012961	99.58	473	2	0	105	577	1361	889	0.0	922
gi|68416109|gb|DR438180.1|DR438180	HJ0_GLEAN_10004902	99.37	477	3	0	101	577	1365	889	0.0	922
gi|68416109|gb|DR438180.1|DR438180	HJ0_GLEAN_10004901	99.37	473	3	0	105	577	1361	889	0.0	914
gi|68416110|gb|DR438181.1|DR438181	HJ0_GLEAN_10012960	99.51	405	2	0	97	501	1365	961	0.0	787
gi|68416110|gb|DR438181.1|DR438181	HJ0_GLEAN_10012961	99.50	401	2	0	101	501	1361	961	0.0	779
gi|68416110|gb|DR438181.1|DR438181	HJ0_GLEAN_10004902	99.26	405	3	0	97	501	1365	961	0.0	779
gi|68416110|gb|DR438181.1|DR438181	HJ0_GLEAN_10004901	99.25	401	3	0	101	501	1361	961	0.0	771
gi|68416111|gb|DR438182.1|DR438182	HJ0_GLEAN_10015421	98.88	535	6	0	10	544	540	1074	0.0	1015
gi|68416112|gb|DR438183.1|DR438183	HJ0_GLEAN_10015421	98.55	690	10	0	1	690	283	972	0.0	1298
gi|68416113|gb|DR438184.1|DR438184	HJ0_GLEAN_10015421	93.57	731	45	2	1	731	346	1074	0.0	1066
gi|68416114|gb|DR438185.1|DR438185	HJ0_GLEAN_10015421	98.84	687	8	0	1	687	388	1074	0.0	1304
gi|68416115|gb|DR438186.1|DR438186	HJ0_GLEAN_10015421	98.73	868	11	0	1	868	171	1038	0.0	1645
gi|68416116|gb|DR438187.1|DR438187	HJ0_GLEAN_10015421	98.83	771	9	0	3	773	1	771	0.0	1465
gi|68416117|gb|DR438188.1|DR438188	HJ0_GLEAN_10015421	98.68	832	11	0	1	832	20	851	0.0	1572
gi|68416118|gb|DR438189.1|DR438189	HJ0_GLEAN_10015421	98.50	734	10	1	1	733	37	770	0.0	1368
gi|68416119|gb|DR438190.1|DR438190	HJ0_GLEAN_10015421	98.51	808	12	0	27	834	1	808	0.0	1518
gi|68416120|gb|DR438191.1|DR438191	HJ0_GLEAN_10015421	98.09	838	16	0	33	870	1	838	0.0	1552
gi|68416121|gb|DR438192.1|DR438192	HJ0_GLEAN_10015421	98.79	662	8	0	32	693	1	662	0.0	1259
gi|68416122|gb|DR438193.1|DR438193	HJ0_GLEAN_10015421	98.65	887	12	0	33	919	1	887	0.0	1673
gi|68416123|gb|DR438194.1|DR438194	HJ0_GLEAN_10015421	98.74	871	11	0	37	907	1	871	0.0	1649
gi|68416124|gb|DR438195.1|DR438195	HJ0_GLEAN_10015421	97.85	839	16	2	33	870	1	838	0.0	1522
gi|68416125|gb|DR438196.1|DR438196	HJ0_GLEAN_10015421	98.79	743	9	0	37	779	1	743	0.0	1409
gi|68416126|gb|DR438197.1|DR438197	HJ0_GLEAN_10015421	97.97	839	13	3	37	873	1	837	0.0	1520
gi|68416127|gb|DR438198.1|DR438198	HJ0_GLEAN_10015421	98.66	674	9	0	37	710	1	674	0.0	1273
gi|68416128|gb|DR438199.1|DR438199	HJ0_GLEAN_10015421	98.94	661	7	0	39	699	1	661	0.0	1263
gi|68416129|gb|DR438200.1|DR438200	HJ0_GLEAN_10015421	97.36	833	21	1	37	869	1	832	0.0	1487
gi|68416130|gb|DR438201.1|DR438201	HJ0_GLEAN_10015421	97.84	834	18	0	39	872	1	834	0.0	1528
gi|68416131|gb|DR438202.1|DR438202	HJ0_GLEAN_10015421	98.12	798	12	3	37	833	1	796	0.0	1453
gi|68416132|gb|DR438203.1|DR438203	HJ0_GLEAN_10015421	97.97	837	17	0	39	875	1	837	0.0	1542
gi|68416133|gb|DR438204.1|DR438204	HJ0_GLEAN_10015421	98.33	837	14	0	41	877	1	837	0.0	1562
gi|68416134|gb|DR438205.1|DR438205	HJ0_GLEAN_10015421	98.35	667	9	2	39	704	1	666	0.0	1227
gi|68416137|gb|DR438206.1|DR438206	HJ0_GLEAN_10015421	98.24	624	11	0	41	664	1	624	0.0	1160
gi|68416138|gb|DR438207.1|DR438207	HJ0_GLEAN_10015421	98.71	853	10	1	42	894	1	852	0.0	1606
gi|68416139|gb|DR438208.1|DR438208	HJ0_GLEAN_10015421	98.26	745	11	1	45	789	1	743	0.0	1380
gi|68416140|gb|DR438209.1|DR438209	HJ0_GLEAN_10015421	98.61	866	12	0	45	910	1	866	0.0	1635
gi|68416141|gb|DR438210.1|DR438210	HJ0_GLEAN_10015421	98.80	668	8	0	45	712	1	668	0.0	1269
gi|68416142|gb|DR438211.1|DR438211	HJ0_GLEAN_10015421	98.32	716	12	0	46	761	1	716	0.0	1334
gi|68416143|gb|DR438212.1|DR438212	HJ0_GLEAN_10015207	99.61	518	2	0	13	530	506	1023	0.0	1015
gi|68416143|gb|DR438212.1|DR438212	HJ0_GLEAN_10015208	99.14	463	4	0	68	530	444	906	0.0	894
gi|68416143|gb|DR438212.1|DR438212	HJ0_GLEAN_10015206	98.04	459	9	0	68	526	441	899	0.0	852
gi|68416144|gb|DR438213.1|DR438213	HJ0_GLEAN_10015421	97.85	839	15	3	48	885	1	837	0.0	1515
gi|68416145|gb|DR438214.1|DR438214	HJ0_GLEAN_10015421	98.54	685	10	0	48	732	1	685	0.0	1287
gi|68416146|gb|DR438215.1|DR438215	HJ0_GLEAN_10015421	94.46	379	21	0	47	425	1	379	5e-168	589
gi|68416147|gb|DR438216.1|DR438216	HJ0_GLEAN_10015207	99.61	518	2	0	19	536	506	1023	0.0	1015
gi|68416147|gb|DR438216.1|DR438216	HJ0_GLEAN_10015208	99.14	463	4	0	74	536	444	906	0.0	894
gi|68416147|gb|DR438216.1|DR438216	HJ0_GLEAN_10015206	98.04	459	9	0	74	532	441	899	0.0	852
gi|68416148|gb|DR438217.1|DR438217	HJ0_GLEAN_10015207	91.54	201	17	0	179	379	506	706	8e-71	266
gi|68416149|gb|DR438218.1|DR438218	HJ0_GLEAN_10015207	99.61	518	2	0	177	694	506	1023	0.0	1015
gi|68416149|gb|DR438218.1|DR438218	HJ0_GLEAN_10015208	99.14	463	4	0	232	694	444	906	0.0	894
gi|68416149|gb|DR438218.1|DR438218	HJ0_GLEAN_10015206	98.04	459	9	0	232	690	441	899	0.0	852
gi|68416150|gb|DR438219.1|DR438219	HJ0_GLEAN_10015207	99.74	379	1	0	161	539	506	884	0.0	745
gi|68416150|gb|DR438219.1|DR438219	HJ0_GLEAN_10015206	100.00	323	0	0	216	538	441	763	0.0	640
gi|68416150|gb|DR438219.1|DR438219	HJ0_GLEAN_10015208	99.69	324	1	0	216	539	444	767	0.0	636
gi|68416151|gb|DR438220.1|DR438220	HJ0_GLEAN_10015207	99.61	518	2	0	43	560	506	1023	0.0	1015
gi|68416151|gb|DR438220.1|DR438220	HJ0_GLEAN_10015208	98.92	463	5	0	98	560	444	906	0.0	886
gi|68416151|gb|DR438220.1|DR438220	HJ0_GLEAN_10015206	97.82	459	10	0	98	556	441	899	0.0	844
gi|68416152|gb|DR438221.1|DR438221	HJ0_GLEAN_10015207	99.56	457	2	0	244	700	506	962	0.0	894
gi|68416152|gb|DR438221.1|DR438221	HJ0_GLEAN_10015208	99.50	402	2	0	299	700	444	845	0.0	785
gi|68416152|gb|DR438221.1|DR438221	HJ0_GLEAN_10015206	98.01	402	8	0	299	700	441	842	0.0	747
gi|68416154|gb|DR438223.1|DR438223	HJ0_GLEAN_10015207	98.55	414	6	0	375	788	506	919	0.0	783
gi|68416154|gb|DR438223.1|DR438223	HJ0_GLEAN_10015207	95.89	316	12	1	1	316	133	447	4e-151	533
gi|68416154|gb|DR438223.1|DR438223	HJ0_GLEAN_10015208	98.61	359	5	0	430	788	444	802	0.0	680
gi|68416154|gb|DR438223.1|DR438223	HJ0_GLEAN_10015208	97.44	313	7	1	1	313	133	444	5e-157	553
gi|68416154|gb|DR438223.1|DR438223	HJ0_GLEAN_10015206	97.77	359	8	0	430	788	441	799	0.0	662
gi|68416154|gb|DR438223.1|DR438223	HJ0_GLEAN_10015206	95.21	313	14	1	1	313	130	441	4e-139	494
gi|68416155|gb|DR438224.1|DR438224	HJ0_GLEAN_10015207	98.73	471	4	2	274	743	506	975	0.0	878
gi|68416155|gb|DR438224.1|DR438224	HJ0_GLEAN_10015207	98.58	212	3	0	4	215	236	447	4e-111	400
gi|68416155|gb|DR438224.1|DR438224	HJ0_GLEAN_10015208	98.56	416	4	2	329	743	444	858	0.0	767
gi|68416155|gb|DR438224.1|DR438224	HJ0_GLEAN_10015208	98.11	212	4	0	1	212	233	444	4e-108	391
gi|68416155|gb|DR438224.1|DR438224	HJ0_GLEAN_10015206	97.12	416	10	2	329	743	441	855	0.0	729
gi|68416155|gb|DR438224.1|DR438224	HJ0_GLEAN_10015206	98.56	209	3	0	4	212	233	441	4e-108	391
gi|68416156|gb|DR438225.1|DR438225	HJ0_GLEAN_10015207	99.23	518	4	0	265	782	506	1023	0.0	999
gi|68416156|gb|DR438225.1|DR438225	HJ0_GLEAN_10015207	99.03	206	2	0	1	206	242	447	7e-110	396
gi|68416156|gb|DR438225.1|DR438225	HJ0_GLEAN_10015208	98.92	463	5	0	320	782	444	906	0.0	886
gi|68416156|gb|DR438225.1|DR438225	HJ0_GLEAN_10015208	98.52	203	3	0	1	203	242	444	4e-105	381
gi|68416156|gb|DR438225.1|DR438225	HJ0_GLEAN_10015206	98.04	459	9	0	320	778	441	899	0.0	852
gi|68416156|gb|DR438225.1|DR438225	HJ0_GLEAN_10015206	99.51	203	1	0	1	203	239	441	3e-109	394
gi|68416157|gb|DR438226.1|DR438226	HJ0_GLEAN_10015208	97.56	409	9	1	1	409	37	444	0.0	729
gi|68416157|gb|DR438226.1|DR438226	HJ0_GLEAN_10015207	96.36	412	14	1	1	412	37	447	0.0	708
gi|68416157|gb|DR438226.1|DR438226	HJ0_GLEAN_10015207	91.85	233	19	0	471	703	506	738	2e-85	315
gi|68416157|gb|DR438226.1|DR438226	HJ0_GLEAN_10015206	95.60	409	17	1	1	409	34	441	0.0	660
gi|68416158|gb|DR438227.1|DR438227	HJ0_GLEAN_10015206	99.30	426	3	0	17	442	16	441	0.0	821
gi|68416158|gb|DR438227.1|DR438227	HJ0_GLEAN_10015206	97.79	271	5	1	559	828	441	711	1e-136	486
gi|68416158|gb|DR438227.1|DR438227	HJ0_GLEAN_10015207	96.85	445	14	0	1	445	3	447	0.0	789
gi|68416158|gb|DR438227.1|DR438227	HJ0_GLEAN_10015207	97.55	326	7	1	504	828	506	831	6e-166	583
gi|68416158|gb|DR438227.1|DR438227	HJ0_GLEAN_10015208	95.93	442	18	0	1	442	3	444	0.0	741
gi|68416158|gb|DR438227.1|DR438227	HJ0_GLEAN_10015208	97.79	271	5	1	559	828	444	714	1e-136	486
gi|68416159|gb|DR438228.1|DR438228	HJ0_GLEAN_10015208	97.91	431	9	0	1	431	14	444	0.0	791
gi|68416159|gb|DR438228.1|DR438228	HJ0_GLEAN_10015208	99.29	282	2	0	548	829	444	725	3e-155	547
gi|68416159|gb|DR438228.1|DR438228	HJ0_GLEAN_10015207	97.24	434	12	0	1	434	14	447	0.0	783
gi|68416159|gb|DR438228.1|DR438228	HJ0_GLEAN_10015207	99.41	337	2	0	493	829	506	842	0.0	656
gi|68416159|gb|DR438228.1|DR438228	HJ0_GLEAN_10015206	96.01	426	17	0	6	431	16	441	0.0	710
gi|68416159|gb|DR438228.1|DR438228	HJ0_GLEAN_10015206	99.65	282	1	0	548	829	441	722	5e-157	553
gi|68416160|gb|DR438229.1|DR438229	HJ0_GLEAN_10015208	97.62	420	10	0	2	421	25	444	0.0	761
gi|68416160|gb|DR438229.1|DR438229	HJ0_GLEAN_10015207	96.70	424	14	0	1	424	24	447	0.0	747
gi|68416160|gb|DR438229.1|DR438229	HJ0_GLEAN_10015207	98.81	252	3	0	483	734	506	757	1e-135	482
gi|68416160|gb|DR438229.1|DR438229	HJ0_GLEAN_10015206	96.19	420	16	0	2	421	22	441	0.0	706
gi|68416161|gb|DR438230.1|DR438230	HJ0_GLEAN_10015208	97.74	442	10	0	1	442	3	444	0.0	805
gi|68416161|gb|DR438230.1|DR438230	HJ0_GLEAN_10015208	100.00	226	0	0	559	784	444	669	2e-125	448
gi|68416161|gb|DR438230.1|DR438230	HJ0_GLEAN_10015207	97.08	445	13	0	1	445	3	447	0.0	797
gi|68416161|gb|DR438230.1|DR438230	HJ0_GLEAN_10015207	99.64	281	1	0	504	784	506	786	2e-156	551
gi|68416161|gb|DR438230.1|DR438230	HJ0_GLEAN_10015206	96.24	426	16	0	17	442	16	441	0.0	718
gi|68416161|gb|DR438230.1|DR438230	HJ0_GLEAN_10015206	100.00	226	0	0	559	784	441	666	2e-125	448
gi|68416162|gb|DR438231.1|DR438231	HJ0_GLEAN_10015208	98.42	444	7	0	19	462	1	444	0.0	833
gi|68416162|gb|DR438231.1|DR438231	HJ0_GLEAN_10015208	98.15	271	5	0	579	849	444	714	2e-141	502
gi|68416162|gb|DR438231.1|DR438231	HJ0_GLEAN_10015207	97.09	447	13	0	19	465	1	447	0.0	801
gi|68416162|gb|DR438231.1|DR438231	HJ0_GLEAN_10015207	98.47	326	5	0	524	849	506	831	6e-175	613
gi|68416162|gb|DR438231.1|DR438231	HJ0_GLEAN_10015206	96.48	426	15	0	37	462	16	441	0.0	726
gi|68416162|gb|DR438231.1|DR438231	HJ0_GLEAN_10015206	98.15	271	5	0	579	849	441	711	2e-141	502
gi|68416163|gb|DR438232.1|DR438232	HJ0_GLEAN_10015206	99.30	426	3	0	31	456	16	441	0.0	821
gi|68416163|gb|DR438232.1|DR438232	HJ0_GLEAN_10015207	96.87	447	14	0	13	459	1	447	0.0	793
gi|68416163|gb|DR438232.1|DR438232	HJ0_GLEAN_10015207	98.69	229	3	0	518	746	506	734	1e-120	432
gi|68416163|gb|DR438232.1|DR438232	HJ0_GLEAN_10015208	95.95	444	18	0	13	456	1	444	0.0	745
gi|68416164|gb|DR438233.1|DR438233	HJ0_GLEAN_10015208	98.42	444	7	0	6	449	1	444	0.0	833
gi|68416164|gb|DR438233.1|DR438233	HJ0_GLEAN_10015207	97.09	447	13	0	6	452	1	447	0.0	801
gi|68416164|gb|DR438233.1|DR438233	HJ0_GLEAN_10015207	98.26	230	2	2	511	738	506	735	1e-114	412
gi|68416164|gb|DR438233.1|DR438233	HJ0_GLEAN_10015206	96.48	426	15	0	24	449	16	441	0.0	726
gi|68416165|gb|DR438234.1|DR438234	HJ0_GLEAN_10015208	97.75	444	10	0	6	449	1	444	0.0	809
gi|68416165|gb|DR438234.1|DR438234	HJ0_GLEAN_10015207	97.09	447	13	0	6	452	1	447	0.0	801
gi|68416165|gb|DR438234.1|DR438234	HJ0_GLEAN_10015207	95.85	241	9	1	511	750	506	746	4e-111	400
gi|68416165|gb|DR438234.1|DR438234	HJ0_GLEAN_10015206	96.24	426	16	0	24	449	16	441	0.0	718
gi|68416166|gb|DR438235.1|DR438235	HJ0_GLEAN_10015208	97.56	410	10	0	2	411	25	434	0.0	741
gi|68416166|gb|DR438235.1|DR438235	HJ0_GLEAN_10015207	96.59	411	14	0	1	411	24	434	0.0	720
gi|68416166|gb|DR438235.1|DR438235	HJ0_GLEAN_10015206	96.10	410	16	0	2	411	22	431	0.0	686
gi|68416176|gb|DR438245.1|DR438245	HJ0_GLEAN_10002641	100.00	357	0	0	1	357	976	1332	0.0	708
gi|68416176|gb|DR438245.1|DR438245	HJ0_GLEAN_10005588	99.44	357	2	0	1	357	976	1332	0.0	692
gi|68416177|gb|DR438246.1|DR438246	HJ0_GLEAN_10002641	99.32	731	3	2	1	729	11	741	0.0	1394
gi|68416177|gb|DR438246.1|DR438246	HJ0_GLEAN_10005588	99.04	731	5	2	1	729	11	741	0.0	1378
gi|68416178|gb|DR438247.1|DR438247	HJ0_GLEAN_10002641	99.69	652	2	0	119	770	1332	681	0.0	1277
gi|68416178|gb|DR438247.1|DR438247	HJ0_GLEAN_10005588	99.39	652	4	0	119	770	1332	681	0.0	1261
gi|68416181|gb|DR438248.1|DR438248	HJ0_GLEAN_10002641	99.14	463	4	0	1	463	870	1332	0.0	886
gi|68416181|gb|DR438248.1|DR438248	HJ0_GLEAN_10005588	98.70	463	6	0	1	463	870	1332	0.0	870
gi|68416182|gb|DR438249.1|DR438249	HJ0_GLEAN_10002641	100.00	432	0	0	2	433	901	1332	0.0	856
gi|68416182|gb|DR438249.1|DR438249	HJ0_GLEAN_10005588	99.54	432	2	0	2	433	901	1332	0.0	841
gi|68416183|gb|DR438250.1|DR438250	HJ0_GLEAN_10005588	99.86	720	1	0	5	724	1	720	0.0	1419
gi|68416183|gb|DR438250.1|DR438250	HJ0_GLEAN_10002641	99.58	720	3	0	5	724	1	720	0.0	1403
gi|68416184|gb|DR438251.1|DR438251	HJ0_GLEAN_10005588	99.85	678	1	0	12	689	1	678	0.0	1338
gi|68416184|gb|DR438251.1|DR438251	HJ0_GLEAN_10002641	99.56	678	3	0	12	689	1	678	0.0	1322
gi|68416185|gb|DR438252.1|DR438252	HJ0_GLEAN_10005588	99.20	625	3	2	10	633	1	624	0.0	1187
gi|68416185|gb|DR438252.1|DR438252	HJ0_GLEAN_10002641	98.88	625	5	2	10	633	1	624	0.0	1172
gi|68416186|gb|DR438253.1|DR438253	HJ0_GLEAN_10005588	99.09	878	4	4	6	881	1	876	0.0	1649
gi|68416186|gb|DR438253.1|DR438253	HJ0_GLEAN_10002641	98.86	878	6	4	6	881	1	876	0.0	1633
gi|68416187|gb|DR438254.1|DR438254	HJ0_GLEAN_10005588	99.73	748	2	0	6	753	1	748	0.0	1469
gi|68416187|gb|DR438254.1|DR438254	HJ0_GLEAN_10002641	99.47	748	4	0	6	753	1	748	0.0	1453
gi|68416188|gb|DR438255.1|DR438255	HJ0_GLEAN_10005588	99.85	676	1	0	13	688	1	676	0.0	1332
gi|68416188|gb|DR438255.1|DR438255	HJ0_GLEAN_10002641	99.56	676	3	0	13	688	1	676	0.0	1316
gi|68416189|gb|DR438256.1|DR438256	HJ0_GLEAN_10005588	99.77	853	2	0	15	867	1	853	0.0	1677
gi|68416189|gb|DR438256.1|DR438256	HJ0_GLEAN_10002641	99.53	853	4	0	15	867	1	853	0.0	1661
gi|68416190|gb|DR438257.1|DR438257	HJ0_GLEAN_10005588	98.97	680	5	2	13	691	1	679	0.0	1277
gi|68416190|gb|DR438257.1|DR438257	HJ0_GLEAN_10002641	98.68	680	7	2	13	691	1	679	0.0	1261
gi|68416191|gb|DR438258.1|DR438258	HJ0_GLEAN_10005588	99.85	680	1	0	13	692	1	680	0.0	1340
gi|68416191|gb|DR438258.1|DR438258	HJ0_GLEAN_10002641	99.56	680	3	0	13	692	1	680	0.0	1324
gi|68416194|gb|DR438259.1|DR438259	HJ0_GLEAN_10005588	100.00	676	0	0	13	688	1	676	0.0	1340
gi|68416194|gb|DR438259.1|DR438259	HJ0_GLEAN_10002641	99.70	676	2	0	13	688	1	676	0.0	1324
gi|68416195|gb|DR438260.1|DR438260	HJ0_GLEAN_10002641	99.55	670	3	0	18	687	1	670	0.0	1304
gi|68416195|gb|DR438260.1|DR438260	HJ0_GLEAN_10005588	99.25	670	5	0	18	687	1	670	0.0	1289
gi|68416198|gb|DR438261.1|DR438261	HJ0_GLEAN_10001244	85.59	444	64	0	7	450	688	1131	8e-103	373
gi|68416201|gb|DR438264.1|DR438264	HJ0_GLEAN_10005588	99.59	728	2	1	19	745	1	728	0.0	1411
gi|68416201|gb|DR438264.1|DR438264	HJ0_GLEAN_10002641	99.31	728	4	1	19	745	1	728	0.0	1396
gi|68416202|gb|DR438265.1|DR438265	HJ0_GLEAN_10002641	99.43	704	4	0	18	721	1	704	0.0	1366
gi|68416202|gb|DR438265.1|DR438265	HJ0_GLEAN_10005588	99.15	704	6	0	18	721	1	704	0.0	1350
gi|68416203|gb|DR438266.1|DR438266	HJ0_GLEAN_10001244	85.54	498	72	0	3	500	634	1131	6e-116	416
gi|68416204|gb|DR438267.1|DR438267	HJ0_GLEAN_10001244	88.51	644	74	0	13	656	133	776	0.0	692
gi|68416204|gb|DR438267.1|DR438267	HJ0_GLEAN_10007665	85.89	482	68	0	88	569	205	686	6e-116	416
gi|68416205|gb|DR438268.1|DR438268	HJ0_GLEAN_10001244	86.07	596	83	0	47	642	536	1131	4e-148	523
gi|68416205|gb|DR438268.1|DR438268	HJ0_GLEAN_10007665	84.19	272	43	0	28	299	514	785	3e-50	198
gi|68416206|gb|DR438269.1|DR438269	HJ0_GLEAN_10001244	85.91	596	84	0	33	628	536	1131	1e-145	515
gi|68416206|gb|DR438269.1|DR438269	HJ0_GLEAN_10007665	84.19	272	43	0	14	285	514	785	3e-50	198
gi|68416207|gb|DR438270.1|DR438270	HJ0_GLEAN_10001244	88.79	705	77	2	9	712	10	713	0.0	757
gi|68416207|gb|DR438270.1|DR438270	HJ0_GLEAN_10007665	85.97	449	63	0	207	655	205	653	9e-109	392
gi|68416208|gb|DR438271.1|DR438271	HJ0_GLEAN_10001244	89.03	702	77	0	55	756	10	711	0.0	781
gi|68416208|gb|DR438271.1|DR438271	HJ0_GLEAN_10007665	85.89	482	68	0	253	734	205	686	7e-116	416
gi|68416209|gb|DR438272.1|DR438272	HJ0_GLEAN_10001244	89.51	648	68	0	49	696	10	657	0.0	745
gi|68416209|gb|DR438272.1|DR438272	HJ0_GLEAN_10007665	86.19	449	62	0	247	695	205	653	2e-110	398
gi|68416210|gb|DR438273.1|DR438273	HJ0_GLEAN_10001244	89.20	676	73	0	13	688	10	685	0.0	763
gi|68416210|gb|DR438273.1|DR438273	HJ0_GLEAN_10007665	85.68	482	69	0	211	692	205	686	4e-114	410
gi|68416211|gb|DR438274.1|DR438274	HJ0_GLEAN_10001244	89.56	594	62	0	56	649	10	603	0.0	686
gi|68416211|gb|DR438274.1|DR438274	HJ0_GLEAN_10007665	86.62	396	53	0	254	649	205	600	2e-100	365
gi|68416212|gb|DR438275.1|DR438275	HJ0_GLEAN_10001244	89.35	648	69	0	58	705	10	657	0.0	737
gi|68416212|gb|DR438275.1|DR438275	HJ0_GLEAN_10007665	85.97	449	63	0	256	704	205	653	4e-108	391
gi|68416213|gb|DR438276.1|DR438276	HJ0_GLEAN_10001244	89.56	632	66	0	57	688	10	641	0.0	729
gi|68416213|gb|DR438276.1|DR438276	HJ0_GLEAN_10007665	86.26	422	58	0	255	676	205	626	5e-104	377
gi|68416214|gb|DR438277.1|DR438277	HJ0_GLEAN_10001244	89.20	685	74	0	56	740	10	694	0.0	771
gi|68416214|gb|DR438277.1|DR438277	HJ0_GLEAN_10007665	85.89	482	68	0	254	735	205	686	7e-116	416
gi|68416215|gb|DR438278.1|DR438278	HJ0_GLEAN_10001244	89.35	648	69	0	58	705	10	657	0.0	737
gi|68416215|gb|DR438278.1|DR438278	HJ0_GLEAN_10007665	86.19	449	62	0	256	704	205	653	2e-110	398
gi|68416217|gb|DR438280.1|DR438280	HJ0_GLEAN_10001244	86.99	515	54	12	217	731	156	657	2e-110	398
gi|68416217|gb|DR438280.1|DR438280	HJ0_GLEAN_10007665	86.30	343	47	0	388	730	311	653	4e-83	307
gi|68416218|gb|DR438281.1|DR438281	HJ0_GLEAN_10001244	88.63	642	68	4	55	696	10	646	0.0	668
gi|68416218|gb|DR438281.1|DR438281	HJ0_GLEAN_10007665	85.88	439	62	0	258	696	205	643	3e-105	381
gi|68416219|gb|DR438282.1|DR438282	HJ0_GLEAN_10001244	89.20	685	74	0	58	742	10	694	0.0	771
gi|68416219|gb|DR438282.1|DR438282	HJ0_GLEAN_10007665	85.89	482	68	0	256	737	205	686	7e-116	416
gi|68416222|gb|DR438283.1|DR438283	HJ0_GLEAN_10001244	89.51	648	68	0	58	705	10	657	0.0	745
gi|68416222|gb|DR438283.1|DR438283	HJ0_GLEAN_10007665	86.19	449	62	0	256	704	205	653	2e-110	398
gi|68416225|gb|DR438284.1|DR438284	HJ0_GLEAN_10012961	99.74	387	1	0	1	387	979	1365	0.0	759
gi|68416225|gb|DR438284.1|DR438284	HJ0_GLEAN_10012960	99.74	383	1	0	1	383	979	1361	0.0	751
gi|68416225|gb|DR438284.1|DR438284	HJ0_GLEAN_10004901	99.48	387	2	0	1	387	979	1365	0.0	751
gi|68416225|gb|DR438284.1|DR438284	HJ0_GLEAN_10004902	99.48	383	2	0	1	383	979	1361	0.0	743
gi|68416228|gb|DR438285.1|DR438285	HJ0_GLEAN_10012961	98.74	791	10	0	1	791	364	1154	0.0	1489
gi|68416228|gb|DR438285.1|DR438285	HJ0_GLEAN_10012960	98.74	791	10	0	1	791	364	1154	0.0	1489
gi|68416228|gb|DR438285.1|DR438285	HJ0_GLEAN_10004902	98.61	791	11	0	1	791	364	1154	0.0	1481
gi|68416228|gb|DR438285.1|DR438285	HJ0_GLEAN_10004901	98.61	791	11	0	1	791	364	1154	0.0	1481
gi|68416229|gb|DR438286.1|DR438286	HJ0_GLEAN_10012961	99.73	743	2	0	1	743	368	1110	0.0	1457
gi|68416229|gb|DR438286.1|DR438286	HJ0_GLEAN_10012960	99.73	743	2	0	1	743	368	1110	0.0	1457
gi|68416229|gb|DR438286.1|DR438286	HJ0_GLEAN_10004902	99.73	743	2	0	1	743	368	1110	0.0	1457
gi|68416229|gb|DR438286.1|DR438286	HJ0_GLEAN_10004901	99.73	743	2	0	1	743	368	1110	0.0	1457
gi|68416230|gb|DR438287.1|DR438287	HJ0_GLEAN_10012961	99.69	646	2	0	11	656	720	1365	0.0	1265
gi|68416230|gb|DR438287.1|DR438287	HJ0_GLEAN_10012960	99.69	642	2	0	11	652	720	1361	0.0	1257
gi|68416230|gb|DR438287.1|DR438287	HJ0_GLEAN_10004901	99.54	646	3	0	11	656	720	1365	0.0	1257
gi|68416230|gb|DR438287.1|DR438287	HJ0_GLEAN_10004902	99.53	642	3	0	11	652	720	1361	0.0	1249
gi|68416231|gb|DR438288.1|DR438288	HJ0_GLEAN_10012961	99.72	724	2	0	1	724	340	1063	0.0	1419
gi|68416231|gb|DR438288.1|DR438288	HJ0_GLEAN_10012960	99.72	724	2	0	1	724	340	1063	0.0	1419
gi|68416231|gb|DR438288.1|DR438288	HJ0_GLEAN_10004902	99.72	724	2	0	1	724	340	1063	0.0	1419
gi|68416231|gb|DR438288.1|DR438288	HJ0_GLEAN_10004901	99.72	724	2	0	1	724	340	1063	0.0	1419
gi|68416236|gb|DR438289.1|DR438289	HJ0_GLEAN_10012961	99.71	682	1	1	1	682	96	776	0.0	1330
gi|68416236|gb|DR438289.1|DR438289	HJ0_GLEAN_10012960	99.71	682	1	1	1	682	96	776	0.0	1330
gi|68416236|gb|DR438289.1|DR438289	HJ0_GLEAN_10004902	99.71	682	1	1	1	682	96	776	0.0	1330
gi|68416236|gb|DR438289.1|DR438289	HJ0_GLEAN_10004901	99.71	682	1	1	1	682	96	776	0.0	1330
gi|68416237|gb|DR438290.1|DR438290	HJ0_GLEAN_10012961	99.88	806	1	0	1	806	154	959	0.0	1592
gi|68416237|gb|DR438290.1|DR438290	HJ0_GLEAN_10012960	99.88	806	1	0	1	806	154	959	0.0	1592
gi|68416237|gb|DR438290.1|DR438290	HJ0_GLEAN_10004902	99.88	806	1	0	1	806	154	959	0.0	1592
gi|68416237|gb|DR438290.1|DR438290	HJ0_GLEAN_10004901	99.88	806	1	0	1	806	154	959	0.0	1592
gi|68416238|gb|DR438291.1|DR438291	HJ0_GLEAN_10012961	99.30	860	4	2	1	859	236	1094	0.0	1643
gi|68416238|gb|DR438291.1|DR438291	HJ0_GLEAN_10012960	99.30	860	4	2	1	859	236	1094	0.0	1643
gi|68416238|gb|DR438291.1|DR438291	HJ0_GLEAN_10004902	99.30	860	4	2	1	859	236	1094	0.0	1643
gi|68416238|gb|DR438291.1|DR438291	HJ0_GLEAN_10004901	99.30	860	4	2	1	859	236	1094	0.0	1643
gi|68416239|gb|DR438292.1|DR438292	HJ0_GLEAN_10012961	100.00	310	0	0	1	310	1056	1365	8e-176	615
gi|68416239|gb|DR438292.1|DR438292	HJ0_GLEAN_10012960	100.00	306	0	0	1	306	1056	1361	2e-173	607
gi|68416239|gb|DR438292.1|DR438292	HJ0_GLEAN_10004901	99.68	310	1	0	1	310	1056	1365	2e-173	607
gi|68416239|gb|DR438292.1|DR438292	HJ0_GLEAN_10004902	99.67	306	1	0	1	306	1056	1361	5e-171	599
gi|68416240|gb|DR438293.1|DR438293	HJ0_GLEAN_10012961	99.64	835	3	0	1	835	90	924	0.0	1633
gi|68416240|gb|DR438293.1|DR438293	HJ0_GLEAN_10012960	99.64	835	3	0	1	835	90	924	0.0	1633
gi|68416240|gb|DR438293.1|DR438293	HJ0_GLEAN_10004902	99.64	835	3	0	1	835	90	924	0.0	1633
gi|68416240|gb|DR438293.1|DR438293	HJ0_GLEAN_10004901	99.64	835	3	0	1	835	90	924	0.0	1633
gi|68416241|gb|DR438294.1|DR438294	HJ0_GLEAN_10012961	99.68	623	2	0	34	656	1	623	0.0	1219
gi|68416241|gb|DR438294.1|DR438294	HJ0_GLEAN_10012960	99.68	623	2	0	34	656	1	623	0.0	1219
gi|68416241|gb|DR438294.1|DR438294	HJ0_GLEAN_10004902	99.68	623	2	0	34	656	1	623	0.0	1219
gi|68416241|gb|DR438294.1|DR438294	HJ0_GLEAN_10004901	99.68	623	2	0	34	656	1	623	0.0	1219
gi|68416242|gb|DR438295.1|DR438295	HJ0_GLEAN_10012961	99.84	624	1	0	34	657	1	624	0.0	1229
gi|68416242|gb|DR438295.1|DR438295	HJ0_GLEAN_10012960	99.84	624	1	0	34	657	1	624	0.0	1229
gi|68416242|gb|DR438295.1|DR438295	HJ0_GLEAN_10004902	99.84	624	1	0	34	657	1	624	0.0	1229
gi|68416242|gb|DR438295.1|DR438295	HJ0_GLEAN_10004901	99.84	624	1	0	34	657	1	624	0.0	1229
gi|68416243|gb|DR438296.1|DR438296	HJ0_GLEAN_10012961	99.88	821	1	0	31	851	1	821	0.0	1622
gi|68416243|gb|DR438296.1|DR438296	HJ0_GLEAN_10012960	99.88	821	1	0	31	851	1	821	0.0	1622
gi|68416243|gb|DR438296.1|DR438296	HJ0_GLEAN_10004902	99.88	821	1	0	31	851	1	821	0.0	1622
gi|68416243|gb|DR438296.1|DR438296	HJ0_GLEAN_10004901	99.88	821	1	0	31	851	1	821	0.0	1622
gi|68416244|gb|DR438297.1|DR438297	HJ0_GLEAN_10012961	100.00	712	0	0	36	747	1	712	0.0	1411
gi|68416244|gb|DR438297.1|DR438297	HJ0_GLEAN_10012960	100.00	712	0	0	36	747	1	712	0.0	1411
gi|68416244|gb|DR438297.1|DR438297	HJ0_GLEAN_10004902	100.00	712	0	0	36	747	1	712	0.0	1411
gi|68416244|gb|DR438297.1|DR438297	HJ0_GLEAN_10004901	100.00	712	0	0	36	747	1	712	0.0	1411
gi|68416249|gb|DR438298.1|DR438298	HJ0_GLEAN_10012961	100.00	559	0	0	41	599	1	559	0.0	1108
gi|68416249|gb|DR438298.1|DR438298	HJ0_GLEAN_10012960	100.00	559	0	0	41	599	1	559	0.0	1108
gi|68416249|gb|DR438298.1|DR438298	HJ0_GLEAN_10004902	100.00	559	0	0	41	599	1	559	0.0	1108
gi|68416249|gb|DR438298.1|DR438298	HJ0_GLEAN_10004901	100.00	559	0	0	41	599	1	559	0.0	1108
gi|68416256|gb|DR438299.1|DR438299	HJ0_GLEAN_10012961	99.84	638	1	0	41	678	1	638	0.0	1259
gi|68416256|gb|DR438299.1|DR438299	HJ0_GLEAN_10012960	99.84	638	1	0	41	678	1	638	0.0	1259
gi|68416256|gb|DR438299.1|DR438299	HJ0_GLEAN_10004902	99.84	638	1	0	41	678	1	638	0.0	1259
gi|68416256|gb|DR438299.1|DR438299	HJ0_GLEAN_10004901	99.84	638	1	0	41	678	1	638	0.0	1259
gi|68416259|gb|DR438300.1|DR438300	HJ0_GLEAN_10012961	99.39	658	3	1	36	693	1	657	0.0	1267
gi|68416259|gb|DR438300.1|DR438300	HJ0_GLEAN_10012960	99.39	658	3	1	36	693	1	657	0.0	1267
gi|68416259|gb|DR438300.1|DR438300	HJ0_GLEAN_10004902	99.39	658	3	1	36	693	1	657	0.0	1267
gi|68416259|gb|DR438300.1|DR438300	HJ0_GLEAN_10004901	99.39	658	3	1	36	693	1	657	0.0	1267
gi|68416260|gb|DR438301.1|DR438301	HJ0_GLEAN_10012961	100.00	625	0	0	41	665	1	625	0.0	1239
gi|68416260|gb|DR438301.1|DR438301	HJ0_GLEAN_10012960	100.00	625	0	0	41	665	1	625	0.0	1239
gi|68416260|gb|DR438301.1|DR438301	HJ0_GLEAN_10004902	100.00	625	0	0	41	665	1	625	0.0	1239
gi|68416260|gb|DR438301.1|DR438301	HJ0_GLEAN_10004901	100.00	625	0	0	41	665	1	625	0.0	1239
gi|68416261|gb|DR438302.1|DR438302	HJ0_GLEAN_10012961	99.26	811	6	0	41	851	1	811	0.0	1566
gi|68416261|gb|DR438302.1|DR438302	HJ0_GLEAN_10012960	99.26	811	6	0	41	851	1	811	0.0	1566
gi|68416261|gb|DR438302.1|DR438302	HJ0_GLEAN_10004902	99.26	811	6	0	41	851	1	811	0.0	1566
gi|68416261|gb|DR438302.1|DR438302	HJ0_GLEAN_10004901	99.26	811	6	0	41	851	1	811	0.0	1566
gi|68416262|gb|DR438303.1|DR438303	HJ0_GLEAN_10012961	99.57	694	3	0	41	734	1	694	0.0	1356
gi|68416262|gb|DR438303.1|DR438303	HJ0_GLEAN_10012960	99.57	694	3	0	41	734	1	694	0.0	1356
gi|68416262|gb|DR438303.1|DR438303	HJ0_GLEAN_10004902	99.57	694	3	0	41	734	1	694	0.0	1356
gi|68416262|gb|DR438303.1|DR438303	HJ0_GLEAN_10004901	99.57	694	3	0	41	734	1	694	0.0	1356
gi|68416263|gb|DR438304.1|DR438304	HJ0_GLEAN_10012961	99.86	693	0	1	41	732	1	693	0.0	1358
gi|68416263|gb|DR438304.1|DR438304	HJ0_GLEAN_10012960	99.86	693	0	1	41	732	1	693	0.0	1358
gi|68416263|gb|DR438304.1|DR438304	HJ0_GLEAN_10004902	99.86	693	0	1	41	732	1	693	0.0	1358
gi|68416263|gb|DR438304.1|DR438304	HJ0_GLEAN_10004901	99.86	693	0	1	41	732	1	693	0.0	1358
gi|68416264|gb|DR438305.1|DR438305	HJ0_GLEAN_10012961	99.64	822	1	2	41	861	1	821	0.0	1592
gi|68416264|gb|DR438305.1|DR438305	HJ0_GLEAN_10012960	99.64	822	1	2	41	861	1	821	0.0	1592
gi|68416264|gb|DR438305.1|DR438305	HJ0_GLEAN_10004902	99.64	822	1	2	41	861	1	821	0.0	1592
gi|68416264|gb|DR438305.1|DR438305	HJ0_GLEAN_10004901	99.64	822	1	2	41	861	1	821	0.0	1592
gi|68416265|gb|DR438306.1|DR438306	HJ0_GLEAN_10012961	99.28	691	3	1	43	733	1	689	0.0	1328
gi|68416265|gb|DR438306.1|DR438306	HJ0_GLEAN_10012960	99.28	691	3	1	43	733	1	689	0.0	1328
gi|68416265|gb|DR438306.1|DR438306	HJ0_GLEAN_10004902	99.28	691	3	1	43	733	1	689	0.0	1328
gi|68416265|gb|DR438306.1|DR438306	HJ0_GLEAN_10004901	99.28	691	3	1	43	733	1	689	0.0	1328
gi|68416268|gb|DR438307.1|DR438307	HJ0_GLEAN_10012961	100.00	649	0	0	43	691	1	649	0.0	1287
gi|68416268|gb|DR438307.1|DR438307	HJ0_GLEAN_10012960	100.00	649	0	0	43	691	1	649	0.0	1287
gi|68416268|gb|DR438307.1|DR438307	HJ0_GLEAN_10004902	100.00	649	0	0	43	691	1	649	0.0	1287
gi|68416268|gb|DR438307.1|DR438307	HJ0_GLEAN_10004901	100.00	649	0	0	43	691	1	649	0.0	1287
gi|68416269|gb|DR438308.1|DR438308	HJ0_GLEAN_10012961	99.76	823	2	0	42	864	1	823	0.0	1616
gi|68416269|gb|DR438308.1|DR438308	HJ0_GLEAN_10012960	99.76	823	2	0	42	864	1	823	0.0	1616
gi|68416269|gb|DR438308.1|DR438308	HJ0_GLEAN_10004902	99.76	823	2	0	42	864	1	823	0.0	1616
gi|68416269|gb|DR438308.1|DR438308	HJ0_GLEAN_10004901	99.76	823	2	0	42	864	1	823	0.0	1616
gi|68416270|gb|DR438309.1|DR438309	HJ0_GLEAN_10012961	99.84	642	1	0	43	684	1	642	0.0	1265
gi|68416270|gb|DR438309.1|DR438309	HJ0_GLEAN_10012960	99.84	642	1	0	43	684	1	642	0.0	1265
gi|68416270|gb|DR438309.1|DR438309	HJ0_GLEAN_10004902	99.84	642	1	0	43	684	1	642	0.0	1265
gi|68416270|gb|DR438309.1|DR438309	HJ0_GLEAN_10004901	99.84	642	1	0	43	684	1	642	0.0	1265
gi|68416271|gb|DR438310.1|DR438310	HJ0_GLEAN_10003031	100.00	738	0	0	1	738	134	871	0.0	1463
gi|68416271|gb|DR438310.1|DR438310	HJ0_GLEAN_10003030	100.00	738	0	0	1	738	44	781	0.0	1463
gi|68416272|gb|DR438311.1|DR438311	HJ0_GLEAN_10003031	99.41	675	4	0	17	691	461	1135	0.0	1306
gi|68416272|gb|DR438311.1|DR438311	HJ0_GLEAN_10003030	99.41	675	4	0	17	691	371	1045	0.0	1306
gi|68416273|gb|DR438312.1|DR438312	HJ0_GLEAN_10003031	99.49	393	2	0	1	393	772	1164	0.0	763
gi|68416273|gb|DR438312.1|DR438312	HJ0_GLEAN_10003030	99.49	393	2	0	1	393	682	1074	0.0	763
gi|68416276|gb|DR438313.1|DR438313	HJ0_GLEAN_10017169	99.29	560	4	0	42	601	1	560	0.0	1078
gi|68416277|gb|DR438314.1|DR438314	HJ0_GLEAN_10017169	99.71	687	2	0	1	687	263	949	0.0	1346
gi|68416277|gb|DR438314.1|DR438314	HJ0_GLEAN_10014059	80.18	217	43	0	108	324	325	541	2e-17	89.7
gi|68416277|gb|DR438314.1|DR438314	HJ0_GLEAN_10014059	79.83	233	47	0	402	634	619	851	2e-17	89.7
gi|68416278|gb|DR438315.1|DR438315	HJ0_GLEAN_10003031	99.84	625	1	0	41	665	78	702	0.0	1231
gi|68416278|gb|DR438315.1|DR438315	HJ0_GLEAN_10003030	100.00	612	0	0	54	665	1	612	0.0	1213
gi|68416279|gb|DR438316.1|DR438316	HJ0_GLEAN_10003031	99.62	780	3	0	38	817	78	857	0.0	1522
gi|68416279|gb|DR438316.1|DR438316	HJ0_GLEAN_10003030	99.74	767	2	0	51	817	1	767	0.0	1505
gi|68416282|gb|DR438317.1|DR438317	HJ0_GLEAN_10003031	99.56	680	3	0	35	714	78	757	0.0	1324
gi|68416282|gb|DR438317.1|DR438317	HJ0_GLEAN_10003030	99.70	667	2	0	48	714	1	667	0.0	1306
gi|68416283|gb|DR438318.1|DR438318	HJ0_GLEAN_10003031	99.85	659	1	0	41	699	78	736	0.0	1298
gi|68416283|gb|DR438318.1|DR438318	HJ0_GLEAN_10003030	100.00	646	0	0	54	699	1	646	0.0	1281
gi|68416284|gb|DR438319.1|DR438319	HJ0_GLEAN_10003031	99.61	775	3	0	43	817	78	852	0.0	1513
gi|68416284|gb|DR438319.1|DR438319	HJ0_GLEAN_10003030	99.74	762	2	0	56	817	1	762	0.0	1495
gi|68416285|gb|DR438320.1|DR438320	HJ0_GLEAN_10003031	99.69	645	2	0	42	686	78	722	0.0	1265
gi|68416285|gb|DR438320.1|DR438320	HJ0_GLEAN_10003030	99.84	632	1	0	55	686	1	632	0.0	1247
gi|68416286|gb|DR438321.1|DR438321	HJ0_GLEAN_10003031	99.14	698	6	0	41	738	78	775	0.0	1336
gi|68416286|gb|DR438321.1|DR438321	HJ0_GLEAN_10003030	99.27	685	5	0	54	738	1	685	0.0	1318
gi|68416287|gb|DR438322.1|DR438322	HJ0_GLEAN_10003031	99.51	813	4	0	46	858	78	890	0.0	1580
gi|68416287|gb|DR438322.1|DR438322	HJ0_GLEAN_10003030	99.62	800	3	0	59	858	1	800	0.0	1562
gi|68416288|gb|DR438323.1|DR438323	HJ0_GLEAN_10003031	100.00	239	0	0	16	254	926	1164	2e-133	474
gi|68416288|gb|DR438323.1|DR438323	HJ0_GLEAN_10003030	100.00	239	0	0	16	254	836	1074	2e-133	474
gi|68416293|gb|DR438324.1|DR438324	HJ0_GLEAN_10012288	99.28	557	3	1	8	564	348	903	0.0	1065
gi|68416294|gb|DR438325.1|DR438325	HJ0_GLEAN_10012288	99.55	443	2	0	1	443	461	903	0.0	862
gi|68416295|gb|DR438326.1|DR438326	HJ0_GLEAN_10012288	100.00	295	0	0	1	295	609	903	7e-167	585
gi|68416297|gb|DR438328.1|DR438328	HJ0_GLEAN_10003031	99.53	641	3	0	50	690	78	718	0.0	1249
gi|68416297|gb|DR438328.1|DR438328	HJ0_GLEAN_10003030	99.68	628	2	0	63	690	1	628	0.0	1231
gi|68416298|gb|DR438329.1|DR438329	HJ0_GLEAN_10012288	99.65	857	3	0	1	857	47	903	0.0	1675
gi|68416299|gb|DR438330.1|DR438330	HJ0_GLEAN_10012104	99.24	395	3	0	119	513	248	642	0.0	759
gi|68416299|gb|DR438330.1|DR438330	HJ0_GLEAN_10009694	99.24	395	3	0	119	513	248	642	0.0	759
gi|68416300|gb|DR438331.1|DR438331	HJ0_GLEAN_10012288	98.66	522	7	0	48	569	1	522	0.0	979
gi|68416301|gb|DR438332.1|DR438332	HJ0_GLEAN_10012288	99.54	654	3	0	31	684	1	654	0.0	1273
gi|68416302|gb|DR438333.1|DR438333	HJ0_GLEAN_10012104	100.00	642	0	0	38	679	1	642	0.0	1273
gi|68416302|gb|DR438333.1|DR438333	HJ0_GLEAN_10009694	100.00	642	0	0	38	679	1	642	0.0	1273
gi|68416303|gb|DR438334.1|DR438334	HJ0_GLEAN_10012104	100.00	642	0	0	49	690	1	642	0.0	1273
gi|68416303|gb|DR438334.1|DR438334	HJ0_GLEAN_10009694	100.00	642	0	0	49	690	1	642	0.0	1273
gi|68416304|gb|DR438335.1|DR438335	HJ0_GLEAN_10012104	100.00	642	0	0	46	687	1	642	0.0	1273
gi|68416304|gb|DR438335.1|DR438335	HJ0_GLEAN_10009694	100.00	642	0	0	46	687	1	642	0.0	1273
gi|68416305|gb|DR438336.1|DR438336	HJ0_GLEAN_10012104	100.00	642	0	0	43	684	1	642	0.0	1273
gi|68416305|gb|DR438336.1|DR438336	HJ0_GLEAN_10009694	100.00	642	0	0	43	684	1	642	0.0	1273
gi|68416306|gb|DR438337.1|DR438337	HJ0_GLEAN_10012104	100.00	642	0	0	50	691	1	642	0.0	1273
gi|68416306|gb|DR438337.1|DR438337	HJ0_GLEAN_10009694	100.00	642	0	0	50	691	1	642	0.0	1273
gi|68416309|gb|DR438338.1|DR438338	HJ0_GLEAN_10017452	100.00	368	0	0	134	501	105	472	0.0	729
gi|68416310|gb|DR438339.1|DR438339	HJ0_GLEAN_10017452	100.00	368	0	0	126	493	105	472	0.0	729
gi|68416315|gb|DR438340.1|DR438340	HJ0_GLEAN_10017452	100.00	368	0	0	78	445	105	472	0.0	729
gi|68416316|gb|DR438341.1|DR438341	HJ0_GLEAN_10017452	100.00	368	0	0	161	528	472	105	0.0	729
gi|68416317|gb|DR438342.1|DR438342	HJ0_GLEAN_10017452	100.00	368	0	0	134	501	105	472	0.0	729
gi|68416318|gb|DR438343.1|DR438343	HJ0_GLEAN_10017452	100.00	368	0	0	144	511	105	472	0.0	729
gi|68416319|gb|DR438344.1|DR438344	HJ0_GLEAN_10017452	100.00	368	0	0	143	510	105	472	0.0	729
gi|68416320|gb|DR438345.1|DR438345	HJ0_GLEAN_10017452	100.00	368	0	0	143	510	105	472	0.0	729
gi|68416321|gb|DR438346.1|DR438346	HJ0_GLEAN_10017452	100.00	368	0	0	149	516	105	472	0.0	729
gi|68416322|gb|DR438347.1|DR438347	HJ0_GLEAN_10017452	100.00	368	0	0	160	527	105	472	0.0	729
gi|68416323|gb|DR438348.1|DR438348	HJ0_GLEAN_10017452	100.00	368	0	0	157	524	105	472	0.0	729
gi|68416324|gb|DR438349.1|DR438349	HJ0_GLEAN_10017452	100.00	368	0	0	150	517	105	472	0.0	729
gi|68416325|gb|DR438350.1|DR438350	HJ0_GLEAN_10017452	100.00	368	0	0	161	528	105	472	0.0	729
gi|68416343|gb|DR438366.1|DR438366	HJ0_GLEAN_10008344	96.43	224	8	0	1	224	149	372	1e-105	381
gi|68416353|gb|DR438372.1|DR438372	HJ0_GLEAN_10008344	100.00	367	0	0	1	367	6	372	0.0	728
gi|68416354|gb|DR438373.1|DR438373	HJ0_GLEAN_10008344	100.00	372	0	0	25	396	1	372	0.0	737
gi|68416355|gb|DR438374.1|DR438374	HJ0_GLEAN_10008344	100.00	372	0	0	298	669	372	1	0.0	737
gi|68416356|gb|DR438375.1|DR438375	HJ0_GLEAN_10008344	100.00	372	0	0	7	378	1	372	0.0	737
gi|68416357|gb|DR438376.1|DR438376	HJ0_GLEAN_10008344	100.00	372	0	0	7	378	1	372	0.0	737
gi|68416358|gb|DR438377.1|DR438377	HJ0_GLEAN_10008344	100.00	370	0	0	32	401	3	372	0.0	733
gi|68416359|gb|DR438378.1|DR438378	HJ0_GLEAN_10008344	100.00	372	0	0	35	406	1	372	0.0	737
gi|68416360|gb|DR438379.1|DR438379	HJ0_GLEAN_10008344	100.00	372	0	0	34	405	1	372	0.0	737
gi|68416361|gb|DR438380.1|DR438380	HJ0_GLEAN_10008344	100.00	372	0	0	31	402	1	372	0.0	737
gi|68416362|gb|DR438381.1|DR438381	HJ0_GLEAN_10008344	100.00	372	0	0	31	402	1	372	0.0	737
gi|68416363|gb|DR438382.1|DR438382	HJ0_GLEAN_10008344	100.00	372	0	0	36	407	1	372	0.0	737
gi|68416370|gb|DR438385.1|DR438385	HJ0_GLEAN_10008344	100.00	372	0	0	37	408	1	372	0.0	737
gi|68416371|gb|DR438386.1|DR438386	HJ0_GLEAN_10008344	100.00	372	0	0	37	408	1	372	0.0	737
gi|68416378|gb|DR438393.1|DR438393	HJ0_GLEAN_10012908	99.71	686	2	0	3	688	1	686	0.0	1346
gi|68416378|gb|DR438393.1|DR438393	HJ0_GLEAN_10017179	85.90	227	32	0	168	394	289	515	1e-49	196
gi|68416379|gb|DR438394.1|DR438394	HJ0_GLEAN_10012908	98.91	823	8	1	12	833	960	138	0.0	1560
gi|68416379|gb|DR438394.1|DR438394	HJ0_GLEAN_10017179	85.46	227	33	0	580	806	515	289	8e-48	190
gi|68416380|gb|DR438395.1|DR438395	HJ0_GLEAN_10012908	99.49	791	4	0	1	791	169	959	0.0	1536
gi|68416380|gb|DR438395.1|DR438395	HJ0_GLEAN_10017179	86.12	209	29	0	16	224	307	515	5e-46	184
gi|68416381|gb|DR438396.1|DR438396	HJ0_GLEAN_10012908	99.18	732	6	0	22	753	1	732	0.0	1403
gi|68416381|gb|DR438396.1|DR438396	HJ0_GLEAN_10017179	85.46	227	33	0	187	413	289	515	3e-47	188
gi|68416382|gb|DR438397.1|DR438397	HJ0_GLEAN_10012908	98.79	662	8	0	42	703	1	662	0.0	1253
gi|68416382|gb|DR438397.1|DR438397	HJ0_GLEAN_10017179	85.90	227	32	0	207	433	289	515	1e-49	196
gi|68416385|gb|DR438398.1|DR438398	HJ0_GLEAN_10012908	99.23	647	5	0	42	688	1	647	0.0	1243
gi|68416385|gb|DR438398.1|DR438398	HJ0_GLEAN_10017179	85.46	227	33	0	207	433	289	515	3e-47	188
gi|68416386|gb|DR438399.1|DR438399	HJ0_GLEAN_10012908	99.68	622	2	0	39	660	1	622	0.0	1217
gi|68416386|gb|DR438399.1|DR438399	HJ0_GLEAN_10017179	85.90	227	32	0	204	430	289	515	1e-49	196
gi|68416387|gb|DR438400.1|DR438400	HJ0_GLEAN_10012908	99.43	881	5	0	29	909	1	881	0.0	1707
gi|68416387|gb|DR438400.1|DR438400	HJ0_GLEAN_10017179	85.90	227	32	0	194	420	289	515	1e-49	196
gi|68416391|gb|DR438402.1|DR438402	HJ0_GLEAN_10010919	99.69	635	2	0	1	635	15	649	0.0	1195
gi|68416392|gb|DR438403.1|DR438403	HJ0_GLEAN_10010919	99.53	855	4	0	1	855	188	1042	0.0	1622
gi|68416393|gb|DR438404.1|DR438404	HJ0_GLEAN_10010919	99.85	654	1	0	1	654	517	1170	0.0	1291
gi|68416394|gb|DR438405.1|DR438405	HJ0_GLEAN_10010919	100.00	350	0	0	1	350	821	1170	0.0	694
gi|68416397|gb|DR438406.1|DR438406	HJ0_GLEAN_10010919	99.44	714	4	0	8	721	1	714	0.0	1336
gi|68416398|gb|DR438407.1|DR438407	HJ0_GLEAN_10010919	99.51	822	4	0	53	874	1	822	0.0	1554
gi|68416399|gb|DR438408.1|DR438408	HJ0_GLEAN_10010919	99.64	829	3	0	15	843	1	829	0.0	1574
gi|68416402|gb|DR438409.1|DR438409	HJ0_GLEAN_10010919	99.27	822	6	0	13	834	1	822	0.0	1540
gi|68416405|gb|DR438410.1|DR438410	HJ0_GLEAN_10006287	98.45	708	11	0	1	708	6215	6922	0.0	1316
gi|68416405|gb|DR438410.1|DR438410	HJ0_GLEAN_10012799	98.45	708	11	0	1	708	6215	6922	0.0	1316
gi|68416406|gb|DR438411.1|DR438411	HJ0_GLEAN_10006287	99.52	828	4	0	1	828	5900	6727	0.0	1612
gi|68416406|gb|DR438411.1|DR438411	HJ0_GLEAN_10012799	99.52	828	4	0	1	828	5900	6727	0.0	1612
gi|68416407|gb|DR438412.1|DR438412	HJ0_GLEAN_10006287	99.00	698	7	0	1	698	6123	6820	0.0	1332
gi|68416407|gb|DR438412.1|DR438412	HJ0_GLEAN_10012799	99.00	698	7	0	1	698	6123	6820	0.0	1332
gi|68416410|gb|DR438413.1|DR438413	HJ0_GLEAN_10006287	99.49	788	4	0	1	788	6132	6919	0.0	1530
gi|68416410|gb|DR438413.1|DR438413	HJ0_GLEAN_10012799	99.49	788	4	0	1	788	6132	6919	0.0	1530
gi|68416411|gb|DR438414.1|DR438414	HJ0_GLEAN_10006287	99.18	851	7	0	1	851	5699	6549	0.0	1633
gi|68416411|gb|DR438414.1|DR438414	HJ0_GLEAN_10012799	99.18	851	7	0	1	851	5699	6549	0.0	1633
gi|68416412|gb|DR438415.1|DR438415	HJ0_GLEAN_10006287	99.57	692	3	0	1	692	4788	5479	0.0	1348
gi|68416412|gb|DR438415.1|DR438415	HJ0_GLEAN_10012799	99.57	692	3	0	1	692	4788	5479	0.0	1348
gi|68416413|gb|DR438416.1|DR438416	HJ0_GLEAN_10006287	99.65	864	3	0	1	864	5161	6024	0.0	1689
gi|68416413|gb|DR438416.1|DR438416	HJ0_GLEAN_10012799	99.65	864	3	0	1	864	5161	6024	0.0	1689
gi|68416414|gb|DR438417.1|DR438417	HJ0_GLEAN_10006287	99.75	788	2	0	1	788	5344	6131	0.0	1550
gi|68416414|gb|DR438417.1|DR438417	HJ0_GLEAN_10012799	99.75	788	2	0	1	788	5344	6131	0.0	1550
gi|68416415|gb|DR438418.1|DR438418	HJ0_GLEAN_10006287	99.87	742	0	1	1	741	5362	6103	0.0	1455
gi|68416415|gb|DR438418.1|DR438418	HJ0_GLEAN_10012799	99.87	742	0	1	1	741	5362	6103	0.0	1455
gi|68416417|gb|DR438420.1|DR438420	HJ0_GLEAN_10001833	83.83	470	76	0	132	601	55	524	3e-90	331
gi|68416417|gb|DR438420.1|DR438420	HJ0_GLEAN_10002873	83.93	305	49	0	132	436	55	359	3e-56	218
gi|68416418|gb|DR438421.1|DR438421	HJ0_GLEAN_10001833	83.27	275	46	0	24	298	250	524	6e-45	180
gi|68416418|gb|DR438421.1|DR438421	HJ0_GLEAN_10001833	79.91	229	46	0	403	631	600	828	2e-17	89.7
gi|68416419|gb|DR438422.1|DR438422	HJ0_GLEAN_10001833	79.91	229	46	0	353	581	828	600	2e-17	89.7
gi|68416421|gb|DR438424.1|DR438424	HJ0_GLEAN_10001833	84.04	470	75	0	133	602	55	524	6e-92	337
gi|68416421|gb|DR438424.1|DR438424	HJ0_GLEAN_10002873	84.26	305	48	0	133	437	55	359	6e-58	224
gi|68416424|gb|DR438425.1|DR438425	HJ0_GLEAN_10001833	84.04	470	75	0	173	642	55	524	6e-92	337
gi|68416424|gb|DR438425.1|DR438425	HJ0_GLEAN_10002873	84.26	305	48	0	173	477	55	359	6e-58	224
gi|68416425|gb|DR438426.1|DR438426	HJ0_GLEAN_10001833	84.04	470	75	0	154	623	55	524	5e-92	337
gi|68416425|gb|DR438426.1|DR438426	HJ0_GLEAN_10002873	84.26	305	48	0	154	458	55	359	5e-58	224
gi|68416426|gb|DR438427.1|DR438427	HJ0_GLEAN_10001833	84.04	470	75	0	151	620	55	524	5e-92	337
gi|68416426|gb|DR438427.1|DR438427	HJ0_GLEAN_10002873	84.26	305	48	0	151	455	55	359	5e-58	224
gi|68416427|gb|DR438428.1|DR438428	HJ0_GLEAN_10001833	83.66	404	66	0	138	541	55	458	3e-74	278
gi|68416427|gb|DR438428.1|DR438428	HJ0_GLEAN_10002873	84.26	305	48	0	138	442	55	359	4e-58	224
gi|68416429|gb|DR438430.1|DR438430	HJ0_GLEAN_10001292	100.00	444	0	0	24	467	1	444	0.0	880
gi|68416429|gb|DR438430.1|DR438430	HJ0_GLEAN_10001293	99.77	444	1	0	24	467	1	444	0.0	874
gi|68416429|gb|DR438430.1|DR438430	HJ0_GLEAN_10017453	99.77	444	1	0	24	467	1	444	0.0	874
gi|68416429|gb|DR438430.1|DR438430	HJ0_GLEAN_10017454	99.77	444	1	0	24	467	1	444	0.0	872
gi|68416430|gb|DR438431.1|DR438431	HJ0_GLEAN_10001292	100.00	444	0	0	13	456	1	444	0.0	880
gi|68416430|gb|DR438431.1|DR438431	HJ0_GLEAN_10001293	99.77	444	1	0	13	456	1	444	0.0	874
gi|68416430|gb|DR438431.1|DR438431	HJ0_GLEAN_10017453	99.77	444	1	0	13	456	1	444	0.0	874
gi|68416430|gb|DR438431.1|DR438431	HJ0_GLEAN_10017454	99.77	444	1	0	13	456	1	444	0.0	872
gi|68416431|gb|DR438432.1|DR438432	HJ0_GLEAN_10001293	97.27	293	6	2	4	296	85	375	6e-142	502
gi|68416431|gb|DR438432.1|DR438432	HJ0_GLEAN_10001292	97.27	293	6	2	4	296	85	375	6e-142	502
gi|68416431|gb|DR438432.1|DR438432	HJ0_GLEAN_10017454	97.27	293	6	2	4	296	85	375	6e-142	502
gi|68416431|gb|DR438432.1|DR438432	HJ0_GLEAN_10017453	97.27	293	6	2	4	296	85	375	6e-142	502
gi|68416432|gb|DR438433.1|DR438433	HJ0_GLEAN_10001292	95.83	336	14	0	12	347	109	444	7e-158	555
gi|68416432|gb|DR438433.1|DR438433	HJ0_GLEAN_10001293	95.54	336	15	0	12	347	109	444	4e-156	549
gi|68416432|gb|DR438433.1|DR438433	HJ0_GLEAN_10017453	95.54	336	15	0	12	347	109	444	4e-156	549
gi|68416432|gb|DR438433.1|DR438433	HJ0_GLEAN_10017454	95.54	336	15	0	12	347	109	444	2e-155	547
gi|68416435|gb|DR438436.1|DR438436	HJ0_GLEAN_10001292	99.77	444	1	0	24	467	1	444	0.0	872
gi|68416435|gb|DR438436.1|DR438436	HJ0_GLEAN_10001293	99.55	444	2	0	24	467	1	444	0.0	866
gi|68416435|gb|DR438436.1|DR438436	HJ0_GLEAN_10017453	99.55	444	2	0	24	467	1	444	0.0	866
gi|68416435|gb|DR438436.1|DR438436	HJ0_GLEAN_10017454	99.55	444	2	0	24	467	1	444	0.0	864
gi|68416436|gb|DR438437.1|DR438437	HJ0_GLEAN_10017177	99.07	648	6	0	1	648	799	1446	0.0	1245
gi|68416437|gb|DR438438.1|DR438438	HJ0_GLEAN_10017177	99.69	322	1	0	1	322	1125	1446	2e-180	630
gi|68416440|gb|DR438439.1|DR438439	HJ0_GLEAN_10001292	100.00	444	0	0	56	499	1	444	0.0	880
gi|68416440|gb|DR438439.1|DR438439	HJ0_GLEAN_10001293	99.77	444	1	0	56	499	1	444	0.0	874
gi|68416440|gb|DR438439.1|DR438439	HJ0_GLEAN_10017453	99.77	444	1	0	56	499	1	444	0.0	874
gi|68416440|gb|DR438439.1|DR438439	HJ0_GLEAN_10017454	99.77	444	1	0	56	499	1	444	0.0	872
gi|68416441|gb|DR438440.1|DR438440	HJ0_GLEAN_10001292	100.00	444	0	0	55	498	1	444	0.0	880
gi|68416441|gb|DR438440.1|DR438440	HJ0_GLEAN_10001293	99.77	444	1	0	55	498	1	444	0.0	874
gi|68416441|gb|DR438440.1|DR438440	HJ0_GLEAN_10017453	99.77	444	1	0	55	498	1	444	0.0	874
gi|68416441|gb|DR438440.1|DR438440	HJ0_GLEAN_10017454	99.77	444	1	0	55	498	1	444	0.0	872
gi|68416442|gb|DR438441.1|DR438441	HJ0_GLEAN_10017177	99.59	730	3	0	1	730	575	1304	0.0	1427
gi|68416443|gb|DR438442.1|DR438442	HJ0_GLEAN_10017177	99.08	653	5	1	1	652	384	1036	0.0	1243
gi|68416444|gb|DR438443.1|DR438443	HJ0_GLEAN_10017177	98.98	688	4	3	1	686	384	1070	0.0	1289
gi|68416445|gb|DR438444.1|DR438444	HJ0_GLEAN_10017177	99.23	783	6	0	1	783	535	1317	0.0	1509
gi|68416446|gb|DR438445.1|DR438445	HJ0_GLEAN_10017177	99.60	741	3	0	1	741	562	1302	0.0	1449
gi|68416447|gb|DR438446.1|DR438446	HJ0_GLEAN_10017177	99.71	687	2	0	1	687	92	778	0.0	1346
gi|68416448|gb|DR438447.1|DR438447	HJ0_GLEAN_10017179	100.00	403	0	0	1	403	675	1077	0.0	799
gi|68416450|gb|DR438449.1|DR438449	HJ0_GLEAN_10017177	90.55	254	20	3	20	273	1	250	9e-79	291
gi|68416451|gb|DR438450.1|DR438450	HJ0_GLEAN_10017177	99.44	719	3	1	20	738	1	718	0.0	1386
gi|68416454|gb|DR438451.1|DR438451	HJ0_GLEAN_10017177	99.51	824	4	0	18	841	1	824	0.0	1602
gi|68416455|gb|DR438452.1|DR438452	HJ0_GLEAN_10017179	99.82	542	1	0	1	542	536	1077	0.0	1068
gi|68416456|gb|DR438453.1|DR438453	HJ0_GLEAN_10017179	99.33	744	5	0	1	744	216	959	0.0	1437
gi|68416456|gb|DR438453.1|DR438453	HJ0_GLEAN_10012908	86.34	227	31	0	74	300	166	392	5e-52	204
gi|68416457|gb|DR438454.1|DR438454	HJ0_GLEAN_10017179	99.42	689	4	0	1	689	389	1077	0.0	1336
gi|68416458|gb|DR438455.1|DR438455	HJ0_GLEAN_10017179	98.66	598	8	0	133	730	1077	480	0.0	1124
gi|68416459|gb|DR438456.1|DR438456	HJ0_GLEAN_10017179	99.06	635	6	0	68	702	137	771	0.0	1213
gi|68416459|gb|DR438456.1|DR438456	HJ0_GLEAN_10012908	86.34	227	31	0	220	446	166	392	4e-52	204
gi|68416460|gb|DR438457.1|DR438457	HJ0_GLEAN_10017179	98.82	676	7	1	70	744	137	812	0.0	1273
gi|68416460|gb|DR438457.1|DR438457	HJ0_GLEAN_10012908	86.34	227	31	0	222	448	166	392	5e-52	204
gi|68416461|gb|DR438458.1|DR438458	HJ0_GLEAN_10017179	99.25	802	6	0	68	869	137	938	0.0	1544
gi|68416461|gb|DR438458.1|DR438458	HJ0_GLEAN_10012908	86.34	227	31	0	220	446	166	392	6e-52	204
gi|68416462|gb|DR438459.1|DR438459	HJ0_GLEAN_10017179	99.17	723	6	0	68	790	137	859	0.0	1388
gi|68416462|gb|DR438459.1|DR438459	HJ0_GLEAN_10012908	86.34	227	31	0	220	446	166	392	5e-52	204
gi|68416463|gb|DR438460.1|DR438460	HJ0_GLEAN_10017169	99.11	677	6	0	1	677	1577	2253	0.0	1298
gi|68416464|gb|DR438461.1|DR438461	HJ0_GLEAN_10017179	100.00	307	0	0	1	307	771	1077	5e-174	609
gi|68416465|gb|DR438462.1|DR438462	HJ0_GLEAN_10017169	99.56	687	3	0	1	687	902	1588	0.0	1338
gi|68416465|gb|DR438462.1|DR438462	HJ0_GLEAN_10017170	81.74	219	40	0	411	629	1171	1389	8e-26	117
gi|68416465|gb|DR438462.1|DR438462	HJ0_GLEAN_10014059	80.80	224	43	0	303	526	1159	1382	1e-21	103
gi|68416466|gb|DR438463.1|DR438463	HJ0_GLEAN_10017169	99.15	707	5	1	1	706	1191	1897	0.0	1346
gi|68416466|gb|DR438463.1|DR438463	HJ0_GLEAN_10017170	81.74	219	40	0	122	340	1171	1389	8e-26	117
gi|68416466|gb|DR438463.1|DR438463	HJ0_GLEAN_10014059	80.80	224	43	0	14	237	1159	1382	1e-21	103
gi|68416467|gb|DR438464.1|DR438464	HJ0_GLEAN_10017169	99.34	752	4	1	1	751	1212	1963	0.0	1443
gi|68416467|gb|DR438464.1|DR438464	HJ0_GLEAN_10017170	81.74	219	40	0	101	319	1171	1389	9e-26	117
gi|68416467|gb|DR438464.1|DR438464	HJ0_GLEAN_10014059	80.09	216	43	0	1	216	1167	1382	8e-17	87.7
gi|68416468|gb|DR438465.1|DR438465	HJ0_GLEAN_10017169	99.60	754	3	0	1	754	835	1588	0.0	1471
gi|68416468|gb|DR438465.1|DR438465	HJ0_GLEAN_10017170	81.74	219	40	0	478	696	1171	1389	9e-26	117
gi|68416468|gb|DR438465.1|DR438465	HJ0_GLEAN_10014059	80.80	224	43	0	370	593	1159	1382	1e-21	103
gi|68416469|gb|DR438466.1|DR438466	HJ0_GLEAN_10017169	98.59	851	10	2	1	850	642	1491	0.0	1582
gi|68416469|gb|DR438466.1|DR438466	HJ0_GLEAN_10014059	80.26	233	46	0	23	255	619	851	9e-20	97.6
gi|68416470|gb|DR438467.1|DR438467	HJ0_GLEAN_10017169	99.72	705	2	0	1	705	657	1361	0.0	1382
gi|68416470|gb|DR438467.1|DR438467	HJ0_GLEAN_10014059	80.26	233	46	0	8	240	619	851	8e-20	97.6
gi|68416471|gb|DR438468.1|DR438468	HJ0_GLEAN_10017169	99.48	770	4	0	1	770	797	1566	0.0	1497
gi|68416471|gb|DR438468.1|DR438468	HJ0_GLEAN_10017170	81.74	219	40	0	516	734	1171	1389	9e-26	117
gi|68416471|gb|DR438468.1|DR438468	HJ0_GLEAN_10014059	80.80	224	43	0	408	631	1159	1382	1e-21	103
gi|68416472|gb|DR438469.1|DR438469	HJ0_GLEAN_10017169	100.00	700	0	0	1	700	419	1118	0.0	1388
gi|68416472|gb|DR438469.1|DR438469	HJ0_GLEAN_10014059	80.26	233	46	0	246	478	619	851	8e-20	97.6
gi|68416473|gb|DR438470.1|DR438470	HJ0_GLEAN_10017169	99.54	431	2	0	1	431	1823	2253	0.0	841
gi|68416474|gb|DR438471.1|DR438471	HJ0_GLEAN_10010701	99.58	708	3	0	24	731	1	708	0.0	1382
gi|68416475|gb|DR438472.1|DR438472	HJ0_GLEAN_10010701	99.75	814	2	0	20	833	1	814	0.0	1600
gi|68416476|gb|DR438473.1|DR438473	HJ0_GLEAN_10010701	99.43	873	5	0	15	887	1	873	0.0	1697
gi|68416477|gb|DR438474.1|DR438474	HJ0_GLEAN_10010701	99.75	814	2	0	15	828	1	814	0.0	1600
gi|68416479|gb|DR438476.1|DR438476	HJ0_GLEAN_10010701	99.62	780	1	2	42	821	1	778	0.0	1507
gi|68416480|gb|DR438477.1|DR438477	HJ0_GLEAN_10010701	98.62	725	6	4	32	753	1	724	0.0	1334
gi|68416481|gb|DR438478.1|DR438478	HJ0_GLEAN_10010701	99.30	713	3	2	30	741	1	712	0.0	1362
gi|68416489|gb|DR438486.1|DR438486	HJ0_GLEAN_10016648	99.47	749	4	0	1	749	348	1096	0.0	1455
gi|68416490|gb|DR438487.1|DR438487	HJ0_GLEAN_10016648	100.00	693	0	0	47	739	1	693	0.0	1374
gi|68416491|gb|DR438488.1|DR438488	HJ0_GLEAN_10016648	99.87	756	1	0	1	756	73	828	0.0	1493
gi|68416492|gb|DR438489.1|DR438489	HJ0_GLEAN_10016648	99.22	895	5	2	1	894	159	1052	0.0	1707
gi|68416494|gb|DR438491.1|DR438491	HJ0_GLEAN_10016648	100.00	670	0	0	51	720	1	670	0.0	1328
gi|68416495|gb|DR438492.1|DR438492	HJ0_GLEAN_10002066	99.69	321	1	0	11	331	1	321	7e-180	628
gi|68416495|gb|DR438492.1|DR438492	HJ0_GLEAN_10015675	99.69	321	1	0	11	331	1	321	7e-180	628
gi|68416498|gb|DR438495.1|DR438495	HJ0_GLEAN_10016648	99.27	685	5	0	55	739	1	685	0.0	1318
gi|68416499|gb|DR438496.1|DR438496	HJ0_GLEAN_10016648	99.86	700	1	0	51	750	1	700	0.0	1380
gi|68416500|gb|DR438497.1|DR438497	HJ0_GLEAN_10002066	99.69	321	1	0	240	560	321	1	7e-180	628
gi|68416500|gb|DR438497.1|DR438497	HJ0_GLEAN_10015675	99.69	321	1	0	240	560	321	1	7e-180	628
gi|68416501|gb|DR438498.1|DR438498	HJ0_GLEAN_10002066	99.69	321	1	0	22	342	1	321	8e-180	628
gi|68416501|gb|DR438498.1|DR438498	HJ0_GLEAN_10015675	99.69	321	1	0	22	342	1	321	8e-180	628
gi|68416502|gb|DR438499.1|DR438499	HJ0_GLEAN_10002066	99.69	321	1	0	19	339	1	321	7e-180	628
gi|68416502|gb|DR438499.1|DR438499	HJ0_GLEAN_10015675	99.69	321	1	0	19	339	1	321	7e-180	628
gi|68416503|gb|DR438500.1|DR438500	HJ0_GLEAN_10002066	99.69	321	1	0	19	339	1	321	7e-180	628
gi|68416503|gb|DR438500.1|DR438500	HJ0_GLEAN_10015675	99.69	321	1	0	19	339	1	321	7e-180	628
gi|68416504|gb|DR438501.1|DR438501	HJ0_GLEAN_10002066	99.69	321	1	0	18	338	1	321	7e-180	628
gi|68416504|gb|DR438501.1|DR438501	HJ0_GLEAN_10015675	99.69	321	1	0	18	338	1	321	7e-180	628
gi|68416510|gb|DR438507.1|DR438507	HJ0_GLEAN_10014639	100.00	350	0	0	1	350	443	792	0.0	694
gi|68416511|gb|DR438508.1|DR438508	HJ0_GLEAN_10014639	99.71	350	1	0	1	350	443	792	0.0	686
gi|68416515|gb|DR438512.1|DR438512	HJ0_GLEAN_10014639	99.82	568	0	1	1	568	226	792	0.0	1110
gi|68416516|gb|DR438513.1|DR438513	HJ0_GLEAN_10014639	99.70	671	2	0	53	723	57	727	0.0	1314
gi|68416517|gb|DR438514.1|DR438514	HJ0_GLEAN_10014639	99.13	686	6	0	53	738	57	742	0.0	1312
gi|68416518|gb|DR438515.1|DR438515	HJ0_GLEAN_10014639	99.06	746	7	0	1	746	47	792	0.0	1423
gi|68416519|gb|DR438516.1|DR438516	HJ0_GLEAN_10014639	99.72	708	2	0	63	770	57	764	0.0	1388
gi|68416520|gb|DR438517.1|DR438517	HJ0_GLEAN_10009656	99.33	746	3	2	3	747	208	952	0.0	1427
gi|68416521|gb|DR438518.1|DR438518	HJ0_GLEAN_10009656	100.00	757	0	0	1	757	245	1001	0.0	1501
gi|68416522|gb|DR438519.1|DR438519	HJ0_GLEAN_10014639	99.55	664	3	0	67	730	57	720	0.0	1292
gi|68416523|gb|DR438520.1|DR438520	HJ0_GLEAN_10009656	99.64	822	1	2	1	822	182	1001	0.0	1590
gi|68416524|gb|DR438521.1|DR438521	HJ0_GLEAN_10009656	99.74	780	2	0	49	828	1	780	0.0	1530
gi|68416525|gb|DR438522.1|DR438522	HJ0_GLEAN_10009656	98.73	790	8	2	47	835	1	789	0.0	1477
gi|68416526|gb|DR438523.1|DR438523	HJ0_GLEAN_10009656	99.74	778	2	0	41	818	1	778	0.0	1526
gi|68416527|gb|DR438524.1|DR438524	HJ0_GLEAN_10009656	99.71	681	2	0	36	716	1	681	0.0	1336
gi|68416528|gb|DR438525.1|DR438525	HJ0_GLEAN_10011408	99.82	552	1	0	1	552	2617	3168	0.0	1086
gi|68416528|gb|DR438525.1|DR438525	HJ0_GLEAN_10016752	84.84	277	40	2	121	396	175	450	2e-51	202
gi|68416528|gb|DR438525.1|DR438525	HJ0_GLEAN_10012522	81.04	211	40	0	188	398	1064	1274	5e-21	101
gi|68416529|gb|DR438526.1|DR438526	HJ0_GLEAN_10011408	99.82	550	1	0	1	550	2619	3168	0.0	1082
gi|68416529|gb|DR438526.1|DR438526	HJ0_GLEAN_10016752	84.84	277	40	2	119	394	175	450	2e-51	202
gi|68416529|gb|DR438526.1|DR438526	HJ0_GLEAN_10012522	81.04	211	40	0	186	396	1064	1274	5e-21	101
gi|68416530|gb|DR438527.1|DR438527	HJ0_GLEAN_10009656	99.77	855	2	0	61	915	1	855	0.0	1681
gi|68416531|gb|DR438528.1|DR438528	HJ0_GLEAN_10011408	99.82	552	1	0	1	552	2617	3168	0.0	1086
gi|68416531|gb|DR438528.1|DR438528	HJ0_GLEAN_10016752	84.84	277	40	2	121	396	175	450	2e-51	202
gi|68416531|gb|DR438528.1|DR438528	HJ0_GLEAN_10012522	81.04	211	40	0	188	398	1064	1274	5e-21	101
gi|68416532|gb|DR438529.1|DR438529	HJ0_GLEAN_10009656	98.56	208	3	0	1	208	793	1000	6e-108	389
gi|68416533|gb|DR438530.1|DR438530	HJ0_GLEAN_10011408	99.82	557	1	0	1	557	2612	3168	0.0	1096
gi|68416533|gb|DR438530.1|DR438530	HJ0_GLEAN_10016752	84.84	277	40	2	126	401	175	450	2e-51	202
gi|68416533|gb|DR438530.1|DR438530	HJ0_GLEAN_10012522	81.04	211	40	0	193	403	1064	1274	5e-21	101
gi|68416534|gb|DR438531.1|DR438531	HJ0_GLEAN_10011408	99.82	556	1	0	1	556	2613	3168	0.0	1094
gi|68416534|gb|DR438531.1|DR438531	HJ0_GLEAN_10016752	84.84	277	40	2	125	400	175	450	2e-51	202
gi|68416534|gb|DR438531.1|DR438531	HJ0_GLEAN_10012522	81.04	211	40	0	192	402	1064	1274	5e-21	101
gi|68416535|gb|DR438532.1|DR438532	HJ0_GLEAN_10011408	99.82	555	1	0	1	555	2614	3168	0.0	1092
gi|68416535|gb|DR438532.1|DR438532	HJ0_GLEAN_10016752	84.84	277	40	2	124	399	175	450	2e-51	202
gi|68416535|gb|DR438532.1|DR438532	HJ0_GLEAN_10012522	81.04	211	40	0	191	401	1064	1274	5e-21	101
gi|68416536|gb|DR438533.1|DR438533	HJ0_GLEAN_10011408	99.82	557	1	0	1	557	2612	3168	0.0	1096
gi|68416536|gb|DR438533.1|DR438533	HJ0_GLEAN_10016752	84.84	277	40	2	126	401	175	450	2e-51	202
gi|68416536|gb|DR438533.1|DR438533	HJ0_GLEAN_10012522	81.04	211	40	0	193	403	1064	1274	5e-21	101
gi|68416537|gb|DR438534.1|DR438534	HJ0_GLEAN_10008785	99.68	616	1	1	130	744	1	616	0.0	1197
gi|68416538|gb|DR438535.1|DR438535	HJ0_GLEAN_10011408	99.82	557	1	0	11	567	2612	3168	0.0	1096
gi|68416538|gb|DR438535.1|DR438535	HJ0_GLEAN_10016752	84.84	277	40	2	136	411	175	450	2e-51	202
gi|68416538|gb|DR438535.1|DR438535	HJ0_GLEAN_10012522	81.04	211	40	0	203	413	1064	1274	5e-21	101
gi|68416539|gb|DR438536.1|DR438536	HJ0_GLEAN_10011408	99.82	556	1	0	10	565	2613	3168	0.0	1094
gi|68416539|gb|DR438536.1|DR438536	HJ0_GLEAN_10016752	84.84	277	40	2	134	409	175	450	2e-51	202
gi|68416539|gb|DR438536.1|DR438536	HJ0_GLEAN_10012522	81.04	211	40	0	201	411	1064	1274	5e-21	101
gi|68416540|gb|DR438537.1|DR438537	HJ0_GLEAN_10008785	99.84	641	1	0	182	822	1	641	0.0	1263
gi|68416541|gb|DR438538.1|DR438538	HJ0_GLEAN_10008785	99.76	419	1	0	325	743	1	419	0.0	823
gi|68416542|gb|DR438539.1|DR438539	HJ0_GLEAN_10008785	99.76	409	1	0	291	699	1	409	0.0	803
gi|68416543|gb|DR438540.1|DR438540	HJ0_GLEAN_10008785	98.83	512	6	0	266	777	1	512	0.0	977
gi|68416544|gb|DR438541.1|DR438541	HJ0_GLEAN_10008785	99.75	407	1	0	341	747	1	407	0.0	799
gi|68416545|gb|DR438542.1|DR438542	HJ0_GLEAN_10008785	99.71	344	1	0	352	695	1	344	0.0	674
gi|68416546|gb|DR438543.1|DR438543	HJ0_GLEAN_10008785	99.41	511	3	0	349	859	1	511	0.0	993
gi|68416547|gb|DR438544.1|DR438544	HJ0_GLEAN_10008785	99.70	335	1	0	348	682	1	335	0.0	656
gi|68416548|gb|DR438545.1|DR438545	HJ0_GLEAN_10012908	99.44	538	3	0	1	538	423	960	0.0	1043
gi|68416549|gb|DR438546.1|DR438546	HJ0_GLEAN_10012115	99.85	646	1	0	12	657	1	646	0.0	1273
gi|68416550|gb|DR438547.1|DR438547	HJ0_GLEAN_10012115	99.86	727	0	1	1	726	9	735	0.0	1425
gi|68416551|gb|DR438548.1|DR438548	HJ0_GLEAN_10012115	99.16	837	7	0	1	837	308	1144	0.0	1608
gi|68416552|gb|DR438549.1|DR438549	HJ0_GLEAN_10011811	99.68	618	2	0	14	631	1	618	0.0	1211
gi|68416553|gb|DR438550.1|DR438550	HJ0_GLEAN_10012115	99.56	677	2	1	12	687	1	677	0.0	1310
gi|68416554|gb|DR438551.1|DR438551	HJ0_GLEAN_10011660	99.85	663	1	0	3	665	1	663	0.0	1306
gi|68416554|gb|DR438551.1|DR438551	HJ0_GLEAN_10008829	85.65	237	34	0	141	377	169	405	8e-51	200
gi|68416557|gb|DR438552.1|DR438552	HJ0_GLEAN_10012115	99.63	802	3	0	17	818	1	802	0.0	1568
gi|68416559|gb|DR438554.1|DR438554	HJ0_GLEAN_10012115	99.41	677	2	2	11	686	1	676	0.0	1298
gi|68416560|gb|DR438555.1|DR438555	HJ0_GLEAN_10011660	99.70	663	2	0	5	667	1	663	0.0	1298
gi|68416560|gb|DR438555.1|DR438555	HJ0_GLEAN_10008829	85.65	237	34	0	143	379	169	405	8e-51	200
gi|68416561|gb|DR438556.1|DR438556	HJ0_GLEAN_10011660	99.80	511	1	0	13	523	1	511	0.0	1005
gi|68416561|gb|DR438556.1|DR438556	HJ0_GLEAN_10008829	85.65	237	34	0	151	387	169	405	7e-51	200
gi|68416562|gb|DR438557.1|DR438557	HJ0_GLEAN_10011660	99.85	663	1	0	11	673	1	663	0.0	1306
gi|68416562|gb|DR438557.1|DR438557	HJ0_GLEAN_10008829	85.65	237	34	0	149	385	169	405	8e-51	200
gi|68416563|gb|DR438558.1|DR438558	HJ0_GLEAN_10011660	99.69	652	2	0	7	658	1	652	0.0	1277
gi|68416563|gb|DR438558.1|DR438558	HJ0_GLEAN_10008829	85.65	237	34	0	145	381	169	405	8e-51	200
gi|68416564|gb|DR438559.1|DR438559	HJ0_GLEAN_10011660	99.31	290	2	0	22	311	374	663	4e-159	559
gi|68416565|gb|DR438560.1|DR438560	HJ0_GLEAN_10011660	99.85	663	1	0	16	678	1	663	0.0	1306
gi|68416565|gb|DR438560.1|DR438560	HJ0_GLEAN_10008829	85.65	237	34	0	154	390	169	405	8e-51	200
gi|68416566|gb|DR438561.1|DR438561	HJ0_GLEAN_10017684	100.00	422	0	0	42	463	1	422	0.0	837
gi|68416566|gb|DR438561.1|DR438561	HJ0_GLEAN_10017684	99.28	278	0	2	456	732	445	721	6e-147	519
gi|68416567|gb|DR438562.1|DR438562	HJ0_GLEAN_10017684	100.00	417	0	0	1	417	6	422	0.0	827
gi|68416567|gb|DR438562.1|DR438562	HJ0_GLEAN_10017684	98.42	317	5	0	410	726	445	761	5e-169	593
gi|68416568|gb|DR438563.1|DR438563	HJ0_GLEAN_10017684	100.00	363	0	0	142	504	445	807	0.0	720
gi|68416571|gb|DR438564.1|DR438564	HJ0_GLEAN_10017684	100.00	322	0	0	1	322	486	807	0.0	638
gi|68416572|gb|DR438565.1|DR438565	HJ0_GLEAN_10017684	98.51	807	12	0	47	853	1	807	0.0	1515
gi|68416573|gb|DR438566.1|DR438566	HJ0_GLEAN_10017684	99.25	800	6	0	56	855	1	800	0.0	1544
gi|68416574|gb|DR438567.1|DR438567	HJ0_GLEAN_10017684	98.64	807	11	0	47	853	1	807	0.0	1522
gi|68416575|gb|DR438568.1|DR438568	HJ0_GLEAN_10007636	99.34	757	5	0	1	757	2562	3318	0.0	1463
gi|68416576|gb|DR438569.1|DR438569	HJ0_GLEAN_10007636	99.19	742	6	0	1	742	1717	2458	0.0	1423
gi|68416577|gb|DR438570.1|DR438570	HJ0_GLEAN_10007636	98.74	712	9	0	1	712	2279	2990	0.0	1344
gi|68416578|gb|DR438571.1|DR438571	HJ0_GLEAN_10007636	99.30	715	5	0	1	715	2512	3226	0.0	1380
gi|68416579|gb|DR438572.1|DR438572	HJ0_GLEAN_10007636	98.92	834	7	2	1	833	1648	2480	0.0	1566
gi|68416580|gb|DR438573.1|DR438573	HJ0_GLEAN_10011119	99.58	711	2	1	1	711	13	722	0.0	1378
gi|68416581|gb|DR438574.1|DR438574	HJ0_GLEAN_10007636	99.27	817	6	0	1	817	605	1421	0.0	1574
gi|68416582|gb|DR438575.1|DR438575	HJ0_GLEAN_10007636	98.78	898	10	1	1	898	1055	1951	0.0	1695
gi|68416583|gb|DR438576.1|DR438576	HJ0_GLEAN_10011119	99.73	749	2	0	6	754	1	749	0.0	1471
gi|68416584|gb|DR438577.1|DR438577	HJ0_GLEAN_10011119	96.49	541	18	1	19	559	1	540	0.0	914
gi|68416585|gb|DR438578.1|DR438578	HJ0_GLEAN_10011119	95.86	556	23	0	17	572	1	556	0.0	920
gi|68416586|gb|DR438579.1|DR438579	HJ0_GLEAN_10011119	99.33	745	5	0	12	756	1	745	0.0	1441
gi|68416587|gb|DR438580.1|DR438580	HJ0_GLEAN_10011119	99.84	634	1	0	11	644	1	634	0.0	1249
gi|68416588|gb|DR438581.1|DR438581	HJ0_GLEAN_10011119	99.87	771	1	0	21	791	1	771	0.0	1520
gi|68416589|gb|DR438582.1|DR438582	HJ0_GLEAN_10000282	99.64	834	3	0	7	840	1	834	0.0	1629
gi|68416589|gb|DR438582.1|DR438582	HJ0_GLEAN_10008377	99.64	834	3	0	7	840	1	834	0.0	1629
gi|68416589|gb|DR438582.1|DR438582	HJ0_GLEAN_10000281	94.43	377	21	0	22	398	67	443	6e-175	613
gi|68416589|gb|DR438582.1|DR438582	HJ0_GLEAN_10000281	80.68	383	74	0	439	821	484	866	2e-42	172
gi|68416590|gb|DR438583.1|DR438583	HJ0_GLEAN_10000282	96.93	618	19	0	98	715	978	361	0.0	1074
gi|68416590|gb|DR438583.1|DR438583	HJ0_GLEAN_10008377	96.93	618	19	0	98	715	978	361	0.0	1074
gi|68416591|gb|DR438584.1|DR438584	HJ0_GLEAN_10000282	100.00	569	0	0	144	712	978	410	0.0	1128
gi|68416591|gb|DR438584.1|DR438584	HJ0_GLEAN_10008377	100.00	569	0	0	144	712	978	410	0.0	1128
gi|68416591|gb|DR438584.1|DR438584	HJ0_GLEAN_10000281	80.68	383	74	0	307	689	866	484	2e-42	172
gi|68416594|gb|DR438585.1|DR438585	HJ0_GLEAN_10000282	94.44	648	34	2	13	659	1	647	0.0	983
gi|68416594|gb|DR438585.1|DR438585	HJ0_GLEAN_10008377	94.44	648	34	2	13	659	1	647	0.0	983
gi|68416594|gb|DR438585.1|DR438585	HJ0_GLEAN_10000281	88.33	377	43	1	28	404	67	442	1e-117	422
gi|68416595|gb|DR438586.1|DR438586	HJ0_GLEAN_10005325	99.30	712	5	0	1	712	807	1518	0.0	1372
gi|68416595|gb|DR438586.1|DR438586	HJ0_GLEAN_10005323	87.76	711	87	0	2	712	808	1518	0.0	720
gi|68416595|gb|DR438586.1|DR438586	HJ0_GLEAN_10005324	81.21	596	112	0	2	597	802	1397	7e-79	293
gi|68416596|gb|DR438587.1|DR438587	HJ0_GLEAN_10000281	97.50	680	17	0	30	709	1	680	0.0	1245
gi|68416596|gb|DR438587.1|DR438587	HJ0_GLEAN_10000282	94.65	374	20	0	96	469	16	389	5e-166	583
gi|68416596|gb|DR438587.1|DR438587	HJ0_GLEAN_10008377	94.65	374	20	0	96	469	16	389	5e-166	583
gi|68416597|gb|DR438588.1|DR438588	HJ0_GLEAN_10000282	98.77	731	8	1	30	759	1	731	0.0	1372
gi|68416597|gb|DR438588.1|DR438588	HJ0_GLEAN_10008377	98.77	731	8	1	30	759	1	731	0.0	1372
gi|68416597|gb|DR438588.1|DR438588	HJ0_GLEAN_10000281	94.43	377	21	0	45	421	67	443	6e-175	613
gi|68416597|gb|DR438588.1|DR438588	HJ0_GLEAN_10000281	80.61	263	51	0	462	724	484	746	9e-26	117
gi|68416598|gb|DR438589.1|DR438589	HJ0_GLEAN_10005325	99.89	893	1	0	1	893	1206	314	0.0	1764
gi|68416598|gb|DR438589.1|DR438589	HJ0_GLEAN_10005323	86.13	851	118	0	8	858	1199	349	0.0	753
gi|68416598|gb|DR438589.1|DR438589	HJ0_GLEAN_10005324	83.82	692	112	0	169	860	1032	341	1e-136	486
gi|68416599|gb|DR438590.1|DR438590	HJ0_GLEAN_10005324	98.25	685	11	1	1	684	346	1030	0.0	1217
gi|68416599|gb|DR438590.1|DR438590	HJ0_GLEAN_10005323	86.99	661	86	0	7	667	358	1018	3e-173	607
gi|68416599|gb|DR438590.1|DR438590	HJ0_GLEAN_10005325	83.96	667	107	0	1	667	352	1018	1e-126	452
gi|68416600|gb|DR438591.1|DR438591	HJ0_GLEAN_10005325	99.46	741	4	0	43	783	1	741	0.0	1443
gi|68416600|gb|DR438591.1|DR438591	HJ0_GLEAN_10005323	83.31	737	123	0	43	779	1	737	1e-138	492
gi|68416600|gb|DR438591.1|DR438591	HJ0_GLEAN_10005324	83.19	464	78	0	304	767	256	719	2e-82	305
gi|68416601|gb|DR438592.1|DR438592	HJ0_GLEAN_10005325	99.64	829	3	0	38	866	1	829	0.0	1622
gi|68416601|gb|DR438592.1|DR438592	HJ0_GLEAN_10005323	83.84	829	134	0	38	866	1	829	6e-166	583
gi|68416601|gb|DR438592.1|DR438592	HJ0_GLEAN_10005324	82.39	568	100	0	299	866	256	823	2e-91	335
gi|68416602|gb|DR438593.1|DR438593	HJ0_GLEAN_10005324	99.39	821	5	0	43	863	1	821	0.0	1588
gi|68416602|gb|DR438593.1|DR438593	HJ0_GLEAN_10005323	85.54	740	107	0	110	849	74	813	1e-176	618
gi|68416602|gb|DR438593.1|DR438593	HJ0_GLEAN_10005325	83.13	563	95	0	298	860	262	824	1e-99	363
gi|68416604|gb|DR438595.1|DR438595	HJ0_GLEAN_10005323	99.59	737	3	0	1	737	222	958	0.0	1439
gi|68416604|gb|DR438595.1|DR438595	HJ0_GLEAN_10005324	87.31	709	90	0	29	737	244	952	0.0	694
gi|68416604|gb|DR438595.1|DR438595	HJ0_GLEAN_10005325	85.83	727	103	0	11	737	232	958	4e-179	626
gi|68416605|gb|DR438596.1|DR438596	HJ0_GLEAN_10005324	98.94	758	8	0	45	802	1	758	0.0	1441
gi|68416605|gb|DR438596.1|DR438596	HJ0_GLEAN_10005323	85.24	691	102	0	112	802	74	764	5e-160	563
gi|68416605|gb|DR438596.1|DR438596	HJ0_GLEAN_10005325	84.70	464	71	0	300	763	262	725	6e-98	357
gi|68416607|gb|DR438598.1|DR438598	HJ0_GLEAN_10000282	99.74	389	1	0	31	419	1	389	0.0	763
gi|68416607|gb|DR438598.1|DR438598	HJ0_GLEAN_10008377	99.74	389	1	0	31	419	1	389	0.0	763
gi|68416607|gb|DR438598.1|DR438598	HJ0_GLEAN_10000281	94.67	375	20	0	46	420	67	441	2e-176	617
gi|68416615|gb|DR438604.1|DR438604	HJ0_GLEAN_10016538	100.00	519	0	0	67	585	1	519	0.0	1029
gi|68416616|gb|DR438605.1|DR438605	HJ0_GLEAN_10016538	99.81	519	1	0	62	580	1	519	0.0	1021
gi|68416617|gb|DR438606.1|DR438606	HJ0_GLEAN_10016538	93.21	265	18	0	1	265	255	519	4e-106	383
gi|68416619|gb|DR438608.1|DR438608	HJ0_GLEAN_10016538	99.81	519	1	0	69	587	1	519	0.0	1021
gi|68416620|gb|DR438609.1|DR438609	HJ0_GLEAN_10010701	99.57	704	3	0	1	704	8	711	0.0	1374
gi|68416623|gb|DR438610.1|DR438610	HJ0_GLEAN_10016538	99.81	519	1	0	69	587	1	519	0.0	1021
gi|68416624|gb|DR438611.1|DR438611	HJ0_GLEAN_10016538	99.81	519	1	0	69	587	1	519	0.0	1021
gi|68416625|gb|DR438612.1|DR438612	HJ0_GLEAN_10016538	99.81	519	1	0	69	587	1	519	0.0	1021
gi|68416627|gb|DR438614.1|DR438614	HJ0_GLEAN_10012761	100.00	559	0	0	24	582	993	1551	0.0	1108
gi|68416628|gb|DR438615.1|DR438615	HJ0_GLEAN_10012761	99.47	561	0	3	23	582	993	1551	0.0	1065
gi|68416629|gb|DR438616.1|DR438616	HJ0_GLEAN_10012761	100.00	402	0	0	1	402	1150	1551	0.0	797
gi|68416633|gb|DR438620.1|DR438620	HJ0_GLEAN_10012761	97.73	220	5	0	34	253	993	1212	2e-110	396
gi|68416634|gb|DR438621.1|DR438621	HJ0_GLEAN_10005782	99.17	601	5	0	15	615	186	786	0.0	1152
gi|68416635|gb|DR438622.1|DR438622	HJ0_GLEAN_10005782	98.92	372	4	0	1	372	415	786	0.0	706
gi|68416636|gb|DR438623.1|DR438623	HJ0_GLEAN_10005782	98.37	246	4	0	1	246	541	786	4e-128	456
gi|68416637|gb|DR438624.1|DR438624	HJ0_GLEAN_10012761	100.00	559	0	0	44	602	993	1551	0.0	1108
gi|68416638|gb|DR438625.1|DR438625	HJ0_GLEAN_10005782	98.52	743	9	2	1	741	20	762	0.0	1374
gi|68416639|gb|DR438626.1|DR438626	HJ0_GLEAN_10016263	100.00	438	0	0	7	444	31	468	0.0	868
gi|68416640|gb|DR438627.1|DR438627	HJ0_GLEAN_10016263	100.00	438	0	0	1	438	31	468	0.0	868
gi|68416641|gb|DR438628.1|DR438628	HJ0_GLEAN_10005782	99.30	717	5	0	12	728	1	717	0.0	1382
gi|68416642|gb|DR438629.1|DR438629	HJ0_GLEAN_10005782	99.02	716	6	1	1	715	15	730	0.0	1356
gi|68416645|gb|DR438630.1|DR438630	HJ0_GLEAN_10016263	100.00	462	0	0	1	462	7	468	0.0	916
gi|68416646|gb|DR438631.1|DR438631	HJ0_GLEAN_10016066	99.52	837	4	0	1	837	1376	2212	0.0	1628
gi|68416647|gb|DR438632.1|DR438632	HJ0_GLEAN_10016263	100.00	468	0	0	7	474	1	468	0.0	928
gi|68416650|gb|DR438633.1|DR438633	HJ0_GLEAN_10016263	99.79	468	0	1	6	472	1	468	0.0	912
gi|68416651|gb|DR438634.1|DR438634	HJ0_GLEAN_10016263	100.00	464	0	0	1	464	5	468	0.0	920
gi|68416652|gb|DR438635.1|DR438635	HJ0_GLEAN_10016066	98.59	711	10	0	1	711	948	1658	0.0	1330
gi|68416653|gb|DR438636.1|DR438636	HJ0_GLEAN_10016066	99.45	722	4	0	85	806	1	722	0.0	1400
gi|68416654|gb|DR438637.1|DR438637	HJ0_GLEAN_10016066	99.05	738	7	0	1	738	605	1342	0.0	1407
gi|68416655|gb|DR438638.1|DR438638	HJ0_GLEAN_10016066	99.28	694	5	0	1	694	873	1566	0.0	1336
gi|68416656|gb|DR438639.1|DR438639	HJ0_GLEAN_10016066	99.49	589	3	0	103	691	1	589	0.0	1144
gi|68416657|gb|DR438640.1|DR438640	HJ0_GLEAN_10006701	100.00	456	0	0	37	492	1	456	0.0	904
gi|68416658|gb|DR438641.1|DR438641	HJ0_GLEAN_10006701	100.00	456	0	0	29	484	1	456	0.0	904
gi|68416659|gb|DR438642.1|DR438642	HJ0_GLEAN_10006701	99.78	456	1	0	24	479	1	456	0.0	896
gi|68416660|gb|DR438643.1|DR438643	HJ0_GLEAN_10006701	100.00	454	0	0	1	454	3	456	0.0	900
gi|68416661|gb|DR438644.1|DR438644	HJ0_GLEAN_10006701	99.61	258	1	0	1	258	199	456	2e-142	504
gi|68416662|gb|DR438645.1|DR438645	HJ0_GLEAN_10006701	100.00	456	0	0	37	492	1	456	0.0	904
gi|68416663|gb|DR438646.1|DR438646	HJ0_GLEAN_10015854	99.87	780	1	0	52	831	1	780	0.0	1538
gi|68416664|gb|DR438647.1|DR438647	HJ0_GLEAN_10015854	99.85	684	1	0	49	732	1	684	0.0	1348
gi|68416665|gb|DR438648.1|DR438648	HJ0_GLEAN_10015854	99.85	652	1	0	37	688	1	652	0.0	1285
gi|68416666|gb|DR438649.1|DR438649	HJ0_GLEAN_10015854	99.28	279	1	1	9	286	443	721	6e-151	531
gi|68416667|gb|DR438650.1|DR438650	HJ0_GLEAN_10015854	99.38	804	3	2	56	858	1	803	0.0	1540
gi|68416670|gb|DR438653.1|DR438653	HJ0_GLEAN_10015854	99.02	818	6	2	58	874	1	817	0.0	1548
gi|68416672|gb|DR438655.1|DR438655	HJ0_GLEAN_10013144	99.88	821	1	0	1	821	660	1480	0.0	1620
gi|68416673|gb|DR438656.1|DR438656	HJ0_GLEAN_10013144	99.87	783	1	0	1	783	672	1454	0.0	1544
gi|68416674|gb|DR438657.1|DR438657	HJ0_GLEAN_10013144	100.00	210	0	0	1	210	1297	1506	4e-116	416
gi|68416683|gb|DR438660.1|DR438660	HJ0_GLEAN_10013144	100.00	833	0	0	1	833	660	1492	0.0	1651
gi|68416684|gb|DR438661.1|DR438661	HJ0_GLEAN_10009808	99.13	577	5	0	31	607	132	708	0.0	1104
gi|68416685|gb|DR438662.1|DR438662	HJ0_GLEAN_10013144	100.00	699	0	0	44	742	1	699	0.0	1386
gi|68416686|gb|DR438663.1|DR438663	HJ0_GLEAN_10013144	99.76	838	2	0	1	838	182	1019	0.0	1647
gi|68416687|gb|DR438664.1|DR438664	HJ0_GLEAN_10009808	98.86	527	4	2	35	561	132	656	0.0	981
gi|68416688|gb|DR438665.1|DR438665	HJ0_GLEAN_10009808	99.83	577	1	0	38	614	132	708	0.0	1136
gi|68416689|gb|DR438666.1|DR438666	HJ0_GLEAN_10009808	99.83	577	1	0	37	613	132	708	0.0	1136
gi|68416690|gb|DR438667.1|DR438667	HJ0_GLEAN_10009808	99.83	577	1	0	37	613	132	708	0.0	1136
gi|68416691|gb|DR438668.1|DR438668	HJ0_GLEAN_10009808	99.83	577	1	0	44	620	132	708	0.0	1136
gi|68416692|gb|DR438669.1|DR438669	HJ0_GLEAN_10016035	97.54	570	13	1	26	595	1	569	0.0	1011
gi|68416693|gb|DR438670.1|DR438670	HJ0_GLEAN_10016035	99.73	736	2	0	1	736	113	848	0.0	1443
gi|68416694|gb|DR438671.1|DR438671	HJ0_GLEAN_10016035	99.85	688	1	0	1	688	180	867	0.0	1356
gi|68416695|gb|DR438672.1|DR438672	HJ0_GLEAN_10016035	99.42	865	5	0	26	890	1	865	0.0	1675
gi|68416696|gb|DR438673.1|DR438673	HJ0_GLEAN_10013043	99.74	384	1	0	1	384	699	1082	0.0	753
gi|68416697|gb|DR438674.1|DR438674	HJ0_GLEAN_10016035	99.88	832	1	0	27	858	1	832	0.0	1641
gi|68416698|gb|DR438675.1|DR438675	HJ0_GLEAN_10016035	99.52	838	4	0	26	863	1	838	0.0	1629
gi|68416699|gb|DR438676.1|DR438676	HJ0_GLEAN_10013043	99.70	676	2	0	1	676	407	1082	0.0	1326
gi|68416701|gb|DR438678.1|DR438678	HJ0_GLEAN_10013043	98.97	682	6	1	37	717	1	682	0.0	1289
gi|68416702|gb|DR438679.1|DR438679	HJ0_GLEAN_10013043	99.30	715	5	0	30	744	1	715	0.0	1378
gi|68416703|gb|DR438680.1|DR438680	HJ0_GLEAN_10013043	99.70	670	1	1	30	698	1	670	0.0	1304
gi|68416704|gb|DR438681.1|DR438681	HJ0_GLEAN_10013043	99.55	666	3	0	25	690	1	666	0.0	1296
gi|68416705|gb|DR438682.1|DR438682	HJ0_GLEAN_10011811	99.50	606	2	1	1	606	14	618	0.0	1172
gi|68416706|gb|DR438683.1|DR438683	HJ0_GLEAN_10011811	99.68	618	2	0	10	627	1	618	0.0	1211
gi|68416707|gb|DR438684.1|DR438684	HJ0_GLEAN_10011811	94.00	533	30	2	8	540	1	531	0.0	789
gi|68416708|gb|DR438685.1|DR438685	HJ0_GLEAN_10011811	99.68	618	2	0	10	627	1	618	0.0	1211
gi|68416709|gb|DR438686.1|DR438686	HJ0_GLEAN_10011811	99.68	617	1	1	1	616	2	618	0.0	1201
gi|68416710|gb|DR438687.1|DR438687	HJ0_GLEAN_10011811	99.84	618	1	0	14	631	1	618	0.0	1219
gi|68416716|gb|DR438693.1|DR438693	HJ0_GLEAN_10010602	99.64	834	3	0	43	876	61	894	0.0	1629
gi|68416716|gb|DR438693.1|DR438693	HJ0_GLEAN_10000474	99.52	834	4	0	43	876	61	894	0.0	1626
gi|68416716|gb|DR438693.1|DR438693	HJ0_GLEAN_10010601	85.41	473	69	0	88	560	61	533	5e-108	391
gi|68416716|gb|DR438693.1|DR438693	HJ0_GLEAN_10001001	85.41	473	69	0	88	560	61	533	5e-108	391
gi|68416716|gb|DR438693.1|DR438693	HJ0_GLEAN_10005354	80.11	739	143	4	106	842	181	917	5e-71	268
gi|68416717|gb|DR438694.1|DR438694	HJ0_GLEAN_10009228	100.00	643	0	0	76	718	119	761	0.0	1275
gi|68416718|gb|DR438695.1|DR438695	HJ0_GLEAN_10009228	100.00	639	0	0	76	714	119	757	0.0	1267
gi|68416719|gb|DR438696.1|DR438696	HJ0_GLEAN_10009228	100.00	397	0	0	277	673	894	498	0.0	787
gi|68416720|gb|DR438697.1|DR438697	HJ0_GLEAN_10009228	100.00	228	0	0	1	228	667	894	1e-126	452
gi|68416721|gb|DR438698.1|DR438698	HJ0_GLEAN_10009228	99.64	550	2	0	95	644	119	668	0.0	1078
gi|68416722|gb|DR438699.1|DR438699	HJ0_GLEAN_10014631	100.00	349	0	0	1	349	6	354	0.0	692
gi|68416723|gb|DR438700.1|DR438700	HJ0_GLEAN_10001744	98.98	684	7	0	1	684	669	1352	0.0	1302
gi|68416723|gb|DR438700.1|DR438700	HJ0_GLEAN_10002350	98.83	683	8	0	2	684	469	1151	0.0	1296
gi|68416723|gb|DR438700.1|DR438700	HJ0_GLEAN_10000556	90.24	379	37	0	291	669	614	992	2e-128	458
gi|68416723|gb|DR438700.1|DR438700	HJ0_GLEAN_10001743	90.37	374	36	0	296	669	940	1313	7e-128	456
gi|68416723|gb|DR438700.1|DR438700	HJ0_GLEAN_10001743	87.78	221	27	0	23	243	691	911	5e-58	224
gi|68416723|gb|DR438700.1|DR438700	HJ0_GLEAN_10004348	81.17	669	126	0	1	669	861	1529	4e-89	327
gi|68416724|gb|DR438701.1|DR438701	HJ0_GLEAN_10001744	99.33	749	3	2	1	748	674	1421	0.0	1429
gi|68416724|gb|DR438701.1|DR438701	HJ0_GLEAN_10002350	99.20	749	4	2	1	748	473	1220	0.0	1425
gi|68416724|gb|DR438701.1|DR438701	HJ0_GLEAN_10000556	89.44	464	47	2	286	748	614	1076	1e-145	515
gi|68416724|gb|DR438701.1|DR438701	HJ0_GLEAN_10001743	89.54	459	46	2	291	748	940	1397	4e-145	513
gi|68416724|gb|DR438701.1|DR438701	HJ0_GLEAN_10001743	87.78	221	27	0	18	238	691	911	5e-58	224
gi|68416724|gb|DR438701.1|DR438701	HJ0_GLEAN_10004348	81.20	718	133	2	9	725	874	1590	5e-92	337
gi|68416725|gb|DR438702.1|DR438702	HJ0_GLEAN_10001744	99.11	448	4	0	1	448	1236	1683	0.0	856
gi|68416725|gb|DR438702.1|DR438702	HJ0_GLEAN_10002350	98.88	448	5	0	1	448	1035	1482	0.0	850
gi|68416725|gb|DR438702.1|DR438702	HJ0_GLEAN_10000556	86.18	434	60	0	2	435	892	1325	2e-106	385
gi|68416725|gb|DR438702.1|DR438702	HJ0_GLEAN_10001743	86.18	434	60	0	2	435	1213	1646	2e-106	385
gi|68416728|gb|DR438705.1|DR438705	HJ0_GLEAN_10008048	99.37	639	4	0	39	677	1	639	0.0	1235
gi|68416729|gb|DR438706.1|DR438706	HJ0_GLEAN_10014631	100.00	354	0	0	23	376	1	354	0.0	702
gi|68416730|gb|DR438707.1|DR438707	HJ0_GLEAN_10014631	100.00	354	0	0	10	363	1	354	0.0	702
gi|68416731|gb|DR438708.1|DR438708	HJ0_GLEAN_10014631	99.72	354	1	0	7	360	1	354	0.0	694
gi|68416732|gb|DR438709.1|DR438709	HJ0_GLEAN_10014631	100.00	354	0	0	5	358	1	354	0.0	702
gi|68416733|gb|DR438710.1|DR438710	HJ0_GLEAN_10008048	99.60	749	3	0	39	787	1	749	0.0	1463
gi|68416734|gb|DR438711.1|DR438711	HJ0_GLEAN_10001823	100.00	276	0	0	295	570	276	1	2e-155	547
gi|68416734|gb|DR438711.1|DR438711	HJ0_GLEAN_10001591	100.00	252	0	0	295	546	252	1	4e-141	500
gi|68416735|gb|DR438712.1|DR438712	HJ0_GLEAN_10008048	99.33	743	5	0	50	792	1	743	0.0	1435
gi|68416736|gb|DR438713.1|DR438713	HJ0_GLEAN_10008048	99.48	577	3	0	49	625	1	577	0.0	1120
gi|68416737|gb|DR438714.1|DR438714	HJ0_GLEAN_10008048	99.14	700	6	0	43	742	1	700	0.0	1342
gi|68416738|gb|DR438715.1|DR438715	HJ0_GLEAN_10001823	100.00	276	0	0	33	308	1	276	2e-155	547
gi|68416738|gb|DR438715.1|DR438715	HJ0_GLEAN_10001591	100.00	252	0	0	57	308	1	252	5e-141	500
gi|68416739|gb|DR438716.1|DR438716	HJ0_GLEAN_10007807	99.31	435	3	0	89	523	435	1	0.0	839
gi|68416739|gb|DR438716.1|DR438716	HJ0_GLEAN_10008950	99.31	435	3	0	89	523	435	1	0.0	839
gi|68416740|gb|DR438717.1|DR438717	HJ0_GLEAN_10007807	99.75	403	1	0	23	425	1	403	0.0	791
gi|68416740|gb|DR438717.1|DR438717	HJ0_GLEAN_10008950	99.75	403	1	0	23	425	1	403	0.0	791
gi|68416741|gb|DR438718.1|DR438718	HJ0_GLEAN_10007807	100.00	234	0	0	1	234	202	435	1e-130	464
gi|68416741|gb|DR438718.1|DR438718	HJ0_GLEAN_10008950	100.00	234	0	0	1	234	202	435	1e-130	464
gi|68416742|gb|DR438719.1|DR438719	HJ0_GLEAN_10001823	100.00	276	0	0	39	314	1	276	2e-155	547
gi|68416742|gb|DR438719.1|DR438719	HJ0_GLEAN_10001591	100.00	252	0	0	63	314	1	252	5e-141	500
gi|68416743|gb|DR438720.1|DR438720	HJ0_GLEAN_10001823	100.00	276	0	0	36	311	1	276	2e-155	547
gi|68416743|gb|DR438720.1|DR438720	HJ0_GLEAN_10001591	100.00	252	0	0	60	311	1	252	5e-141	500
gi|68416745|gb|DR438722.1|DR438722	HJ0_GLEAN_10007807	100.00	435	0	0	25	459	1	435	0.0	862
gi|68416745|gb|DR438722.1|DR438722	HJ0_GLEAN_10008950	100.00	435	0	0	25	459	1	435	0.0	862
gi|68416746|gb|DR438723.1|DR438723	HJ0_GLEAN_10012793	99.67	903	2	1	1	902	441	1343	0.0	1758
gi|68416747|gb|DR438724.1|DR438724	HJ0_GLEAN_10012793	99.39	491	3	0	1	491	770	1260	0.0	950
gi|68416748|gb|DR438725.1|DR438725	HJ0_GLEAN_10012793	100.00	626	0	0	1	626	917	1542	0.0	1241
gi|68416749|gb|DR438726.1|DR438726	HJ0_GLEAN_10007807	99.77	435	1	0	104	538	435	1	0.0	854
gi|68416749|gb|DR438726.1|DR438726	HJ0_GLEAN_10008950	99.77	435	1	0	104	538	435	1	0.0	854
gi|68416750|gb|DR438727.1|DR438727	HJ0_GLEAN_10012793	99.66	878	2	1	1	877	311	1188	0.0	1713
gi|68416751|gb|DR438728.1|DR438728	HJ0_GLEAN_10007116	99.25	800	6	0	20	819	1	800	0.0	1542
gi|68416752|gb|DR438729.1|DR438729	HJ0_GLEAN_10007116	99.69	639	2	0	20	658	1	639	0.0	1253
gi|68416753|gb|DR438730.1|DR438730	HJ0_GLEAN_10007116	100.00	592	0	0	20	611	1	592	0.0	1174
gi|68416754|gb|DR438731.1|DR438731	HJ0_GLEAN_10012793	99.09	660	6	0	1	660	22	681	0.0	1265
gi|68416755|gb|DR438732.1|DR438732	HJ0_GLEAN_10007116	99.69	646	2	0	27	672	1	646	0.0	1267
gi|68416758|gb|DR438733.1|DR438733	HJ0_GLEAN_10004270	99.56	457	2	0	18	474	24	480	0.0	890
gi|68416759|gb|DR438734.1|DR438734	HJ0_GLEAN_10004270	100.00	457	0	0	11	467	24	480	0.0	906
gi|68416760|gb|DR438735.1|DR438735	HJ0_GLEAN_10004270	99.34	455	3	0	1	455	26	480	0.0	878
gi|68416762|gb|DR438737.1|DR438737	HJ0_GLEAN_10007116	99.24	659	5	0	32	690	1	659	0.0	1269
gi|68416763|gb|DR438738.1|DR438738	HJ0_GLEAN_10004528	100.00	575	0	0	1	575	5	579	0.0	1140
gi|68416764|gb|DR438739.1|DR438739	HJ0_GLEAN_10004528	100.00	579	0	0	22	600	1	579	0.0	1148
gi|68416765|gb|DR438740.1|DR438740	HJ0_GLEAN_10004528	100.00	579	0	0	21	599	1	579	0.0	1148
gi|68416766|gb|DR438741.1|DR438741	HJ0_GLEAN_10004528	100.00	579	0	0	7	585	1	579	0.0	1148
gi|68416767|gb|DR438742.1|DR438742	HJ0_GLEAN_10004270	100.00	457	0	0	29	485	24	480	0.0	906
gi|68416768|gb|DR438743.1|DR438743	HJ0_GLEAN_10004528	100.00	579	0	0	28	606	1	579	0.0	1148
gi|68416769|gb|DR438744.1|DR438744	HJ0_GLEAN_10013375	100.00	336	0	0	26	361	1	336	0.0	666
gi|68416770|gb|DR438745.1|DR438745	HJ0_GLEAN_10013375	100.00	336	0	0	24	359	1	336	0.0	666
gi|68416771|gb|DR438746.1|DR438746	HJ0_GLEAN_10013375	100.00	336	0	0	24	359	1	336	0.0	666
gi|68416772|gb|DR438747.1|DR438747	HJ0_GLEAN_10013375	99.70	337	0	1	26	362	1	336	0.0	652
gi|68416775|gb|DR438750.1|DR438750	HJ0_GLEAN_10013375	100.00	336	0	0	35	370	1	336	0.0	666
gi|68416777|gb|DR438752.1|DR438752	HJ0_GLEAN_10015794	100.00	354	0	0	21	374	1	354	0.0	702
gi|68416778|gb|DR438753.1|DR438753	HJ0_GLEAN_10015794	100.00	354	0	0	21	374	1	354	0.0	702
gi|68416785|gb|DR438756.1|DR438756	HJ0_GLEAN_10015794	98.87	354	4	0	21	374	1	354	0.0	670
gi|68416786|gb|DR438757.1|DR438757	HJ0_GLEAN_10004246	92.36	275	21	0	10	284	257	531	1e-104	379
gi|68416789|gb|DR438760.1|DR438760	HJ0_GLEAN_10015794	99.72	354	1	0	23	376	1	354	0.0	694
gi|68416790|gb|DR438761.1|DR438761	HJ0_GLEAN_10004246	90.71	312	29	0	310	621	220	531	2e-107	389
gi|68416794|gb|DR438765.1|DR438765	HJ0_GLEAN_10004246	99.87	761	1	0	1	761	278	1038	0.0	1501
gi|68416795|gb|DR438766.1|DR438766	HJ0_GLEAN_10004246	99.64	278	1	0	1	278	761	1038	2e-154	543
gi|68416797|gb|DR438768.1|DR438768	HJ0_GLEAN_10015794	100.00	354	0	0	33	386	1	354	0.0	702
gi|68416798|gb|DR438769.1|DR438769	HJ0_GLEAN_10008175	98.93	751	6	2	31	780	1	750	0.0	1411
gi|68416799|gb|DR438770.1|DR438770	HJ0_GLEAN_10008175	99.39	653	4	0	1	653	98	750	0.0	1229
gi|68416802|gb|DR438771.1|DR438771	HJ0_GLEAN_10008175	99.17	604	5	0	1	604	147	750	0.0	1126
gi|68416803|gb|DR438772.1|DR438772	HJ0_GLEAN_10008175	99.33	593	4	0	1	593	158	750	0.0	1110
gi|68416804|gb|DR438773.1|DR438773	HJ0_GLEAN_10004583	100.00	255	0	0	16	270	1	255	5e-143	505
gi|68416805|gb|DR438774.1|DR438774	HJ0_GLEAN_10005624	99.57	700	3	0	1	700	11	710	0.0	1364
gi|68416806|gb|DR438775.1|DR438775	HJ0_GLEAN_10005624	99.57	693	3	0	13	705	849	157	0.0	1350
gi|68416806|gb|DR438775.1|DR438775	HJ0_GLEAN_10013793	83.09	207	35	0	13	219	228	22	1e-30	133
gi|68416807|gb|DR438776.1|DR438776	HJ0_GLEAN_10005624	99.44	534	3	0	1	534	556	1089	0.0	1035
gi|68416807|gb|DR438776.1|DR438776	HJ0_GLEAN_10013793	83.09	207	35	0	88	294	22	228	1e-30	133
gi|68416808|gb|DR438777.1|DR438777	HJ0_GLEAN_10005624	99.02	923	8	1	1	923	11	932	0.0	1756
gi|68416809|gb|DR438778.1|DR438778	HJ0_GLEAN_10010352	98.50	467	6	1	46	512	1	466	0.0	862
gi|68416810|gb|DR438779.1|DR438779	HJ0_GLEAN_10010352	99.00	598	6	0	32	629	1	598	0.0	1138
gi|68416811|gb|DR438780.1|DR438780	HJ0_GLEAN_10010352	99.77	426	1	0	1	426	508	933	0.0	837
gi|68416812|gb|DR438781.1|DR438781	HJ0_GLEAN_10005624	99.30	714	5	0	1	714	11	724	0.0	1378
gi|68416813|gb|DR438782.1|DR438782	HJ0_GLEAN_10010352	99.53	644	2	1	46	688	1	644	0.0	1245
gi|68416814|gb|DR438783.1|DR438783	HJ0_GLEAN_10011388	100.00	498	0	0	47	544	1	498	0.0	987
gi|68416815|gb|DR438784.1|DR438784	HJ0_GLEAN_10011388	99.77	440	1	0	1	440	59	498	0.0	864
gi|68416816|gb|DR438785.1|DR438785	HJ0_GLEAN_10010352	99.70	674	2	0	59	732	1	674	0.0	1320
gi|68416817|gb|DR438786.1|DR438786	HJ0_GLEAN_10011388	100.00	498	0	0	54	551	1	498	0.0	987
gi|68416818|gb|DR438787.1|DR438787	HJ0_GLEAN_10008748	99.56	453	2	0	4	456	1	453	0.0	884
gi|68416819|gb|DR438788.1|DR438788	HJ0_GLEAN_10011388	99.80	498	1	0	54	551	1	498	0.0	979
gi|68416820|gb|DR438789.1|DR438789	HJ0_GLEAN_10011388	100.00	498	0	0	54	551	1	498	0.0	987
gi|68416821|gb|DR438790.1|DR438790	HJ0_GLEAN_10008748	99.55	446	1	1	15	459	8	453	0.0	862
gi|68416822|gb|DR438791.1|DR438791	HJ0_GLEAN_10008748	99.56	453	2	0	12	464	1	453	0.0	884
gi|68416823|gb|DR438792.1|DR438792	HJ0_GLEAN_10008748	99.73	368	1	0	11	378	1	368	0.0	724
gi|68416824|gb|DR438793.1|DR438793	HJ0_GLEAN_10008748	99.78	453	1	0	9	461	1	453	0.0	892
gi|68416825|gb|DR438794.1|DR438794	HJ0_GLEAN_10009468	99.48	770	4	0	82	851	1284	515	0.0	1499
gi|68416825|gb|DR438794.1|DR438794	HJ0_GLEAN_10013677	82.04	206	37	0	366	571	964	759	4e-25	115
gi|68416826|gb|DR438795.1|DR438795	HJ0_GLEAN_10009468	98.98	683	5	2	30	710	1	683	0.0	1283
gi|68416827|gb|DR438796.1|DR438796	HJ0_GLEAN_10009468	99.10	664	6	0	30	693	1	664	0.0	1271
gi|68416828|gb|DR438797.1|DR438797	HJ0_GLEAN_10009468	98.93	657	7	0	28	684	1	657	0.0	1251
gi|68416829|gb|DR438798.1|DR438798	HJ0_GLEAN_10009468	98.71	699	9	0	23	721	1	699	0.0	1318
gi|68416831|gb|DR438800.1|DR438800	HJ0_GLEAN_10007589	99.07	431	4	0	60	490	1	431	0.0	829
gi|68416831|gb|DR438800.1|DR438800	HJ0_GLEAN_10007589	99.52	210	1	0	519	728	460	669	2e-113	408
gi|68416832|gb|DR438801.1|DR438801	HJ0_GLEAN_10007589	99.07	431	4	0	59	489	1	431	0.0	829
gi|68416832|gb|DR438801.1|DR438801	HJ0_GLEAN_10007589	100.00	210	0	0	518	727	460	669	7e-116	416
gi|68416833|gb|DR438802.1|DR438802	HJ0_GLEAN_10007589	99.07	431	4	0	42	472	1	431	0.0	829
gi|68416833|gb|DR438802.1|DR438802	HJ0_GLEAN_10007589	100.00	210	0	0	501	710	460	669	7e-116	416
gi|68416834|gb|DR438803.1|DR438803	HJ0_GLEAN_10007589	100.00	210	0	0	229	438	460	669	6e-116	416
gi|68416835|gb|DR438804.1|DR438804	HJ0_GLEAN_10005128	96.45	563	19	1	21	582	1	563	0.0	950
gi|68416836|gb|DR438805.1|DR438805	HJ0_GLEAN_10005128	99.86	705	1	0	34	738	1	705	0.0	1392
gi|68416837|gb|DR438806.1|DR438806	HJ0_GLEAN_10005128	99.77	873	2	0	32	904	1	873	0.0	1717
gi|68416838|gb|DR438807.1|DR438807	HJ0_GLEAN_10005128	99.89	895	1	0	32	926	1	895	0.0	1766
gi|68416839|gb|DR438808.1|DR438808	HJ0_GLEAN_10005128	100.00	658	0	0	35	692	1	658	0.0	1304
gi|68416840|gb|DR438809.1|DR438809	HJ0_GLEAN_10002671	100.00	711	0	0	24	734	1	711	0.0	1409
gi|68416841|gb|DR438810.1|DR438810	HJ0_GLEAN_10002671	98.70	770	10	0	25	794	110	879	0.0	1447
gi|68416842|gb|DR438811.1|DR438811	HJ0_GLEAN_10002671	99.71	686	2	0	11	696	693	1378	0.0	1348
gi|68416843|gb|DR438812.1|DR438812	HJ0_GLEAN_10002671	99.75	806	2	0	31	836	1	806	0.0	1582
gi|68416844|gb|DR438813.1|DR438813	HJ0_GLEAN_10010144	100.00	537	0	0	19	555	1	537	0.0	1065
gi|68416845|gb|DR438814.1|DR438814	HJ0_GLEAN_10010144	100.00	537	0	0	18	554	1	537	0.0	1065
gi|68416846|gb|DR438815.1|DR438815	HJ0_GLEAN_10010144	100.00	508	0	0	1	508	30	537	0.0	1007
gi|68416847|gb|DR438816.1|DR438816	HJ0_GLEAN_10010144	91.07	347	28	3	1	347	46	389	8e-117	418
gi|68416848|gb|DR438817.1|DR438817	HJ0_GLEAN_10010144	100.00	537	0	0	21	557	1	537	0.0	1065
gi|68416849|gb|DR438818.1|DR438818	HJ0_GLEAN_10002671	100.00	640	0	0	25	664	1	640	0.0	1269
gi|68416850|gb|DR438819.1|DR438819	HJ0_GLEAN_10009758	99.78	447	1	0	55	501	1	447	0.0	878
gi|68416851|gb|DR438820.1|DR438820	HJ0_GLEAN_10009758	99.78	447	1	0	22	468	1	447	0.0	878
gi|68416852|gb|DR438821.1|DR438821	HJ0_GLEAN_10009758	99.78	447	1	0	9	455	1	447	0.0	878
gi|68416853|gb|DR438822.1|DR438822	HJ0_GLEAN_10009758	98.28	407	6	1	4	410	42	447	0.0	743
gi|68416857|gb|DR438824.1|DR438824	HJ0_GLEAN_10017459	100.00	424	0	0	1	424	183	606	0.0	841
gi|68416858|gb|DR438825.1|DR438825	HJ0_GLEAN_10017459	99.67	603	2	0	83	685	1	603	0.0	1179
gi|68416859|gb|DR438826.1|DR438826	HJ0_GLEAN_10017459	99.50	605	2	1	81	685	1	604	0.0	1172
gi|68416862|gb|DR438827.1|DR438827	HJ0_GLEAN_10017459	99.80	497	1	0	330	826	606	110	0.0	979
gi|68416863|gb|DR438828.1|DR438828	HJ0_GLEAN_10014588	99.53	635	3	0	22	656	1	635	0.0	1241
gi|68416864|gb|DR438829.1|DR438829	HJ0_GLEAN_10014588	99.70	665	2	0	40	704	1	665	0.0	1306
gi|68416865|gb|DR438830.1|DR438830	HJ0_GLEAN_10014588	99.63	803	3	0	34	836	1	803	0.0	1574
gi|68416866|gb|DR438831.1|DR438831	HJ0_GLEAN_10014588	99.39	659	4	0	31	689	1	659	0.0	1283
gi|68416867|gb|DR438832.1|DR438832	HJ0_GLEAN_10014588	99.38	646	4	0	47	692	1	646	0.0	1255
gi|68416868|gb|DR438833.1|DR438833	HJ0_GLEAN_10010602	99.86	700	1	0	30	729	1	700	0.0	1380
gi|68416868|gb|DR438833.1|DR438833	HJ0_GLEAN_10000474	99.71	700	2	0	30	729	1	700	0.0	1376
gi|68416868|gb|DR438833.1|DR438833	HJ0_GLEAN_10010601	85.41	473	69	0	135	607	61	533	4e-108	391
gi|68416868|gb|DR438833.1|DR438833	HJ0_GLEAN_10001001	85.41	473	69	0	135	607	61	533	4e-108	391
gi|68416868|gb|DR438833.1|DR438833	HJ0_GLEAN_10005354	80.78	562	104	4	153	712	181	740	1e-58	226
gi|68416869|gb|DR438834.1|DR438834	HJ0_GLEAN_10010602	98.94	662	6	1	26	687	1	661	0.0	1249
gi|68416869|gb|DR438834.1|DR438834	HJ0_GLEAN_10000474	98.79	662	7	1	26	687	1	661	0.0	1245
gi|68416869|gb|DR438834.1|DR438834	HJ0_GLEAN_10010601	85.18	452	67	0	153	604	82	533	2e-100	365
gi|68416869|gb|DR438834.1|DR438834	HJ0_GLEAN_10001001	85.18	452	67	0	153	604	82	533	2e-100	365
gi|68416869|gb|DR438834.1|DR438834	HJ0_GLEAN_10005354	80.63	475	90	2	150	623	181	654	1e-49	196
gi|68416870|gb|DR438835.1|DR438835	HJ0_GLEAN_10010602	99.54	649	1	2	1	648	15	662	0.0	1247
gi|68416870|gb|DR438835.1|DR438835	HJ0_GLEAN_10000474	99.38	649	2	2	1	648	15	662	0.0	1243
gi|68416870|gb|DR438835.1|DR438835	HJ0_GLEAN_10010601	85.41	473	69	0	92	564	61	533	3e-108	391
gi|68416870|gb|DR438835.1|DR438835	HJ0_GLEAN_10001001	85.41	473	69	0	92	564	61	533	3e-108	391
gi|68416870|gb|DR438835.1|DR438835	HJ0_GLEAN_10005354	81.05	475	88	2	110	583	181	654	2e-54	212
gi|68416871|gb|DR438836.1|DR438836	HJ0_GLEAN_10010602	99.32	888	6	0	30	917	1	888	0.0	1717
gi|68416871|gb|DR438836.1|DR438836	HJ0_GLEAN_10000474	99.21	888	7	0	30	917	1	888	0.0	1713
gi|68416871|gb|DR438836.1|DR438836	HJ0_GLEAN_10010601	85.41	473	69	0	135	607	61	533	5e-108	391
gi|68416871|gb|DR438836.1|DR438836	HJ0_GLEAN_10001001	85.41	473	69	0	135	607	61	533	5e-108	391
gi|68416871|gb|DR438836.1|DR438836	HJ0_GLEAN_10005354	79.84	739	145	4	153	889	181	917	7e-67	254
gi|68416873|gb|DR438838.1|DR438838	HJ0_GLEAN_10008891	99.62	790	3	0	17	806	1	790	0.0	1542
gi|68416873|gb|DR438838.1|DR438838	HJ0_GLEAN_10016659	80.00	305	61	0	113	417	97	401	6e-27	121
gi|68416874|gb|DR438839.1|DR438839	HJ0_GLEAN_10008891	99.53	846	4	0	1	846	425	1270	0.0	1649
gi|68416874|gb|DR438839.1|DR438839	HJ0_GLEAN_10016654	79.07	215	45	0	171	385	439	653	3e-16	85.7
gi|68416875|gb|DR438840.1|DR438840	HJ0_GLEAN_10005338	100.00	600	0	0	74	673	1	600	0.0	1189
gi|68416876|gb|DR438841.1|DR438841	HJ0_GLEAN_10005338	100.00	597	0	0	46	642	1	597	0.0	1183
gi|68416879|gb|DR438842.1|DR438842	HJ0_GLEAN_10005338	100.00	272	0	0	1	272	329	600	3e-153	539
gi|68416880|gb|DR438843.1|DR438843	HJ0_GLEAN_10008891	99.31	871	4	2	24	893	1	870	0.0	1663
gi|68416880|gb|DR438843.1|DR438843	HJ0_GLEAN_10016659	80.00	305	61	0	120	424	97	401	7e-27	121
gi|68416880|gb|DR438843.1|DR438843	HJ0_GLEAN_10016654	79.07	215	45	0	618	832	439	653	4e-16	85.7
gi|68416881|gb|DR438844.1|DR438844	HJ0_GLEAN_10008891	99.43	870	5	0	23	892	1	870	0.0	1687
gi|68416881|gb|DR438844.1|DR438844	HJ0_GLEAN_10016659	80.00	305	61	0	119	423	97	401	7e-27	121
gi|68416881|gb|DR438844.1|DR438844	HJ0_GLEAN_10016654	79.07	215	45	0	617	831	439	653	9e-17	87.7
gi|68416882|gb|DR438845.1|DR438845	HJ0_GLEAN_10003326	99.60	751	3	0	35	785	897	147	0.0	1465
gi|68416885|gb|DR438846.1|DR438846	HJ0_GLEAN_10003326	98.98	294	3	0	575	868	1	294	6e-160	563
gi|68416888|gb|DR438849.1|DR438849	HJ0_GLEAN_10005329	99.53	853	3	1	1	852	340	1192	0.0	1651
gi|68416889|gb|DR438850.1|DR438850	HJ0_GLEAN_10010807	100.00	275	0	0	37	311	452	726	1e-154	545
gi|68416890|gb|DR438851.1|DR438851	HJ0_GLEAN_10005329	96.49	285	9	1	15	299	1	284	8e-135	478
gi|68416891|gb|DR438852.1|DR438852	HJ0_GLEAN_10005329	99.46	737	4	0	1	737	4	740	0.0	1431
gi|68416892|gb|DR438853.1|DR438853	HJ0_GLEAN_10005329	99.85	663	1	0	1	663	273	935	0.0	1308
gi|68416893|gb|DR438854.1|DR438854	HJ0_GLEAN_10010807	100.00	275	0	0	299	573	452	726	1e-154	545
gi|68416894|gb|DR438855.1|DR438855	HJ0_GLEAN_10011037	99.42	517	2	1	171	686	1	517	0.0	995
gi|68416895|gb|DR438856.1|DR438856	HJ0_GLEAN_10011037	99.85	678	1	0	171	848	1	678	0.0	1336
gi|68416896|gb|DR438857.1|DR438857	HJ0_GLEAN_10010807	100.00	237	0	0	491	727	452	688	5e-132	470
gi|68416898|gb|DR438859.1|DR438859	HJ0_GLEAN_10011037	99.79	478	1	0	174	651	1	478	0.0	942
gi|68416899|gb|DR438860.1|DR438860	HJ0_GLEAN_10007951	99.61	257	1	0	49	305	1	257	3e-142	504
gi|68416900|gb|DR438861.1|DR438861	HJ0_GLEAN_10007951	99.61	257	1	0	21	277	1	257	3e-142	504
gi|68416901|gb|DR438862.1|DR438862	HJ0_GLEAN_10007951	100.00	239	0	0	24	262	19	257	3e-133	474
gi|68416905|gb|DR438864.1|DR438864	HJ0_GLEAN_10011037	99.20	503	3	1	183	684	1	503	0.0	961
gi|68416910|gb|DR438865.1|DR438865	HJ0_GLEAN_10010270	99.69	645	2	0	6	650	1	645	0.0	1267
gi|68416911|gb|DR438866.1|DR438866	HJ0_GLEAN_10014269	99.77	432	1	0	16	447	1	432	0.0	848
gi|68416912|gb|DR438867.1|DR438867	HJ0_GLEAN_10010270	99.42	688	4	0	20	707	1	688	0.0	1340
gi|68416913|gb|DR438868.1|DR438868	HJ0_GLEAN_10010270	99.19	741	6	0	20	760	1	741	0.0	1433
gi|68416914|gb|DR438869.1|DR438869	HJ0_GLEAN_10010270	99.55	670	2	1	19	687	1	670	0.0	1300
gi|68416915|gb|DR438870.1|DR438870	HJ0_GLEAN_10014269	100.00	432	0	0	45	476	1	432	0.0	856
gi|68416916|gb|DR438871.1|DR438871	HJ0_GLEAN_10014614	100.00	339	0	0	41	379	1	339	0.0	672
gi|68416917|gb|DR438872.1|DR438872	HJ0_GLEAN_10014614	99.71	339	1	0	41	379	1	339	0.0	664
gi|68416918|gb|DR438873.1|DR438873	HJ0_GLEAN_10014614	99.41	339	0	2	41	377	1	339	0.0	640
gi|68416919|gb|DR438874.1|DR438874	HJ0_GLEAN_10014269	100.00	432	0	0	53	484	1	432	0.0	856
gi|68416920|gb|DR438875.1|DR438875	HJ0_GLEAN_10014269	100.00	432	0	0	50	481	1	432	0.0	856
gi|68416921|gb|DR438876.1|DR438876	HJ0_GLEAN_10014614	100.00	339	0	0	41	379	1	339	0.0	672
gi|68416922|gb|DR438877.1|DR438877	HJ0_GLEAN_10011286	99.01	809	8	0	82	890	1	809	0.0	1548
gi|68416923|gb|DR438878.1|DR438878	HJ0_GLEAN_10011286	99.01	812	8	0	82	893	1	812	0.0	1554
gi|68416924|gb|DR438879.1|DR438879	HJ0_GLEAN_10011286	99.60	743	3	0	1	743	23	765	0.0	1453
gi|68416925|gb|DR438880.1|DR438880	HJ0_GLEAN_10011286	99.13	804	7	0	83	886	1	804	0.0	1546
gi|68416926|gb|DR438881.1|DR438881	HJ0_GLEAN_10007783	99.75	406	1	0	21	426	1	406	0.0	797
gi|68416927|gb|DR438882.1|DR438882	HJ0_GLEAN_10007783	100.00	404	0	0	1	404	3	406	0.0	801
gi|68416928|gb|DR438883.1|DR438883	HJ0_GLEAN_10007783	100.00	300	0	0	1	300	107	406	9e-170	595
gi|68416929|gb|DR438884.1|DR438884	HJ0_GLEAN_10007783	100.00	406	0	0	22	427	1	406	0.0	805
gi|68416932|gb|DR438885.1|DR438885	HJ0_GLEAN_10006718	98.78	573	6	1	25	596	1	573	0.0	1072
gi|68416933|gb|DR438886.1|DR438886	HJ0_GLEAN_10006718	100.00	573	0	0	9	581	1	573	0.0	1136
gi|68416934|gb|DR438887.1|DR438887	HJ0_GLEAN_10006718	99.83	573	1	0	172	744	573	1	0.0	1130
gi|68416935|gb|DR438888.1|DR438888	HJ0_GLEAN_10006718	100.00	573	0	0	26	598	1	573	0.0	1136
gi|68416938|gb|DR438889.1|DR438889	HJ0_GLEAN_10010295	99.70	661	2	0	23	683	1	661	0.0	1298
gi|68416939|gb|DR438890.1|DR438890	HJ0_GLEAN_10010295	99.55	660	3	0	23	682	1	660	0.0	1289
gi|68416940|gb|DR438891.1|DR438891	HJ0_GLEAN_10010295	98.87	705	6	2	23	726	1	704	0.0	1328
gi|68416941|gb|DR438892.1|DR438892	HJ0_GLEAN_10010295	98.71	544	7	0	1	544	230	773	0.0	1025
gi|68416944|gb|DR438893.1|DR438893	HJ0_GLEAN_10005082	98.39	248	4	0	1	248	267	514	8e-130	462
gi|68416945|gb|DR438894.1|DR438894	HJ0_GLEAN_10014511	99.33	745	4	1	1	744	5	749	0.0	1431
gi|68416946|gb|DR438895.1|DR438895	HJ0_GLEAN_10014511	100.00	520	0	0	1	520	435	954	0.0	1031
gi|68416947|gb|DR438896.1|DR438896	HJ0_GLEAN_10005082	99.60	250	1	0	41	290	265	514	4e-138	490
gi|68416948|gb|DR438897.1|DR438897	HJ0_GLEAN_10005082	99.60	250	1	0	33	282	265	514	4e-138	490
gi|68416949|gb|DR438898.1|DR438898	HJ0_GLEAN_10014511	99.52	622	3	0	1	622	1	622	0.0	1211
gi|68416954|gb|DR438899.1|DR438899	HJ0_GLEAN_10010820	99.82	543	1	0	23	565	1	543	0.0	1068
gi|68416955|gb|DR438900.1|DR438900	HJ0_GLEAN_10010820	99.81	530	1	0	1	530	14	543	0.0	1043
gi|68416958|gb|DR438901.1|DR438901	HJ0_GLEAN_10014511	99.64	823	3	0	3	825	1	823	0.0	1608
gi|68416959|gb|DR438902.1|DR438902	HJ0_GLEAN_10010820	99.82	543	1	0	23	565	1	543	0.0	1068
gi|68416960|gb|DR438903.1|DR438903	HJ0_GLEAN_10006192	99.62	265	1	0	39	303	1	265	2e-146	517
gi|68416960|gb|DR438903.1|DR438903	HJ0_GLEAN_10006192	99.14	232	2	0	517	748	374	605	8e-125	446
gi|68416961|gb|DR438904.1|DR438904	HJ0_GLEAN_10006192	99.62	265	1	0	39	303	1	265	2e-146	517
gi|68416961|gb|DR438904.1|DR438904	HJ0_GLEAN_10006192	98.22	225	3	1	517	740	374	598	4e-114	410
gi|68416962|gb|DR438905.1|DR438905	HJ0_GLEAN_10010820	99.82	543	1	0	27	569	1	543	0.0	1068
gi|68416963|gb|DR438906.1|DR438906	HJ0_GLEAN_10006192	98.53	339	5	0	518	856	374	712	0.0	634
gi|68416963|gb|DR438906.1|DR438906	HJ0_GLEAN_10006192	98.50	267	4	0	40	306	1	267	3e-140	498
gi|68416966|gb|DR438907.1|DR438907	HJ0_GLEAN_10008384	99.53	645	3	0	91	735	1	645	0.0	1255
gi|68416967|gb|DR438908.1|DR438908	HJ0_GLEAN_10008384	98.99	791	8	0	1	791	204	994	0.0	1509
gi|68416970|gb|DR438909.1|DR438909	HJ0_GLEAN_10006192	98.82	340	4	0	518	857	374	713	0.0	646
gi|68416970|gb|DR438909.1|DR438909	HJ0_GLEAN_10006192	99.25	267	2	0	40	306	1	267	4e-145	513
gi|68416971|gb|DR438910.1|DR438910	HJ0_GLEAN_10008384	99.51	618	3	0	98	715	1	618	0.0	1201
gi|68416977|gb|DR438912.1|DR438912	HJ0_GLEAN_10008175	99.66	592	2	0	1	592	159	750	0.0	1158
gi|68416978|gb|DR438913.1|DR438913	HJ0_GLEAN_10004583	99.61	255	1	0	19	273	1	255	2e-140	498
gi|68416979|gb|DR438914.1|DR438914	HJ0_GLEAN_10004583	100.00	255	0	0	15	269	1	255	4e-143	505
gi|68416980|gb|DR438915.1|DR438915	HJ0_GLEAN_10004583	100.00	255	0	0	14	268	1	255	7e-143	505
gi|68416981|gb|DR438916.1|DR438916	HJ0_GLEAN_10004583	99.61	255	1	0	12	266	1	255	2e-140	498
gi|68416982|gb|DR438917.1|DR438917	HJ0_GLEAN_10008384	99.48	763	2	2	100	861	1	762	0.0	1465
gi|68416988|gb|DR438923.1|DR438923	HJ0_GLEAN_10006048	99.43	703	1	3	31	730	1	703	0.0	1338
gi|68416988|gb|DR438923.1|DR438923	HJ0_GLEAN_10008930	99.43	703	1	3	31	730	1	703	0.0	1338
gi|68416988|gb|DR438923.1|DR438923	HJ0_GLEAN_10006047	97.06	544	13	3	190	730	241	784	0.0	928
gi|68416988|gb|DR438923.1|DR438923	HJ0_GLEAN_10008929	96.14	544	18	3	190	730	241	784	0.0	888
gi|68416988|gb|DR438923.1|DR438923	HJ0_GLEAN_10006046	83.45	278	46	0	269	546	146	423	1e-46	186
gi|68416988|gb|DR438923.1|DR438923	HJ0_GLEAN_10008928	83.45	278	46	0	269	546	146	423	1e-46	186
gi|68416989|gb|DR438924.1|DR438924	HJ0_GLEAN_10006048	99.85	658	1	0	28	685	1	658	0.0	1296
gi|68416989|gb|DR438924.1|DR438924	HJ0_GLEAN_10008930	99.85	658	1	0	28	685	1	658	0.0	1296
gi|68416989|gb|DR438924.1|DR438924	HJ0_GLEAN_10006047	97.39	499	13	0	187	685	241	739	0.0	886
gi|68416989|gb|DR438924.1|DR438924	HJ0_GLEAN_10008929	96.79	499	16	0	187	685	241	739	0.0	862
gi|68416989|gb|DR438924.1|DR438924	HJ0_GLEAN_10006046	80.71	420	81	0	266	685	146	565	7e-48	190
gi|68416989|gb|DR438924.1|DR438924	HJ0_GLEAN_10008928	80.71	420	81	0	266	685	146	565	7e-48	190
gi|68416994|gb|DR438925.1|DR438925	HJ0_GLEAN_10008929	99.76	418	1	0	1	418	626	1043	0.0	821
gi|68416994|gb|DR438925.1|DR438925	HJ0_GLEAN_10008929	99.71	342	1	0	465	806	1090	1431	0.0	672
gi|68416994|gb|DR438925.1|DR438925	HJ0_GLEAN_10006047	95.69	418	18	0	1	418	626	1043	0.0	686
gi|68416994|gb|DR438925.1|DR438925	HJ0_GLEAN_10006047	99.71	342	1	0	465	806	1090	1431	0.0	672
gi|68416994|gb|DR438925.1|DR438925	HJ0_GLEAN_10006048	93.58	358	23	0	1	358	545	902	3e-149	527
gi|68416994|gb|DR438925.1|DR438925	HJ0_GLEAN_10008930	93.58	358	23	0	1	358	545	902	3e-149	527
gi|68416996|gb|DR438927.1|DR438927	HJ0_GLEAN_10008929	97.88	472	10	0	81	552	1	472	0.0	856
gi|68416996|gb|DR438927.1|DR438927	HJ0_GLEAN_10006047	97.25	472	13	0	81	552	1	472	0.0	833
gi|68416996|gb|DR438927.1|DR438927	HJ0_GLEAN_10006048	90.52	232	22	0	321	552	160	391	1e-76	285
gi|68416996|gb|DR438927.1|DR438927	HJ0_GLEAN_10008930	90.52	232	22	0	321	552	160	391	1e-76	285
gi|68416997|gb|DR438928.1|DR438928	HJ0_GLEAN_10009612	99.69	321	1	0	316	636	1	321	9e-180	628
gi|68416998|gb|DR438929.1|DR438929	HJ0_GLEAN_10009612	99.69	324	1	0	310	633	1	324	0.0	634
gi|68416999|gb|DR438930.1|DR438930	HJ0_GLEAN_10009612	99.69	324	1	0	304	627	1	324	0.0	634
gi|68417000|gb|DR438931.1|DR438931	HJ0_GLEAN_10009612	100.00	324	0	0	270	593	1	324	0.0	642
gi|68417001|gb|DR438932.1|DR438932	HJ0_GLEAN_10011693	99.47	378	2	0	1	378	494	871	0.0	733
gi|68417002|gb|DR438933.1|DR438933	HJ0_GLEAN_10011527	100.00	322	0	0	1	322	3	324	0.0	638
gi|68417006|gb|DR438935.1|DR438935	HJ0_GLEAN_10011693	99.85	658	0	1	46	702	1	658	0.0	1289
gi|68417007|gb|DR438936.1|DR438936	HJ0_GLEAN_10011693	99.69	635	2	0	1	635	237	871	0.0	1245
gi|68417008|gb|DR438937.1|DR438937	HJ0_GLEAN_10011693	98.58	212	3	0	1	212	236	447	1e-111	400
gi|68417009|gb|DR438938.1|DR438938	HJ0_GLEAN_10011527	100.00	324	0	0	246	569	324	1	0.0	642
gi|68417010|gb|DR438939.1|DR438939	HJ0_GLEAN_10012785	99.87	786	1	0	19	804	1	786	0.0	1550
gi|68417011|gb|DR438940.1|DR438940	HJ0_GLEAN_10012785	100.00	390	0	0	199	588	786	397	0.0	773
gi|68417014|gb|DR438941.1|DR438941	HJ0_GLEAN_10012785	99.72	357	1	0	9	365	430	786	0.0	700
gi|68417015|gb|DR438942.1|DR438942	HJ0_GLEAN_10011527	100.00	324	0	0	62	385	1	324	0.0	642
gi|68417016|gb|DR438943.1|DR438943	HJ0_GLEAN_10012785	100.00	631	0	0	37	667	1	631	0.0	1251
gi|68417017|gb|DR438944.1|DR438944	HJ0_GLEAN_10008337	98.94	752	8	0	1	752	607	1358	0.0	1429
gi|68417017|gb|DR438944.1|DR438944	HJ0_GLEAN_10002399	98.94	752	8	0	1	752	607	1358	0.0	1429
gi|68417018|gb|DR438945.1|DR438945	HJ0_GLEAN_10008337	99.88	864	1	0	5	868	1180	2043	0.0	1705
gi|68417018|gb|DR438945.1|DR438945	HJ0_GLEAN_10002399	99.88	864	1	0	5	868	1180	2043	0.0	1705
gi|68417019|gb|DR438946.1|DR438946	HJ0_GLEAN_10008337	99.36	778	5	0	1	778	1256	2033	0.0	1507
gi|68417019|gb|DR438946.1|DR438946	HJ0_GLEAN_10002399	99.36	778	5	0	1	778	1256	2033	0.0	1507
gi|68417020|gb|DR438947.1|DR438947	HJ0_GLEAN_10008337	99.43	705	4	0	28	732	1	705	0.0	1368
gi|68417020|gb|DR438947.1|DR438947	HJ0_GLEAN_10002399	99.43	705	4	0	28	732	1	705	0.0	1368
gi|68417021|gb|DR438948.1|DR438948	HJ0_GLEAN_10013505	96.14	673	25	1	1	673	181	852	0.0	1120
gi|68417021|gb|DR438948.1|DR438948	HJ0_GLEAN_10013506	95.99	673	26	1	1	673	340	1011	0.0	1112
gi|68417021|gb|DR438948.1|DR438948	HJ0_GLEAN_10010484	96.75	585	19	0	89	673	1	585	0.0	1009
gi|68417021|gb|DR438948.1|DR438948	HJ0_GLEAN_10013508	81.58	266	49	0	375	640	119	384	2e-32	139
gi|68417021|gb|DR438948.1|DR438948	HJ0_GLEAN_10010486	81.58	266	49	0	375	640	728	993	2e-32	139
gi|68417021|gb|DR438948.1|DR438948	HJ0_GLEAN_10010486	80.18	222	43	1	7	228	361	581	1e-15	83.8
gi|68417021|gb|DR438948.1|DR438948	HJ0_GLEAN_10013507	78.04	460	101	0	180	639	323	782	5e-24	111
gi|68417021|gb|DR438948.1|DR438948	HJ0_GLEAN_10010485	78.04	460	101	0	180	639	323	782	5e-24	111
gi|68417022|gb|DR438949.1|DR438949	HJ0_GLEAN_10013505	99.76	847	1	1	1	846	258	1104	0.0	1655
gi|68417022|gb|DR438949.1|DR438949	HJ0_GLEAN_10013506	99.65	847	2	1	1	846	417	1263	0.0	1647
gi|68417022|gb|DR438949.1|DR438949	HJ0_GLEAN_10010484	99.88	829	1	0	18	846	9	837	0.0	1635
gi|68417022|gb|DR438949.1|DR438949	HJ0_GLEAN_10013507	80.49	574	112	0	101	674	323	896	1e-65	250
gi|68417022|gb|DR438949.1|DR438949	HJ0_GLEAN_10010485	80.49	574	112	0	101	674	323	896	1e-65	250
gi|68417022|gb|DR438949.1|DR438949	HJ0_GLEAN_10013508	85.00	280	42	0	284	563	107	386	2e-57	222
gi|68417022|gb|DR438949.1|DR438949	HJ0_GLEAN_10010486	85.00	280	42	0	284	563	716	995	2e-57	222
gi|68417023|gb|DR438950.1|DR438950	HJ0_GLEAN_10013506	98.05	872	15	2	1	871	954	1824	0.0	1584
gi|68417023|gb|DR438950.1|DR438950	HJ0_GLEAN_10010484	98.05	872	15	2	1	871	528	1398	0.0	1584
gi|68417023|gb|DR438950.1|DR438950	HJ0_GLEAN_10013505	97.94	872	16	2	1	871	795	1665	0.0	1576
gi|68417023|gb|DR438950.1|DR438950	HJ0_GLEAN_10010485	97.19	604	15	2	269	871	1027	1629	0.0	1053
gi|68417023|gb|DR438950.1|DR438950	HJ0_GLEAN_10010486	97.18	603	15	2	270	871	1238	1839	0.0	1051
gi|68417023|gb|DR438950.1|DR438950	HJ0_GLEAN_10013507	96.36	604	20	2	269	871	1027	1629	0.0	1037
gi|68417023|gb|DR438950.1|DR438950	HJ0_GLEAN_10013508	96.85	603	17	2	270	871	629	1230	0.0	1035
gi|68417023|gb|DR438950.1|DR438950	HJ0_GLEAN_10003786	80.79	203	37	2	669	870	1592	1793	4e-16	85.7
gi|68417024|gb|DR438951.1|DR438951	HJ0_GLEAN_10013506	99.26	812	6	0	1	812	82	893	0.0	1562
gi|68417024|gb|DR438951.1|DR438951	HJ0_GLEAN_10013505	97.67	602	14	0	211	812	133	734	0.0	1082
gi|68417024|gb|DR438951.1|DR438951	HJ0_GLEAN_10010484	98.93	467	5	0	346	812	1	467	0.0	886
gi|68417024|gb|DR438951.1|DR438951	HJ0_GLEAN_10010486	83.98	206	33	0	265	470	361	566	1e-34	147
gi|68417024|gb|DR438951.1|DR438951	HJ0_GLEAN_10013507	80.12	337	67	0	437	773	323	659	1e-31	137
gi|68417024|gb|DR438951.1|DR438951	HJ0_GLEAN_10010485	80.12	337	67	0	437	773	323	659	1e-31	137
gi|68417025|gb|DR438952.1|DR438952	HJ0_GLEAN_10015319	99.44	720	2	2	9	727	1	719	0.0	1380
gi|68417025|gb|DR438952.1|DR438952	HJ0_GLEAN_10014108	99.31	723	3	2	9	730	1	722	0.0	1378
gi|68417026|gb|DR438953.1|DR438953	HJ0_GLEAN_10015243	99.71	342	1	0	28	369	1	342	0.0	670
gi|68417026|gb|DR438953.1|DR438953	HJ0_GLEAN_10001221	99.71	342	1	0	28	369	1	342	0.0	670
gi|68417029|gb|DR438954.1|DR438954	HJ0_GLEAN_10015243	99.71	342	1	0	23	364	1	342	0.0	670
gi|68417029|gb|DR438954.1|DR438954	HJ0_GLEAN_10001221	99.71	342	1	0	23	364	1	342	0.0	670
gi|68417030|gb|DR438955.1|DR438955	HJ0_GLEAN_10015243	99.42	342	2	0	22	363	1	342	0.0	662
gi|68417030|gb|DR438955.1|DR438955	HJ0_GLEAN_10001221	99.42	342	2	0	22	363	1	342	0.0	662
gi|68417031|gb|DR438956.1|DR438956	HJ0_GLEAN_10015243	99.71	342	1	0	6	347	1	342	0.0	670
gi|68417031|gb|DR438956.1|DR438956	HJ0_GLEAN_10001221	99.71	342	1	0	6	347	1	342	0.0	670
gi|68417032|gb|DR438957.1|DR438957	HJ0_GLEAN_10015319	99.47	753	4	0	23	775	1	753	0.0	1465
gi|68417032|gb|DR438957.1|DR438957	HJ0_GLEAN_10014108	99.47	753	4	0	23	775	1	753	0.0	1465
gi|68417033|gb|DR438958.1|DR438958	HJ0_GLEAN_10014741	100.00	486	0	0	33	518	1	486	0.0	963
gi|68417034|gb|DR438959.1|DR438959	HJ0_GLEAN_10014741	100.00	486	0	0	28	513	1	486	0.0	963
gi|68417035|gb|DR438960.1|DR438960	HJ0_GLEAN_10015319	99.27	687	5	0	26	712	1	687	0.0	1322
gi|68417035|gb|DR438960.1|DR438960	HJ0_GLEAN_10014108	99.13	687	6	0	26	712	1	687	0.0	1314
gi|68417036|gb|DR438961.1|DR438961	HJ0_GLEAN_10015319	99.70	677	2	0	13	689	1	677	0.0	1328
gi|68417036|gb|DR438961.1|DR438961	HJ0_GLEAN_10014108	99.56	677	3	0	13	689	1	677	0.0	1320
gi|68417037|gb|DR438962.1|DR438962	HJ0_GLEAN_10014741	100.00	486	0	0	50	535	1	486	0.0	963
gi|68417038|gb|DR438963.1|DR438963	HJ0_GLEAN_10005545	100.00	429	0	0	33	461	2254	2682	0.0	850
gi|68417039|gb|DR438964.1|DR438964	HJ0_GLEAN_10005545	100.00	429	0	0	23	451	2254	2682	0.0	850
gi|68417040|gb|DR438965.1|DR438965	HJ0_GLEAN_10005545	100.00	429	0	0	15	443	2254	2682	0.0	850
gi|68417041|gb|DR438966.1|DR438966	HJ0_GLEAN_10014741	100.00	486	0	0	75	560	1	486	0.0	963
gi|68417042|gb|DR438967.1|DR438967	HJ0_GLEAN_10005545	100.00	429	0	0	46	474	2254	2682	0.0	850
gi|68417043|gb|DR438968.1|DR438968	HJ0_GLEAN_10016133	100.00	536	0	0	66	601	1	536	0.0	1063
gi|68417043|gb|DR438968.1|DR438968	HJ0_GLEAN_10016134	99.44	536	3	0	66	601	1	536	0.0	1039
gi|68417044|gb|DR438969.1|DR438969	HJ0_GLEAN_10016133	99.63	546	2	0	59	604	1	546	0.0	1068
gi|68417044|gb|DR438969.1|DR438969	HJ0_GLEAN_10016134	99.07	537	5	0	59	595	1	537	0.0	1027
gi|68417045|gb|DR438970.1|DR438970	HJ0_GLEAN_10016134	100.00	546	0	0	43	588	1	546	0.0	1082
gi|68417045|gb|DR438970.1|DR438970	HJ0_GLEAN_10016133	99.44	537	3	0	43	579	1	537	0.0	1041
gi|68417046|gb|DR438971.1|DR438971	HJ0_GLEAN_10016134	100.00	546	0	0	43	588	1	546	0.0	1082
gi|68417046|gb|DR438971.1|DR438971	HJ0_GLEAN_10016133	99.44	537	3	0	43	579	1	537	0.0	1041
gi|68417047|gb|DR438972.1|DR438972	HJ0_GLEAN_10014299	99.35	306	2	0	8	313	1	306	1e-169	595
gi|68417048|gb|DR438973.1|DR438973	HJ0_GLEAN_10011888	96.36	686	25	0	30	715	1	686	0.0	1174
gi|68417048|gb|DR438973.1|DR438973	HJ0_GLEAN_10011889	85.93	675	91	2	45	717	13	685	1e-163	575
gi|68417048|gb|DR438973.1|DR438973	HJ0_GLEAN_10003886	85.63	675	93	2	45	717	13	685	1e-160	565
gi|68417049|gb|DR438974.1|DR438974	HJ0_GLEAN_10014299	99.35	306	2	0	24	329	1	306	1e-169	595
gi|68417050|gb|DR438975.1|DR438975	HJ0_GLEAN_10014299	99.35	306	2	0	18	323	1	306	1e-169	595
gi|68417051|gb|DR438976.1|DR438976	HJ0_GLEAN_10011888	94.45	667	37	0	39	705	1	667	0.0	1039
gi|68417051|gb|DR438976.1|DR438976	HJ0_GLEAN_10011889	87.12	427	55	0	279	705	238	664	4e-114	410
gi|68417051|gb|DR438976.1|DR438976	HJ0_GLEAN_10003886	86.89	427	56	0	279	705	238	664	1e-111	402
gi|68417052|gb|DR438977.1|DR438977	HJ0_GLEAN_10017493	100.00	267	0	0	35	301	1	267	4e-150	529
gi|68417053|gb|DR438978.1|DR438978	HJ0_GLEAN_10017493	100.00	267	0	0	29	295	1	267	4e-150	529
gi|68417054|gb|DR438979.1|DR438979	HJ0_GLEAN_10011889	99.67	609	2	0	128	736	1	609	0.0	1191
gi|68417054|gb|DR438979.1|DR438979	HJ0_GLEAN_10003886	99.34	609	4	0	128	736	1	609	0.0	1181
gi|68417054|gb|DR438979.1|DR438979	HJ0_GLEAN_10011888	87.31	599	72	2	140	736	16	612	5e-166	583
gi|68417055|gb|DR438980.1|DR438980	HJ0_GLEAN_10011888	96.30	703	25	1	44	745	1	703	0.0	1189
gi|68417055|gb|DR438980.1|DR438980	HJ0_GLEAN_10011889	86.09	690	91	3	59	745	13	700	3e-167	587
gi|68417055|gb|DR438980.1|DR438980	HJ0_GLEAN_10003886	85.80	690	93	3	59	745	13	700	3e-164	577
gi|68417056|gb|DR438981.1|DR438981	HJ0_GLEAN_10017493	100.00	267	0	0	48	314	1	267	5e-150	529
gi|68417058|gb|DR438983.1|DR438983	HJ0_GLEAN_10014218	98.78	740	9	0	36	775	1	740	0.0	1398
gi|68417059|gb|DR438984.1|DR438984	HJ0_GLEAN_10014218	99.86	725	1	0	21	745	1	725	0.0	1431
gi|68417060|gb|DR438985.1|DR438985	HJ0_GLEAN_10014218	99.72	716	2	0	1	716	42	757	0.0	1405
gi|68417061|gb|DR438986.1|DR438986	HJ0_GLEAN_10017493	100.00	201	0	0	145	345	67	267	1e-110	398
gi|68417062|gb|DR438987.1|DR438987	HJ0_GLEAN_10016244	99.53	853	4	0	1	853	450	1302	0.0	1659
gi|68417063|gb|DR438988.1|DR438988	HJ0_GLEAN_10016244	99.70	672	1	1	53	723	1	672	0.0	1310
gi|68417064|gb|DR438989.1|DR438989	HJ0_GLEAN_10016244	97.57	576	12	2	49	624	1	574	0.0	1017
gi|68417065|gb|DR438990.1|DR438990	HJ0_GLEAN_10016244	99.66	872	3	0	1	872	436	1307	0.0	1709
gi|68417068|gb|DR438991.1|DR438991	HJ0_GLEAN_10014218	99.86	700	1	0	27	726	1	700	0.0	1382
gi|68417069|gb|DR438992.1|DR438992	HJ0_GLEAN_10005338	100.00	600	0	0	11	610	1	600	0.0	1189
gi|68417071|gb|DR438994.1|DR438994	HJ0_GLEAN_10017793	99.63	821	3	0	48	868	1	821	0.0	1604
gi|68417072|gb|DR438995.1|DR438995	HJ0_GLEAN_10017793	98.85	781	9	0	46	826	1	781	0.0	1481
gi|68417073|gb|DR438996.1|DR438996	HJ0_GLEAN_10002509	99.57	693	1	2	1	692	129	820	0.0	1334
gi|68417076|gb|DR438999.1|DR438999	HJ0_GLEAN_10002509	99.53	642	3	0	51	692	1	642	0.0	1249
gi|68417077|gb|DR439000.1|DR439000	HJ0_GLEAN_10003397	99.06	638	6	0	1	638	24	661	0.0	1217
gi|68417077|gb|DR439000.1|DR439000	HJ0_GLEAN_10010039	98.90	638	7	0	1	638	24	661	0.0	1209
gi|68417078|gb|DR439001.1|DR439001	HJ0_GLEAN_10003397	98.24	910	13	3	1	908	364	1272	0.0	1655
gi|68417078|gb|DR439001.1|DR439001	HJ0_GLEAN_10010039	98.13	910	14	3	1	908	364	1272	0.0	1647
gi|68417079|gb|DR439002.1|DR439002	HJ0_GLEAN_10002509	99.57	705	3	0	58	762	1	705	0.0	1378
gi|68417080|gb|DR439003.1|DR439003	HJ0_GLEAN_10003397	99.15	707	6	0	24	730	1	707	0.0	1354
gi|68417080|gb|DR439003.1|DR439003	HJ0_GLEAN_10010039	99.01	707	7	0	24	730	1	707	0.0	1346
gi|68417082|gb|DR439005.1|DR439005	HJ0_GLEAN_10010950	98.80	417	4	1	1	416	240	656	0.0	779
gi|68417083|gb|DR439006.1|DR439006	HJ0_GLEAN_10004247	99.00	797	8	0	33	829	1	797	0.0	1520
gi|68417083|gb|DR439006.1|DR439006	HJ0_GLEAN_10004249	91.04	212	19	0	426	637	391	602	1e-71	270
gi|68417083|gb|DR439006.1|DR439006	HJ0_GLEAN_10002097	83.28	293	49	0	474	766	439	731	2e-48	192
gi|68417083|gb|DR439006.1|DR439006	HJ0_GLEAN_10002097	80.40	347	68	0	49	395	14	360	3e-35	149
gi|68417083|gb|DR439006.1|DR439006	HJ0_GLEAN_10002096	83.28	293	49	0	474	766	439	731	2e-48	192
gi|68417083|gb|DR439006.1|DR439006	HJ0_GLEAN_10002096	80.40	347	68	0	49	395	14	360	3e-35	149
gi|68417083|gb|DR439006.1|DR439006	HJ0_GLEAN_10002880	83.28	293	49	0	474	766	439	731	2e-48	192
gi|68417083|gb|DR439006.1|DR439006	HJ0_GLEAN_10002880	80.40	347	68	0	49	395	14	360	3e-35	149
gi|68417083|gb|DR439006.1|DR439006	HJ0_GLEAN_10004248	82.38	227	40	0	475	701	452	678	2e-30	133
gi|68417083|gb|DR439006.1|DR439006	HJ0_GLEAN_10016199	80.74	270	52	0	350	619	321	590	2e-27	123
gi|68417084|gb|DR439007.1|DR439007	HJ0_GLEAN_10004247	99.82	562	1	0	124	685	1068	507	0.0	1106
gi|68417084|gb|DR439007.1|DR439007	HJ0_GLEAN_10002097	82.46	228	40	0	458	685	731	504	3e-31	135
gi|68417084|gb|DR439007.1|DR439007	HJ0_GLEAN_10002096	82.46	228	40	0	458	685	731	504	3e-31	135
gi|68417084|gb|DR439007.1|DR439007	HJ0_GLEAN_10002880	82.46	228	40	0	458	685	731	504	3e-31	135
gi|68417085|gb|DR439008.1|DR439008	HJ0_GLEAN_10004247	100.00	471	0	0	7	477	598	1068	0.0	934
gi|68417086|gb|DR439009.1|DR439009	HJ0_GLEAN_10010950	98.17	657	11	1	2	658	1	656	0.0	1199
gi|68417087|gb|DR439010.1|DR439010	HJ0_GLEAN_10002864	99.72	724	2	0	1	724	291	1014	0.0	1419
gi|68417088|gb|DR439011.1|DR439011	HJ0_GLEAN_10002864	99.46	746	4	0	1	746	890	1635	0.0	1405
gi|68417089|gb|DR439012.1|DR439012	HJ0_GLEAN_10002864	98.12	640	12	0	1	640	1175	1814	0.0	1174
gi|68417090|gb|DR439013.1|DR439013	HJ0_GLEAN_10010950	99.24	656	5	0	18	673	1	656	0.0	1261
gi|68417091|gb|DR439014.1|DR439014	HJ0_GLEAN_10006544	92.96	355	25	0	31	385	225	579	7e-143	505
gi|68417092|gb|DR439015.1|DR439015	HJ0_GLEAN_10011190	99.86	731	1	0	12	742	1	731	0.0	1441
gi|68417093|gb|DR439016.1|DR439016	HJ0_GLEAN_10011190	99.44	890	5	0	1	890	418	1307	0.0	1725
gi|68417094|gb|DR439017.1|DR439017	HJ0_GLEAN_10008768	98.15	216	4	0	34	249	1	216	2e-110	396
gi|68417095|gb|DR439018.1|DR439018	HJ0_GLEAN_10006544	93.20	338	23	0	327	664	239	576	2e-137	488
gi|68417096|gb|DR439019.1|DR439019	HJ0_GLEAN_10016422	99.06	847	6	2	1	846	4170	5015	0.0	1604
gi|68417096|gb|DR439019.1|DR439019	HJ0_GLEAN_10016426	97.16	846	22	2	2	846	4519	5363	0.0	1475
gi|68417096|gb|DR439019.1|DR439019	HJ0_GLEAN_10016424	98.57	771	9	2	77	846	4795	5564	0.0	1429
gi|68417096|gb|DR439019.1|DR439019	HJ0_GLEAN_10016412	86.62	710	95	0	122	831	4216	4925	0.0	656
gi|68417096|gb|DR439019.1|DR439019	HJ0_GLEAN_10004343	85.07	710	106	0	122	831	4099	4808	9e-162	569
gi|68417096|gb|DR439019.1|DR439019	HJ0_GLEAN_10016420	89.33	431	46	0	332	762	4831	5261	4e-145	513
gi|68417096|gb|DR439019.1|DR439019	HJ0_GLEAN_10011142	84.81	362	53	2	473	833	5044	5404	4e-71	268
gi|68417096|gb|DR439019.1|DR439019	HJ0_GLEAN_10009579	82.58	264	46	0	470	733	4933	5196	3e-38	159
gi|68417096|gb|DR439019.1|DR439019	HJ0_GLEAN_10004229	82.01	278	50	0	482	759	4015	4292	5e-37	155
gi|68417096|gb|DR439019.1|DR439019	HJ0_GLEAN_10004229	79.13	230	48	0	206	435	3739	3968	3e-13	75.8
gi|68417096|gb|DR439019.1|DR439019	HJ0_GLEAN_10009453	78.41	264	57	0	496	759	4803	5066	5e-12	71.9
gi|68417097|gb|DR439020.1|DR439020	HJ0_GLEAN_10002833	99.58	477	2	0	1	477	373	849	0.0	930
gi|68417097|gb|DR439020.1|DR439020	HJ0_GLEAN_10003342	99.58	477	2	0	1	477	373	849	0.0	930
gi|68417098|gb|DR439021.1|DR439021	HJ0_GLEAN_10016422	99.72	719	2	0	49	767	3783	4501	0.0	1409
gi|68417098|gb|DR439021.1|DR439021	HJ0_GLEAN_10016426	94.12	340	20	0	428	767	4510	4849	1e-145	515
gi|68417098|gb|DR439021.1|DR439021	HJ0_GLEAN_10016426	87.44	223	28	0	53	275	4138	4360	8e-57	220
gi|68417098|gb|DR439021.1|DR439021	HJ0_GLEAN_10016424	98.05	256	5	0	512	767	4795	5050	2e-131	468
gi|68417098|gb|DR439021.1|DR439021	HJ0_GLEAN_10016424	86.07	323	45	0	53	375	4345	4667	7e-76	283
gi|68417098|gb|DR439021.1|DR439021	HJ0_GLEAN_10004343	80.88	204	39	0	557	760	4099	4302	3e-19	95.6
gi|68417098|gb|DR439021.1|DR439021	HJ0_GLEAN_10016412	80.88	204	39	0	557	760	4216	4419	3e-19	95.6
gi|68417099|gb|DR439022.1|DR439022	HJ0_GLEAN_10016424	99.41	854	5	0	1	854	4690	5543	0.0	1657
gi|68417099|gb|DR439022.1|DR439022	HJ0_GLEAN_10016426	98.55	761	11	0	94	854	4582	5342	0.0	1425
gi|68417099|gb|DR439022.1|DR439022	HJ0_GLEAN_10016422	98.80	749	9	0	106	854	4246	4994	0.0	1417
gi|68417099|gb|DR439022.1|DR439022	HJ0_GLEAN_10016412	86.93	704	92	0	151	854	4216	4919	0.0	668
gi|68417099|gb|DR439022.1|DR439022	HJ0_GLEAN_10004343	85.09	704	105	0	151	854	4099	4802	1e-160	565
gi|68417099|gb|DR439022.1|DR439022	HJ0_GLEAN_10016420	88.17	482	57	0	361	842	4831	5312	7e-150	529
gi|68417099|gb|DR439022.1|DR439022	HJ0_GLEAN_10011142	84.14	353	56	0	502	854	5044	5396	4e-68	258
gi|68417099|gb|DR439022.1|DR439022	HJ0_GLEAN_10004229	80.98	326	62	0	511	836	4015	4340	1e-37	157
gi|68417099|gb|DR439022.1|DR439022	HJ0_GLEAN_10004229	79.13	230	48	0	235	464	3739	3968	3e-13	75.8
gi|68417099|gb|DR439022.1|DR439022	HJ0_GLEAN_10009579	81.82	264	48	0	499	762	4933	5196	2e-33	143
gi|68417099|gb|DR439022.1|DR439022	HJ0_GLEAN_10009453	78.42	292	63	0	525	816	4803	5094	5e-15	81.8
gi|68417100|gb|DR439023.1|DR439023	HJ0_GLEAN_10011190	100.00	263	0	0	2	264	1045	1307	1e-147	521
gi|68417101|gb|DR439024.1|DR439024	HJ0_GLEAN_10002833	99.45	732	4	0	3	734	1	732	0.0	1421
gi|68417101|gb|DR439024.1|DR439024	HJ0_GLEAN_10003342	99.45	732	4	0	3	734	1	732	0.0	1421
gi|68417101|gb|DR439024.1|DR439024	HJ0_GLEAN_10002834	81.54	260	48	0	3	262	1	260	4e-31	135
gi|68417101|gb|DR439024.1|DR439024	HJ0_GLEAN_10003341	81.15	260	49	0	3	262	1	260	9e-29	127
gi|68417102|gb|DR439025.1|DR439025	HJ0_GLEAN_10007925	99.09	549	5	0	1	549	775	1323	0.0	1049
gi|68417103|gb|DR439026.1|DR439026	HJ0_GLEAN_10007925	99.71	339	1	0	1	339	985	1323	0.0	664
gi|68417104|gb|DR439027.1|DR439027	HJ0_GLEAN_10002833	99.69	649	2	0	27	675	1	649	0.0	1271
gi|68417104|gb|DR439027.1|DR439027	HJ0_GLEAN_10003342	99.69	649	2	0	27	675	1	649	0.0	1271
gi|68417104|gb|DR439027.1|DR439027	HJ0_GLEAN_10002834	81.54	260	48	0	27	286	1	260	3e-31	135
gi|68417104|gb|DR439027.1|DR439027	HJ0_GLEAN_10003341	81.15	260	49	0	27	286	1	260	8e-29	127
gi|68417105|gb|DR439028.1|DR439028	HJ0_GLEAN_10002833	99.88	847	1	0	25	871	1	847	0.0	1671
gi|68417105|gb|DR439028.1|DR439028	HJ0_GLEAN_10003342	99.88	847	1	0	25	871	1	847	0.0	1671
gi|68417105|gb|DR439028.1|DR439028	HJ0_GLEAN_10002834	81.54	260	48	0	25	284	1	260	4e-31	135
gi|68417105|gb|DR439028.1|DR439028	HJ0_GLEAN_10003341	81.15	260	49	0	25	284	1	260	1e-28	127
gi|68417106|gb|DR439029.1|DR439029	HJ0_GLEAN_10007925	99.17	847	6	1	1	847	271	1116	0.0	1620
gi|68417110|gb|DR439033.1|DR439033	HJ0_GLEAN_10007925	99.03	722	7	0	1	722	251	972	0.0	1378
gi|68417112|gb|DR439035.1|DR439035	HJ0_GLEAN_10013680	100.00	349	0	0	8	356	714	1062	0.0	692
gi|68417112|gb|DR439035.1|DR439035	HJ0_GLEAN_10006510	92.71	288	21	0	69	356	664	951	2e-112	404
gi|68417112|gb|DR439035.1|DR439035	HJ0_GLEAN_10004362	84.50	258	40	0	61	318	752	1009	2e-53	208
gi|68417112|gb|DR439035.1|DR439035	HJ0_GLEAN_10011691	81.85	303	55	0	8	310	732	1034	3e-40	165
gi|68417112|gb|DR439035.1|DR439035	HJ0_GLEAN_10011692	81.58	304	56	0	8	311	732	1035	4e-39	161
gi|68417113|gb|DR439036.1|DR439036	HJ0_GLEAN_10007958	99.16	357	3	0	89	445	1	357	0.0	684
gi|68417113|gb|DR439036.1|DR439036	HJ0_GLEAN_10011489	99.16	357	3	0	89	445	1	357	0.0	684
gi|68417114|gb|DR439037.1|DR439037	HJ0_GLEAN_10007958	100.00	630	0	0	1	630	236	865	0.0	1249
gi|68417114|gb|DR439037.1|DR439037	HJ0_GLEAN_10011489	100.00	630	0	0	1	630	236	865	0.0	1249
gi|68417115|gb|DR439038.1|DR439038	HJ0_GLEAN_10007958	100.00	331	0	0	215	545	1011	1341	0.0	656
gi|68417115|gb|DR439038.1|DR439038	HJ0_GLEAN_10011489	100.00	331	0	0	215	545	1011	1341	0.0	656
gi|68417116|gb|DR439039.1|DR439039	HJ0_GLEAN_10007958	99.70	331	1	0	117	447	1011	1341	0.0	648
gi|68417116|gb|DR439039.1|DR439039	HJ0_GLEAN_10011489	99.70	331	1	0	117	447	1011	1341	0.0	648
gi|68417117|gb|DR439040.1|DR439040	HJ0_GLEAN_10013680	99.80	490	1	0	9	498	573	1062	0.0	963
gi|68417117|gb|DR439040.1|DR439040	HJ0_GLEAN_10006510	92.71	288	21	0	211	498	664	951	2e-112	404
gi|68417117|gb|DR439040.1|DR439040	HJ0_GLEAN_10011691	83.86	440	71	0	13	452	595	1034	1e-83	309
gi|68417117|gb|DR439040.1|DR439040	HJ0_GLEAN_10011692	83.67	441	72	0	13	453	595	1035	2e-82	305
gi|68417117|gb|DR439040.1|DR439040	HJ0_GLEAN_10004362	84.50	258	40	0	203	460	752	1009	3e-53	208
gi|68417118|gb|DR439041.1|DR439041	HJ0_GLEAN_10010027	99.69	636	2	0	31	666	1	636	0.0	1245
gi|68417119|gb|DR439042.1|DR439042	HJ0_GLEAN_10010027	98.42	632	9	1	23	653	1	632	0.0	1166
gi|68417120|gb|DR439043.1|DR439043	HJ0_GLEAN_10013680	99.76	822	2	0	1	822	20	841	0.0	1614
gi|68417120|gb|DR439043.1|DR439043	HJ0_GLEAN_10006510	99.53	642	3	0	4	645	23	664	0.0	1249
gi|68417120|gb|DR439043.1|DR439043	HJ0_GLEAN_10004362	83.74	689	112	0	9	697	13	701	6e-135	480
gi|68417120|gb|DR439043.1|DR439043	HJ0_GLEAN_10011691	86.09	453	63	0	370	822	407	859	2e-110	398
gi|68417120|gb|DR439043.1|DR439043	HJ0_GLEAN_10011691	84.87	271	41	0	7	277	38	308	2e-54	212
gi|68417120|gb|DR439043.1|DR439043	HJ0_GLEAN_10011692	85.87	453	64	0	370	822	407	859	4e-108	391
gi|68417120|gb|DR439043.1|DR439043	HJ0_GLEAN_10011692	84.87	271	41	0	7	277	38	308	2e-54	212
gi|68417120|gb|DR439043.1|DR439043	HJ0_GLEAN_10004249	82.18	275	49	0	381	655	394	668	1e-37	157
gi|68417120|gb|DR439043.1|DR439043	HJ0_GLEAN_10013669	82.00	250	45	0	322	571	338	587	3e-32	139
gi|68417120|gb|DR439043.1|DR439043	HJ0_GLEAN_10013681	81.34	268	50	0	6	273	28	295	4e-31	135
gi|68417123|gb|DR439044.1|DR439044	HJ0_GLEAN_10013680	99.87	752	1	0	1	752	193	944	0.0	1483
gi|68417123|gb|DR439044.1|DR439044	HJ0_GLEAN_10006510	99.58	472	2	0	1	472	193	664	0.0	920
gi|68417123|gb|DR439044.1|DR439044	HJ0_GLEAN_10011691	86.83	524	69	0	197	720	407	930	1e-138	492
gi|68417123|gb|DR439044.1|DR439044	HJ0_GLEAN_10011692	86.64	524	70	0	197	720	407	930	3e-136	484
gi|68417123|gb|DR439044.1|DR439044	HJ0_GLEAN_10004362	84.18	512	81	0	13	524	190	701	2e-103	375
gi|68417123|gb|DR439044.1|DR439044	HJ0_GLEAN_10004249	82.18	275	49	0	208	482	394	668	1e-37	157
gi|68417123|gb|DR439044.1|DR439044	HJ0_GLEAN_10013669	82.00	250	45	0	149	398	338	587	2e-32	139
gi|68417124|gb|DR439045.1|DR439045	HJ0_GLEAN_10010027	99.69	636	2	0	35	670	1	636	0.0	1245
gi|68417125|gb|DR439046.1|DR439046	HJ0_GLEAN_10012998	99.37	790	5	0	1	790	852	1641	0.0	1530
gi|68417126|gb|DR439047.1|DR439047	HJ0_GLEAN_10012998	100.00	327	0	0	1	327	1093	1419	0.0	648
gi|68417127|gb|DR439048.1|DR439048	HJ0_GLEAN_10012998	100.00	524	0	0	1	524	1136	1659	0.0	1039
gi|68417128|gb|DR439049.1|DR439049	HJ0_GLEAN_10010027	99.69	636	2	0	44	679	1	636	0.0	1245
gi|68417129|gb|DR439050.1|DR439050	HJ0_GLEAN_10015166	99.52	834	3	1	1	833	323	1156	0.0	1616
gi|68417129|gb|DR439050.1|DR439050	HJ0_GLEAN_10014660	99.52	834	3	1	1	833	323	1156	0.0	1616
gi|68417130|gb|DR439051.1|DR439051	HJ0_GLEAN_10014660	99.84	635	1	0	54	688	1	635	0.0	1253
gi|68417130|gb|DR439051.1|DR439051	HJ0_GLEAN_10015166	99.69	635	2	0	54	688	1	635	0.0	1245
gi|68417131|gb|DR439052.1|DR439052	HJ0_GLEAN_10014660	99.85	681	1	0	50	730	1	681	0.0	1342
gi|68417131|gb|DR439052.1|DR439052	HJ0_GLEAN_10015166	99.71	681	2	0	50	730	1	681	0.0	1334
gi|68417132|gb|DR439053.1|DR439053	HJ0_GLEAN_10014660	99.61	772	3	0	44	815	1	772	0.0	1511
gi|68417132|gb|DR439053.1|DR439053	HJ0_GLEAN_10015166	99.48	772	4	0	44	815	1	772	0.0	1503
gi|68417133|gb|DR439054.1|DR439054	HJ0_GLEAN_10012998	99.73	729	2	0	1	729	851	1579	0.0	1429
gi|68417134|gb|DR439055.1|DR439055	HJ0_GLEAN_10013950	99.81	527	1	0	1	527	944	1470	0.0	1037
gi|68417135|gb|DR439056.1|DR439056	HJ0_GLEAN_10002834	99.70	660	1	1	29	687	1	660	0.0	1285
gi|68417135|gb|DR439056.1|DR439056	HJ0_GLEAN_10003341	99.55	660	2	1	29	687	1	660	0.0	1277
gi|68417135|gb|DR439056.1|DR439056	HJ0_GLEAN_10002833	81.54	260	48	0	29	288	1	260	3e-31	135
gi|68417135|gb|DR439056.1|DR439056	HJ0_GLEAN_10003342	81.54	260	48	0	29	288	1	260	3e-31	135
gi|68417136|gb|DR439057.1|DR439057	HJ0_GLEAN_10013950	99.84	640	1	0	55	694	1	640	0.0	1263
gi|68417137|gb|DR439058.1|DR439058	HJ0_GLEAN_10013950	99.17	605	5	0	1	605	125	729	0.0	1162
gi|68417138|gb|DR439059.1|DR439059	HJ0_GLEAN_10013950	99.46	738	4	0	1	738	330	1067	0.0	1435
gi|68417139|gb|DR439060.1|DR439060	HJ0_GLEAN_10002834	99.75	796	2	0	34	829	1	796	0.0	1562
gi|68417139|gb|DR439060.1|DR439060	HJ0_GLEAN_10003341	99.62	796	3	0	34	829	1	796	0.0	1554
gi|68417139|gb|DR439060.1|DR439060	HJ0_GLEAN_10002833	81.54	260	48	0	34	293	1	260	4e-31	135
gi|68417139|gb|DR439060.1|DR439060	HJ0_GLEAN_10003342	81.54	260	48	0	34	293	1	260	4e-31	135
gi|68417148|gb|DR439063.1|DR439063	HJ0_GLEAN_10002834	99.33	741	5	0	45	785	1	741	0.0	1433
gi|68417148|gb|DR439063.1|DR439063	HJ0_GLEAN_10003341	99.19	741	6	0	45	785	1	741	0.0	1425
gi|68417148|gb|DR439063.1|DR439063	HJ0_GLEAN_10002833	81.54	260	48	0	45	304	1	260	4e-31	135
gi|68417148|gb|DR439063.1|DR439063	HJ0_GLEAN_10003342	81.54	260	48	0	45	304	1	260	4e-31	135
gi|68417149|gb|DR439064.1|DR439064	HJ0_GLEAN_10002834	99.13	807	7	0	41	847	1	807	0.0	1550
gi|68417149|gb|DR439064.1|DR439064	HJ0_GLEAN_10003341	99.01	807	8	0	41	847	1	807	0.0	1542
gi|68417149|gb|DR439064.1|DR439064	HJ0_GLEAN_10002833	81.54	260	48	0	41	300	1	260	4e-31	135
gi|68417149|gb|DR439064.1|DR439064	HJ0_GLEAN_10003342	81.54	260	48	0	41	300	1	260	4e-31	135
gi|68417150|gb|DR439065.1|DR439065	HJ0_GLEAN_10017720	100.00	600	0	0	93	692	1	600	0.0	1189
gi|68417151|gb|DR439066.1|DR439066	HJ0_GLEAN_10017720	99.51	610	2	1	73	681	1	610	0.0	1181
gi|68417152|gb|DR439067.1|DR439067	HJ0_GLEAN_10017720	99.37	632	4	0	1	632	442	1073	0.0	1221
gi|68417153|gb|DR439068.1|DR439068	HJ0_GLEAN_10014653	99.55	896	4	0	21	916	1	896	0.0	1744
gi|68417154|gb|DR439069.1|DR439069	HJ0_GLEAN_10002081	99.66	296	1	0	1	296	338	633	5e-165	579
gi|68417155|gb|DR439070.1|DR439070	HJ0_GLEAN_10009230	99.85	647	1	0	25	671	1	647	0.0	1275
gi|68417155|gb|DR439070.1|DR439070	HJ0_GLEAN_10004726	82.33	566	97	1	106	671	85	647	2e-88	325
gi|68417155|gb|DR439070.1|DR439070	HJ0_GLEAN_10009231	82.16	566	98	1	106	671	40	602	4e-86	317
gi|68417156|gb|DR439071.1|DR439071	HJ0_GLEAN_10009230	99.86	719	1	0	21	739	1	719	0.0	1417
gi|68417156|gb|DR439071.1|DR439071	HJ0_GLEAN_10004726	83.39	638	103	1	102	739	85	719	4e-117	420
gi|68417156|gb|DR439071.1|DR439071	HJ0_GLEAN_10009231	83.23	638	104	1	102	739	40	674	1e-114	412
gi|68417157|gb|DR439072.1|DR439072	HJ0_GLEAN_10002081	98.83	343	3	1	371	712	291	633	0.0	642
gi|68417157|gb|DR439072.1|DR439072	HJ0_GLEAN_10002081	99.66	291	1	0	24	314	1	291	2e-162	571
gi|68417158|gb|DR439073.1|DR439073	HJ0_GLEAN_10002081	99.71	343	1	0	15	357	291	633	0.0	672
gi|68417159|gb|DR439074.1|DR439074	HJ0_GLEAN_10009230	99.70	664	2	0	25	688	1	664	0.0	1300
gi|68417159|gb|DR439074.1|DR439074	HJ0_GLEAN_10004726	82.85	583	97	1	106	688	85	664	1e-98	359
gi|68417159|gb|DR439074.1|DR439074	HJ0_GLEAN_10009231	82.68	583	98	1	106	688	40	619	3e-96	351
gi|68417160|gb|DR439075.1|DR439075	HJ0_GLEAN_10013920	98.46	584	9	0	287	870	546	1129	0.0	1092
gi|68417161|gb|DR439076.1|DR439076	HJ0_GLEAN_10013920	99.46	738	4	0	1	738	1283	546	0.0	1433
gi|68417162|gb|DR439077.1|DR439077	HJ0_GLEAN_10009085	98.78	411	5	0	13	423	1	411	0.0	777
gi|68417163|gb|DR439078.1|DR439078	HJ0_GLEAN_10009085	98.78	411	5	0	113	523	411	1	0.0	777
gi|68417164|gb|DR439079.1|DR439079	HJ0_GLEAN_10013920	99.45	545	3	0	52	596	1	545	0.0	1057
gi|68417165|gb|DR439080.1|DR439080	HJ0_GLEAN_10011272	99.70	667	2	0	56	722	1	667	0.0	1308
gi|68417166|gb|DR439081.1|DR439081	HJ0_GLEAN_10011272	99.61	775	1	2	1	774	412	1185	0.0	1499
gi|68417167|gb|DR439082.1|DR439082	HJ0_GLEAN_10011272	100.00	697	0	0	1	697	433	1129	0.0	1382
gi|68417168|gb|DR439083.1|DR439083	HJ0_GLEAN_10011436	99.52	833	4	0	1	833	2658	3490	0.0	1622
gi|68417168|gb|DR439083.1|DR439083	HJ0_GLEAN_10008734	99.52	833	4	0	1	833	2658	3490	0.0	1622
gi|68417171|gb|DR439086.1|DR439086	HJ0_GLEAN_10011436	99.76	830	2	0	11	840	1972	2801	0.0	1631
gi|68417171|gb|DR439086.1|DR439086	HJ0_GLEAN_10008734	99.64	830	3	0	11	840	1972	2801	0.0	1624
gi|68417172|gb|DR439087.1|DR439087	HJ0_GLEAN_10011436	99.71	692	1	1	1	692	2160	2850	0.0	1348
gi|68417172|gb|DR439087.1|DR439087	HJ0_GLEAN_10008734	99.71	692	1	1	1	692	2160	2850	0.0	1348
gi|68417174|gb|DR439089.1|DR439089	HJ0_GLEAN_10009085	98.78	411	5	0	13	423	1	411	0.0	777
gi|68417175|gb|DR439090.1|DR439090	HJ0_GLEAN_10005729	96.57	613	19	2	1	613	229	839	0.0	1033
gi|68417176|gb|DR439091.1|DR439091	HJ0_GLEAN_10009048	99.85	649	1	0	32	680	1	649	0.0	1279
gi|68417177|gb|DR439092.1|DR439092	HJ0_GLEAN_10009048	99.09	883	6	2	1	882	179	1060	0.0	1677
gi|68417178|gb|DR439093.1|DR439093	HJ0_GLEAN_10009048	99.55	223	1	0	11	233	867	1089	1e-121	434
gi|68417179|gb|DR439094.1|DR439094	HJ0_GLEAN_10005729	99.71	684	2	0	6	689	208	891	0.0	1340
gi|68417180|gb|DR439095.1|DR439095	HJ0_GLEAN_10017559	99.41	677	4	0	22	698	1	677	0.0	1312
gi|68417180|gb|DR439095.1|DR439095	HJ0_GLEAN_10006799	82.42	563	99	0	22	584	1	563	3e-90	331
gi|68417180|gb|DR439095.1|DR439095	HJ0_GLEAN_10014388	82.42	563	99	0	22	584	1	563	3e-90	331
gi|68417181|gb|DR439096.1|DR439096	HJ0_GLEAN_10017559	99.56	675	3	0	13	687	1	675	0.0	1314
gi|68417181|gb|DR439096.1|DR439096	HJ0_GLEAN_10006799	82.42	563	99	0	13	575	1	563	3e-90	331
gi|68417181|gb|DR439096.1|DR439096	HJ0_GLEAN_10014388	82.42	563	99	0	13	575	1	563	3e-90	331
gi|68417182|gb|DR439097.1|DR439097	HJ0_GLEAN_10017559	99.44	540	3	0	1	540	138	677	0.0	1047
gi|68417182|gb|DR439097.1|DR439097	HJ0_GLEAN_10006799	84.52	407	63	0	20	426	157	563	4e-83	307
gi|68417182|gb|DR439097.1|DR439097	HJ0_GLEAN_10014388	84.52	407	63	0	20	426	157	563	4e-83	307
gi|68417183|gb|DR439098.1|DR439098	HJ0_GLEAN_10005729	98.56	835	12	0	13	847	1	835	0.0	1566
gi|68417184|gb|DR439099.1|DR439099	HJ0_GLEAN_10016799	97.46	631	15	1	20	650	1	630	0.0	1122
gi|68417185|gb|DR439100.1|DR439100	HJ0_GLEAN_10003353	99.47	571	3	0	199	769	1	571	0.0	1112
gi|68417185|gb|DR439100.1|DR439100	HJ0_GLEAN_10003504	99.43	526	3	0	244	769	1	526	0.0	1023
gi|68417186|gb|DR439101.1|DR439101	HJ0_GLEAN_10003504	99.71	699	2	0	1	699	362	1060	0.0	1370
gi|68417186|gb|DR439101.1|DR439101	HJ0_GLEAN_10003353	99.71	699	2	0	1	699	407	1105	0.0	1370
gi|68417189|gb|DR439102.1|DR439102	HJ0_GLEAN_10016799	99.21	633	5	0	30	662	1	633	0.0	1215
gi|68417191|gb|DR439104.1|DR439104	HJ0_GLEAN_10003353	98.95	574	6	0	211	784	1	574	0.0	1092
gi|68417191|gb|DR439104.1|DR439104	HJ0_GLEAN_10003504	98.87	529	6	0	256	784	1	529	0.0	1003
gi|68417192|gb|DR439105.1|DR439105	HJ0_GLEAN_10012698	100.00	249	0	0	18	266	1	249	3e-139	494
gi|68417192|gb|DR439105.1|DR439105	HJ0_GLEAN_10005181	100.00	249	0	0	18	266	1	249	3e-139	494
gi|68417197|gb|DR439110.1|DR439110	HJ0_GLEAN_10012698	100.00	249	0	0	30	278	1	249	3e-139	494
gi|68417197|gb|DR439110.1|DR439110	HJ0_GLEAN_10005181	100.00	249	0	0	30	278	1	249	3e-139	494
gi|68417198|gb|DR439111.1|DR439111	HJ0_GLEAN_10006582	100.00	527	0	0	1	527	461	987	0.0	1045
gi|68417198|gb|DR439111.1|DR439111	HJ0_GLEAN_10006581	100.00	527	0	0	1	527	461	987	0.0	1045
gi|68417199|gb|DR439112.1|DR439112	HJ0_GLEAN_10017434	99.13	690	6	0	42	731	1	690	0.0	1320
gi|68417200|gb|DR439113.1|DR439113	HJ0_GLEAN_10017434	98.71	773	9	1	38	810	1	772	0.0	1451
gi|68417201|gb|DR439114.1|DR439114	HJ0_GLEAN_10017434	98.93	747	6	2	1	746	146	891	0.0	1403
gi|68417202|gb|DR439115.1|DR439115	HJ0_GLEAN_10006582	99.82	556	1	0	54	609	1	556	0.0	1094
gi|68417202|gb|DR439115.1|DR439115	HJ0_GLEAN_10006581	99.82	556	1	0	54	609	1	556	0.0	1094
gi|68417203|gb|DR439116.1|DR439116	HJ0_GLEAN_10006140	100.00	603	0	0	36	638	1	603	0.0	1195
gi|68417203|gb|DR439116.1|DR439116	HJ0_GLEAN_10007245	100.00	603	0	0	36	638	1	603	0.0	1195
gi|68417203|gb|DR439116.1|DR439116	HJ0_GLEAN_10006141	91.23	593	52	0	36	628	1	593	0.0	777
gi|68417203|gb|DR439116.1|DR439116	HJ0_GLEAN_10006138	86.52	534	72	0	101	634	66	599	2e-137	488
gi|68417203|gb|DR439116.1|DR439116	HJ0_GLEAN_10006139	85.39	534	78	0	101	634	66	599	4e-123	440
gi|68417203|gb|DR439116.1|DR439116	HJ0_GLEAN_10016626	80.73	524	101	0	40	563	1982	2505	3e-62	238
gi|68417203|gb|DR439116.1|DR439116	HJ0_GLEAN_10009542	78.85	610	129	0	29	638	183	792	1e-46	186
gi|68417204|gb|DR439117.1|DR439117	HJ0_GLEAN_10006140	99.67	603	2	0	35	637	1	603	0.0	1179
gi|68417204|gb|DR439117.1|DR439117	HJ0_GLEAN_10007245	99.67	603	2	0	35	637	1	603	0.0	1179
gi|68417204|gb|DR439117.1|DR439117	HJ0_GLEAN_10006141	90.89	593	54	0	35	627	1	593	0.0	761
gi|68417204|gb|DR439117.1|DR439117	HJ0_GLEAN_10006138	86.14	534	74	0	100	633	66	599	1e-132	472
gi|68417204|gb|DR439117.1|DR439117	HJ0_GLEAN_10006139	85.02	534	80	0	100	633	66	599	3e-118	424
gi|68417204|gb|DR439117.1|DR439117	HJ0_GLEAN_10016626	81.11	524	99	0	39	562	1982	2505	6e-67	254
gi|68417204|gb|DR439117.1|DR439117	HJ0_GLEAN_10009542	79.18	610	127	0	28	637	183	792	2e-51	202
gi|68417205|gb|DR439118.1|DR439118	HJ0_GLEAN_10006140	100.00	603	0	0	30	632	1	603	0.0	1195
gi|68417205|gb|DR439118.1|DR439118	HJ0_GLEAN_10007245	100.00	603	0	0	30	632	1	603	0.0	1195
gi|68417205|gb|DR439118.1|DR439118	HJ0_GLEAN_10006141	91.23	593	52	0	30	622	1	593	0.0	777
gi|68417205|gb|DR439118.1|DR439118	HJ0_GLEAN_10006138	86.52	534	72	0	95	628	66	599	2e-137	488
gi|68417205|gb|DR439118.1|DR439118	HJ0_GLEAN_10006139	85.39	534	78	0	95	628	66	599	4e-123	440
gi|68417205|gb|DR439118.1|DR439118	HJ0_GLEAN_10016626	80.73	524	101	0	34	557	1982	2505	3e-62	238
gi|68417205|gb|DR439118.1|DR439118	HJ0_GLEAN_10009542	78.85	610	129	0	23	632	183	792	1e-46	186
gi|68417208|gb|DR439119.1|DR439119	HJ0_GLEAN_10012605	100.00	346	0	0	1	346	545	890	0.0	686
gi|68417209|gb|DR439120.1|DR439120	HJ0_GLEAN_10016254	99.68	620	2	0	1	620	575	1194	0.0	1213
gi|68417209|gb|DR439120.1|DR439120	HJ0_GLEAN_10006311	99.68	620	2	0	1	620	575	1194	0.0	1213
gi|68417210|gb|DR439121.1|DR439121	HJ0_GLEAN_10012605	99.24	791	6	0	67	857	1	791	0.0	1520
gi|68417211|gb|DR439122.1|DR439122	HJ0_GLEAN_10012605	99.47	569	3	0	1	569	322	890	0.0	1104
gi|68417212|gb|DR439123.1|DR439123	HJ0_GLEAN_10006582	100.00	213	0	0	225	437	987	775	6e-118	422
gi|68417212|gb|DR439123.1|DR439123	HJ0_GLEAN_10006581	100.00	213	0	0	225	437	987	775	6e-118	422
gi|68417213|gb|DR439124.1|DR439124	HJ0_GLEAN_10016254	99.72	708	2	0	26	733	1	708	0.0	1388
gi|68417213|gb|DR439124.1|DR439124	HJ0_GLEAN_10006311	99.72	708	2	0	26	733	1	708	0.0	1388
gi|68417216|gb|DR439125.1|DR439125	HJ0_GLEAN_10000589	99.42	342	2	0	1	342	349	690	0.0	662
gi|68417217|gb|DR439126.1|DR439126	HJ0_GLEAN_10014072	100.00	315	0	0	31	345	1	315	1e-178	624
gi|68417217|gb|DR439126.1|DR439126	HJ0_GLEAN_10011669	78.26	253	55	0	71	323	35	287	2e-10	65.9
gi|68417218|gb|DR439127.1|DR439127	HJ0_GLEAN_10014072	99.68	315	1	0	21	335	1	315	3e-176	617
gi|68417220|gb|DR439129.1|DR439129	HJ0_GLEAN_10016254	99.86	719	1	0	28	746	1	719	0.0	1417
gi|68417220|gb|DR439129.1|DR439129	HJ0_GLEAN_10006311	99.86	719	1	0	28	746	1	719	0.0	1417
gi|68417221|gb|DR439130.1|DR439130	HJ0_GLEAN_10000589	99.16	479	4	0	15	493	212	690	0.0	918
gi|68417224|gb|DR439131.1|DR439131	HJ0_GLEAN_10011160	99.58	240	1	0	17	256	1	240	1e-131	468
gi|68417230|gb|DR439135.1|DR439135	HJ0_GLEAN_10000589	99.54	436	2	0	407	842	1	436	0.0	848
gi|68417231|gb|DR439136.1|DR439136	HJ0_GLEAN_10011160	99.58	240	1	0	274	513	240	1	1e-131	468
gi|68417235|gb|DR439140.1|DR439140	HJ0_GLEAN_10017793	98.95	859	5	4	41	897	1	857	0.0	1600
gi|68417236|gb|DR439141.1|DR439141	HJ0_GLEAN_10007487	99.85	659	1	0	20	678	1	659	0.0	1298
gi|68417237|gb|DR439142.1|DR439142	HJ0_GLEAN_10007487	99.55	663	3	0	18	680	1	663	0.0	1291
gi|68417238|gb|DR439143.1|DR439143	HJ0_GLEAN_10007487	99.85	663	1	0	17	679	1	663	0.0	1306
gi|68417239|gb|DR439144.1|DR439144	HJ0_GLEAN_10013216	99.66	591	2	0	210	800	1	591	0.0	1156
gi|68417239|gb|DR439144.1|DR439144	HJ0_GLEAN_10015462	99.66	591	2	0	210	800	1	591	0.0	1156
gi|68417240|gb|DR439145.1|DR439145	HJ0_GLEAN_10015259	99.44	893	5	0	1	893	5	897	0.0	1733
gi|68417240|gb|DR439145.1|DR439145	HJ0_GLEAN_10015258	88.19	398	47	0	36	433	61	458	8e-116	416
gi|68417241|gb|DR439146.1|DR439146	HJ0_GLEAN_10015259	99.75	794	2	0	1	794	318	1111	0.0	1560
gi|68417242|gb|DR439147.1|DR439147	HJ0_GLEAN_10014721	100.00	522	0	0	1	522	1	522	0.0	1035
gi|68417244|gb|DR439149.1|DR439149	HJ0_GLEAN_10015259	99.73	736	2	0	1	736	4	739	0.0	1443
gi|68417244|gb|DR439149.1|DR439149	HJ0_GLEAN_10015258	88.19	398	47	0	37	434	61	458	7e-116	416
gi|68417245|gb|DR439150.1|DR439150	HJ0_GLEAN_10003910	99.55	446	2	0	1	446	368	813	0.0	868
gi|68417246|gb|DR439151.1|DR439151	HJ0_GLEAN_10016477	100.00	425	0	0	6	430	1	425	0.0	842
gi|68417249|gb|DR439152.1|DR439152	HJ0_GLEAN_10016477	100.00	423	0	0	1	423	3	425	0.0	839
gi|68417251|gb|DR439154.1|DR439154	HJ0_GLEAN_10003910	99.59	482	2	0	1	482	332	813	0.0	940
gi|68417252|gb|DR439155.1|DR439155	HJ0_GLEAN_10014721	97.39	345	8	1	1	345	1	344	6e-173	605
gi|68417253|gb|DR439156.1|DR439156	HJ0_GLEAN_10012781	98.84	859	10	0	27	885	1	859	0.0	1631
gi|68417254|gb|DR439157.1|DR439157	HJ0_GLEAN_10012781	99.73	745	1	1	1	744	206	950	0.0	1453
gi|68417255|gb|DR439158.1|DR439158	HJ0_GLEAN_10012781	100.00	645	0	0	18	662	792	1436	0.0	1279
gi|68417256|gb|DR439159.1|DR439159	HJ0_GLEAN_10007586	99.46	738	4	0	1	738	415	1152	0.0	1431
gi|68417256|gb|DR439159.1|DR439159	HJ0_GLEAN_10007585	99.46	738	4	0	1	738	415	1152	0.0	1431
gi|68417256|gb|DR439159.1|DR439159	HJ0_GLEAN_10002005	84.28	229	36	0	506	734	890	1118	3e-41	168
gi|68417256|gb|DR439159.1|DR439159	HJ0_GLEAN_10002005	84.30	223	35	0	13	235	400	622	4e-40	165
gi|68417256|gb|DR439159.1|DR439159	HJ0_GLEAN_10001577	81.39	231	43	0	16	246	406	636	9e-26	117
gi|68417256|gb|DR439159.1|DR439159	HJ0_GLEAN_10000414	80.95	231	44	0	16	246	601	831	2e-23	109
gi|68417256|gb|DR439159.1|DR439159	HJ0_GLEAN_10001523	81.82	231	42	0	16	246	415	645	4e-28	125
gi|68417256|gb|DR439159.1|DR439159	HJ0_GLEAN_10017552	80.95	231	44	0	16	246	49	279	2e-23	109
gi|68417256|gb|DR439159.1|DR439159	HJ0_GLEAN_10017554	80.95	231	44	0	16	246	601	831	2e-23	109
gi|68417256|gb|DR439159.1|DR439159	HJ0_GLEAN_10002003	80.95	231	44	0	16	246	403	633	2e-23	109
gi|68417257|gb|DR439160.1|DR439160	HJ0_GLEAN_10004657	99.64	558	2	0	40	597	1	558	0.0	1090
gi|68417258|gb|DR439161.1|DR439161	HJ0_GLEAN_10007586	98.85	607	6	1	118	723	1	607	0.0	1146
gi|68417258|gb|DR439161.1|DR439161	HJ0_GLEAN_10007585	98.85	607	6	1	118	723	1	607	0.0	1146
gi|68417258|gb|DR439161.1|DR439161	HJ0_GLEAN_10011047	84.71	425	65	0	277	701	151	575	3e-90	331
gi|68417258|gb|DR439161.1|DR439161	HJ0_GLEAN_10011223	83.53	425	70	0	277	701	151	575	3e-78	291
gi|68417258|gb|DR439161.1|DR439161	HJ0_GLEAN_10002003	84.16	385	61	0	280	664	136	520	6e-76	283
gi|68417258|gb|DR439161.1|DR439161	HJ0_GLEAN_10001523	84.16	385	61	0	280	664	148	532	2e-75	281
gi|68417258|gb|DR439161.1|DR439161	HJ0_GLEAN_10000414	84.16	385	61	0	280	664	334	718	2e-75	281
gi|68417258|gb|DR439161.1|DR439161	HJ0_GLEAN_10017554	84.16	385	61	0	280	664	334	718	2e-75	281
gi|68417258|gb|DR439161.1|DR439161	HJ0_GLEAN_10001577	83.64	385	63	0	280	664	139	523	2e-72	272
gi|68417258|gb|DR439161.1|DR439161	HJ0_GLEAN_10003560	80.70	285	55	0	226	510	127	411	2e-29	129
gi|68417259|gb|DR439162.1|DR439162	HJ0_GLEAN_10002005	99.49	791	4	0	52	842	1	791	0.0	1542
gi|68417259|gb|DR439162.1|DR439162	HJ0_GLEAN_10001523	87.13	746	94	2	97	841	58	802	0.0	708
gi|68417259|gb|DR439162.1|DR439162	HJ0_GLEAN_10001577	86.86	746	96	2	97	841	49	793	0.0	698
gi|68417259|gb|DR439162.1|DR439162	HJ0_GLEAN_10000414	86.71	745	97	2	98	841	245	988	0.0	684
gi|68417259|gb|DR439162.1|DR439162	HJ0_GLEAN_10017554	86.71	745	97	2	98	841	245	988	0.0	682
gi|68417259|gb|DR439162.1|DR439162	HJ0_GLEAN_10002003	87.00	723	92	2	97	818	46	767	0.0	680
gi|68417259|gb|DR439162.1|DR439162	HJ0_GLEAN_10017552	85.28	428	61	2	415	841	10	436	1e-92	339
gi|68417259|gb|DR439162.1|DR439162	HJ0_GLEAN_10009849	80.03	626	125	0	121	746	70	695	3e-66	252
gi|68417259|gb|DR439162.1|DR439162	HJ0_GLEAN_10011833	80.03	626	125	0	121	746	70	695	3e-66	252
gi|68417259|gb|DR439162.1|DR439162	HJ0_GLEAN_10007586	83.20	256	43	0	418	673	394	649	1e-40	167
gi|68417259|gb|DR439162.1|DR439162	HJ0_GLEAN_10007585	83.20	256	43	0	418	673	394	649	1e-40	167
gi|68417259|gb|DR439162.1|DR439162	HJ0_GLEAN_10011047	84.80	204	31	0	179	382	146	349	3e-38	159
gi|68417259|gb|DR439162.1|DR439162	HJ0_GLEAN_10011223	84.65	202	31	0	179	380	146	347	4e-37	155
gi|68417260|gb|DR439163.1|DR439163	HJ0_GLEAN_10004657	99.64	558	2	0	40	597	1	558	0.0	1090
gi|68417261|gb|DR439164.1|DR439164	HJ0_GLEAN_10010522	100.00	427	0	0	36	462	1	427	0.0	846
gi|68417262|gb|DR439165.1|DR439165	HJ0_GLEAN_10010522	100.00	427	0	0	36	462	1	427	0.0	846
gi|68417263|gb|DR439166.1|DR439166	HJ0_GLEAN_10004657	99.28	558	4	0	42	599	1	558	0.0	1074
gi|68417264|gb|DR439167.1|DR439167	HJ0_GLEAN_10010522	100.00	427	0	0	45	471	1	427	0.0	846
gi|68417265|gb|DR439168.1|DR439168	HJ0_GLEAN_10005730	99.56	228	1	0	31	258	1	228	1e-124	444
gi|68417266|gb|DR439169.1|DR439169	HJ0_GLEAN_10003934	100.00	298	0	0	129	426	1	298	2e-168	591
gi|68417266|gb|DR439169.1|DR439169	HJ0_GLEAN_10003934	97.96	245	4	1	443	686	315	559	2e-122	438
gi|68417267|gb|DR439170.1|DR439170	HJ0_GLEAN_10003934	99.31	728	5	0	1	728	307	1034	0.0	1403
gi|68417268|gb|DR439171.1|DR439171	HJ0_GLEAN_10003934	99.46	747	4	0	1	747	380	1126	0.0	1449
gi|68417269|gb|DR439172.1|DR439172	HJ0_GLEAN_10005730	99.56	228	1	0	33	260	1	228	2e-124	444
gi|68417270|gb|DR439173.1|DR439173	HJ0_GLEAN_10003910	99.63	273	1	0	1	273	541	813	2e-151	533
gi|68417271|gb|DR439174.1|DR439174	HJ0_GLEAN_10011173	100.00	465	0	0	19	483	1	465	0.0	922
gi|68417272|gb|DR439175.1|DR439175	HJ0_GLEAN_10013705	99.51	411	2	0	20	430	1	411	0.0	799
gi|68417273|gb|DR439176.1|DR439176	HJ0_GLEAN_10013705	99.51	411	2	0	18	428	1	411	0.0	799
gi|68417274|gb|DR439177.1|DR439177	HJ0_GLEAN_10013705	99.51	411	2	0	13	423	1	411	0.0	799
gi|68417275|gb|DR439178.1|DR439178	HJ0_GLEAN_10005730	100.00	228	0	0	47	274	1	228	1e-126	452
gi|68417276|gb|DR439179.1|DR439179	HJ0_GLEAN_10011173	100.00	465	0	0	25	489	1	465	0.0	922
gi|68417277|gb|DR439180.1|DR439180	HJ0_GLEAN_10012668	99.42	694	4	0	71	764	1	694	0.0	1348
gi|68417278|gb|DR439181.1|DR439181	HJ0_GLEAN_10012668	99.71	691	1	1	6	696	1	690	0.0	1348
gi|68417279|gb|DR439182.1|DR439182	HJ0_GLEAN_10012668	99.85	684	0	1	1	683	92	775	0.0	1340
gi|68417280|gb|DR439183.1|DR439183	HJ0_GLEAN_10011173	99.75	402	0	1	326	726	1	402	0.0	781
gi|68417281|gb|DR439184.1|DR439184	HJ0_GLEAN_10015838	94.46	668	35	2	9	676	1	666	0.0	1015
gi|68417282|gb|DR439185.1|DR439185	HJ0_GLEAN_10009050	100.00	289	0	0	1	289	339	627	4e-163	573
gi|68417282|gb|DR439185.1|DR439185	HJ0_GLEAN_10009050	98.44	257	4	0	389	645	628	884	5e-135	480
gi|68417282|gb|DR439185.1|DR439185	HJ0_GLEAN_10009052	98.44	257	4	0	389	645	622	878	5e-135	480
gi|68417282|gb|DR439185.1|DR439185	HJ0_GLEAN_10009052	93.41	273	18	0	17	289	349	621	1e-110	398
gi|68417285|gb|DR439188.1|DR439188	HJ0_GLEAN_10015838	99.72	713	2	0	28	740	1	713	0.0	1400
gi|68417286|gb|DR439189.1|DR439189	HJ0_GLEAN_10015838	99.70	667	1	1	27	692	1	667	0.0	1298
gi|68417287|gb|DR439190.1|DR439190	HJ0_GLEAN_10009052	99.32	443	3	0	417	859	622	1064	0.0	858
gi|68417287|gb|DR439190.1|DR439190	HJ0_GLEAN_10009052	100.00	310	0	0	8	317	312	621	2e-175	615
gi|68417287|gb|DR439190.1|DR439190	HJ0_GLEAN_10009050	99.32	443	3	0	417	859	628	1070	0.0	858
gi|68417287|gb|DR439190.1|DR439190	HJ0_GLEAN_10009050	93.41	273	18	0	45	317	355	627	2e-110	398
gi|68417288|gb|DR439191.1|DR439191	HJ0_GLEAN_10008652	99.78	911	2	0	1	911	7	917	0.0	1790
gi|68417289|gb|DR439192.1|DR439192	HJ0_GLEAN_10008652	99.46	559	3	0	117	675	1134	576	0.0	1084
gi|68417290|gb|DR439193.1|DR439193	HJ0_GLEAN_10009050	99.84	624	1	0	1	624	4	627	0.0	1229
gi|68417290|gb|DR439193.1|DR439193	HJ0_GLEAN_10009052	88.06	620	74	0	5	624	2	621	0.0	642
gi|68417292|gb|DR439195.1|DR439195	HJ0_GLEAN_10008652	99.32	876	6	0	44	919	1	876	0.0	1695
gi|68417293|gb|DR439196.1|DR439196	HJ0_GLEAN_10012985	99.63	813	3	0	1	813	123	935	0.0	1592
gi|68417294|gb|DR439197.1|DR439197	HJ0_GLEAN_10012985	99.25	795	6	0	104	898	976	182	0.0	1530
gi|68417295|gb|DR439198.1|DR439198	HJ0_GLEAN_10013706	94.97	298	15	0	1	298	32	329	5e-133	472
gi|68417296|gb|DR439199.1|DR439199	HJ0_GLEAN_10013706	93.05	518	36	0	108	625	914	397	0.0	745
gi|68417297|gb|DR439200.1|DR439200	HJ0_GLEAN_10012985	99.29	851	4	2	13	862	1	850	0.0	1628
gi|68417298|gb|DR439201.1|DR439201	HJ0_GLEAN_10002629	99.54	647	3	0	1	647	2	648	0.0	1259
gi|68417299|gb|DR439202.1|DR439202	HJ0_GLEAN_10002629	99.53	644	3	0	1	644	5	648	0.0	1253
gi|68417300|gb|DR439203.1|DR439203	HJ0_GLEAN_10002629	99.52	631	3	0	1	631	18	648	0.0	1227
gi|68417301|gb|DR439204.1|DR439204	HJ0_GLEAN_10005982	99.67	604	2	0	141	744	1	604	0.0	1181
gi|68417302|gb|DR439205.1|DR439205	HJ0_GLEAN_10013706	99.13	687	6	0	1	687	5	691	0.0	1322
gi|68417303|gb|DR439206.1|DR439206	HJ0_GLEAN_10008437	99.72	724	2	0	1	724	114	837	0.0	1421
gi|68417303|gb|DR439206.1|DR439206	HJ0_GLEAN_10008438	81.12	641	121	0	35	675	148	788	3e-84	311
gi|68417303|gb|DR439206.1|DR439206	HJ0_GLEAN_10009450	81.18	271	51	0	90	360	203	473	2e-30	133
gi|68417303|gb|DR439206.1|DR439206	HJ0_GLEAN_10009451	78.85	208	44	0	452	659	565	772	1e-09	63.9
gi|68417304|gb|DR439207.1|DR439207	HJ0_GLEAN_10008437	99.82	558	1	0	1	558	280	837	0.0	1098
gi|68417304|gb|DR439207.1|DR439207	HJ0_GLEAN_10008438	80.85	470	90	0	40	509	319	788	3e-56	218
gi|68417305|gb|DR439208.1|DR439208	HJ0_GLEAN_10005982	99.70	660	2	0	143	802	1	660	0.0	1294
gi|68417306|gb|DR439209.1|DR439209	HJ0_GLEAN_10005982	99.83	576	1	0	121	696	1	576	0.0	1134
gi|68417307|gb|DR439210.1|DR439210	HJ0_GLEAN_10011803	99.22	516	4	0	49	564	1	516	0.0	991
gi|68417307|gb|DR439210.1|DR439210	HJ0_GLEAN_10011802	97.67	516	12	0	49	564	1	516	0.0	928
gi|68417307|gb|DR439210.1|DR439210	HJ0_GLEAN_10003839	97.66	512	12	0	49	560	1	512	0.0	920
gi|68417307|gb|DR439210.1|DR439210	HJ0_GLEAN_10002587	99.21	378	3	0	187	564	1	378	0.0	726
gi|68417308|gb|DR439211.1|DR439211	HJ0_GLEAN_10014653	99.87	788	1	0	21	808	1	788	0.0	1554
gi|68417309|gb|DR439212.1|DR439212	HJ0_GLEAN_10011802	99.80	499	1	0	193	691	1	499	0.0	981
gi|68417309|gb|DR439212.1|DR439212	HJ0_GLEAN_10003839	99.80	499	1	0	193	691	1	499	0.0	981
gi|68417309|gb|DR439212.1|DR439212	HJ0_GLEAN_10011803	97.80	499	11	0	193	691	1	499	0.0	902
gi|68417309|gb|DR439212.1|DR439212	HJ0_GLEAN_10002587	99.72	361	1	0	331	691	1	361	0.0	708
gi|68417310|gb|DR439213.1|DR439213	HJ0_GLEAN_10011802	99.81	516	1	0	67	582	1	516	0.0	1015
gi|68417310|gb|DR439213.1|DR439213	HJ0_GLEAN_10003839	99.80	512	1	0	67	578	1	512	0.0	1007
gi|68417310|gb|DR439213.1|DR439213	HJ0_GLEAN_10011803	97.87	516	11	0	67	582	1	516	0.0	936
gi|68417310|gb|DR439213.1|DR439213	HJ0_GLEAN_10002587	99.74	378	1	0	205	582	1	378	0.0	741
gi|68417311|gb|DR439214.1|DR439214	HJ0_GLEAN_10008437	99.68	317	1	0	1	317	521	837	1e-177	620
gi|68417311|gb|DR439214.1|DR439214	HJ0_GLEAN_10008438	82.80	250	43	0	19	268	539	788	2e-37	155
gi|68417311|gb|DR439214.1|DR439214	HJ0_GLEAN_10009451	78.85	208	44	0	45	252	565	772	7e-10	63.9
gi|68417312|gb|DR439215.1|DR439215	HJ0_GLEAN_10014653	99.88	848	1	0	21	868	1	848	0.0	1673
gi|68417313|gb|DR439216.1|DR439216	HJ0_GLEAN_10005731	100.00	210	0	0	14	223	1	210	5e-116	416
gi|68417314|gb|DR439217.1|DR439217	HJ0_GLEAN_10005731	100.00	205	0	0	1	205	6	210	4e-113	406
gi|68417315|gb|DR439218.1|DR439218	HJ0_GLEAN_10013215	99.44	895	5	0	27	921	1	895	0.0	1735
gi|68417315|gb|DR439218.1|DR439218	HJ0_GLEAN_10015461	99.44	895	5	0	27	921	1	895	0.0	1735
gi|68417316|gb|DR439219.1|DR439219	HJ0_GLEAN_10013215	99.51	615	2	1	9	622	105	719	0.0	1187
gi|68417316|gb|DR439219.1|DR439219	HJ0_GLEAN_10015461	99.51	615	2	1	9	622	105	719	0.0	1187
gi|68417317|gb|DR439220.1|DR439220	HJ0_GLEAN_10013215	100.00	501	0	0	1	501	652	1152	0.0	993
gi|68417317|gb|DR439220.1|DR439220	HJ0_GLEAN_10015461	100.00	501	0	0	1	501	652	1152	0.0	993
gi|68417318|gb|DR439221.1|DR439221	HJ0_GLEAN_10015838	95.41	545	20	5	1	545	1768	2307	0.0	842
gi|68417320|gb|DR439223.1|DR439223	HJ0_GLEAN_10008348	100.00	363	0	0	31	393	1	363	0.0	720
gi|68417320|gb|DR439223.1|DR439223	HJ0_GLEAN_10008347	100.00	363	0	0	31	393	1	363	0.0	720
gi|68417323|gb|DR439226.1|DR439226	HJ0_GLEAN_10005731	99.52	210	1	0	40	249	1	210	1e-113	408
gi|68417324|gb|DR439227.1|DR439227	HJ0_GLEAN_10015838	99.83	587	1	0	1	587	1721	2307	0.0	1156
gi|68417325|gb|DR439228.1|DR439228	HJ0_GLEAN_10017212	100.00	534	0	0	62	595	1	534	0.0	1059
gi|68417325|gb|DR439228.1|DR439228	HJ0_GLEAN_10017211	100.00	534	0	0	62	595	1	534	0.0	1059
gi|68417326|gb|DR439229.1|DR439229	HJ0_GLEAN_10013991	99.45	363	2	0	20	382	1	363	0.0	704
gi|68417326|gb|DR439229.1|DR439229	HJ0_GLEAN_10005962	98.64	221	3	0	633	853	1	221	3e-115	414
gi|68417326|gb|DR439229.1|DR439229	HJ0_GLEAN_10005962	81.53	222	41	0	632	853	294	515	4e-25	115
gi|68417327|gb|DR439230.1|DR439230	HJ0_GLEAN_10013991	99.72	363	1	0	13	375	1	363	0.0	712
gi|68417328|gb|DR439231.1|DR439231	HJ0_GLEAN_10005962	98.62	290	4	0	44	333	1	290	3e-154	543
gi|68417328|gb|DR439231.1|DR439231	HJ0_GLEAN_10005962	82.61	276	48	0	43	318	294	569	6e-41	167
gi|68417329|gb|DR439232.1|DR439232	HJ0_GLEAN_10017212	100.00	534	0	0	65	598	1	534	0.0	1059
gi|68417329|gb|DR439232.1|DR439232	HJ0_GLEAN_10017211	100.00	534	0	0	65	598	1	534	0.0	1059
gi|68417330|gb|DR439233.1|DR439233	HJ0_GLEAN_10012884	99.11	790	7	0	25	814	1	790	0.0	1513
gi|68417330|gb|DR439233.1|DR439233	HJ0_GLEAN_10000014	96.33	790	29	0	25	814	1	790	0.0	1340
gi|68417330|gb|DR439233.1|DR439233	HJ0_GLEAN_10012883	99.41	675	4	0	140	814	164	838	0.0	1308
gi|68417330|gb|DR439233.1|DR439233	HJ0_GLEAN_10012886	94.63	670	36	0	145	814	181	850	0.0	1045
gi|68417330|gb|DR439233.1|DR439233	HJ0_GLEAN_10001381	94.61	668	36	0	147	814	135	802	0.0	1041
gi|68417330|gb|DR439233.1|DR439233	HJ0_GLEAN_10012887	95.31	597	27	1	145	740	157	753	0.0	965
gi|68417330|gb|DR439233.1|DR439233	HJ0_GLEAN_10001379	91.27	504	44	0	259	762	247	750	0.0	652
gi|68417330|gb|DR439233.1|DR439233	HJ0_GLEAN_10012885	85.39	616	90	0	147	762	135	750	2e-174	611
gi|68417330|gb|DR439233.1|DR439233	HJ0_GLEAN_10012889	82.16	499	89	0	125	623	137	635	7e-76	283
gi|68417330|gb|DR439233.1|DR439233	HJ0_GLEAN_10012890	80.37	214	42	0	581	794	353	566	1e-18	93.7
gi|68417331|gb|DR439234.1|DR439234	HJ0_GLEAN_10000014	99.28	839	6	0	15	853	1	839	0.0	1618
gi|68417331|gb|DR439234.1|DR439234	HJ0_GLEAN_10012884	96.90	839	26	0	15	853	1	839	0.0	1457
gi|68417331|gb|DR439234.1|DR439234	HJ0_GLEAN_10012886	98.66	672	9	0	135	806	181	852	0.0	1261
gi|68417331|gb|DR439234.1|DR439234	HJ0_GLEAN_10001381	98.66	670	9	0	137	806	135	804	0.0	1257
gi|68417331|gb|DR439234.1|DR439234	HJ0_GLEAN_10012883	96.13	724	28	0	130	853	164	887	0.0	1213
gi|68417331|gb|DR439234.1|DR439234	HJ0_GLEAN_10012887	98.83	597	6	1	135	730	157	753	0.0	1130
gi|68417331|gb|DR439234.1|DR439234	HJ0_GLEAN_10001379	91.58	558	47	0	249	806	247	804	0.0	733
gi|68417331|gb|DR439234.1|DR439234	HJ0_GLEAN_10012885	86.27	670	92	0	137	806	135	804	0.0	700
gi|68417331|gb|DR439234.1|DR439234	HJ0_GLEAN_10012889	82.56	493	86	0	115	607	137	629	2e-79	295
gi|68417331|gb|DR439234.1|DR439234	HJ0_GLEAN_10012890	79.44	214	44	0	571	784	353	566	3e-13	75.8
gi|68417332|gb|DR439235.1|DR439235	HJ0_GLEAN_10017212	100.00	534	0	0	65	598	1	534	0.0	1059
gi|68417332|gb|DR439235.1|DR439235	HJ0_GLEAN_10017211	100.00	534	0	0	65	598	1	534	0.0	1059
gi|68417333|gb|DR439236.1|DR439236	HJ0_GLEAN_10001379	94.37	639	35	1	100	737	1	639	0.0	973
gi|68417333|gb|DR439236.1|DR439236	HJ0_GLEAN_10012885	90.61	639	59	1	100	737	1	639	0.0	884
gi|68417333|gb|DR439236.1|DR439236	HJ0_GLEAN_10001381	96.88	224	7	0	100	323	1	224	4e-108	391
gi|68417333|gb|DR439236.1|DR439236	HJ0_GLEAN_10001381	89.97	329	32	1	346	673	247	575	9e-106	383
gi|68417333|gb|DR439236.1|DR439236	HJ0_GLEAN_10012887	89.97	329	32	1	346	673	271	599	9e-106	383
gi|68417333|gb|DR439236.1|DR439236	HJ0_GLEAN_10012886	89.97	329	32	1	346	673	295	623	9e-106	383
gi|68417333|gb|DR439236.1|DR439236	HJ0_GLEAN_10000014	89.67	329	33	1	346	673	235	563	6e-104	377
gi|68417333|gb|DR439236.1|DR439236	HJ0_GLEAN_10012884	89.36	329	34	1	346	673	235	563	6e-101	367
gi|68417333|gb|DR439236.1|DR439236	HJ0_GLEAN_10012883	88.75	329	36	1	346	673	283	611	3e-96	351
gi|68417333|gb|DR439236.1|DR439236	HJ0_GLEAN_10012889	78.89	341	71	1	346	685	271	611	8e-20	97.6
gi|68417335|gb|DR439238.1|DR439238	HJ0_GLEAN_10016067	100.00	358	0	0	136	493	357	714	0.0	710
gi|68417336|gb|DR439239.1|DR439239	HJ0_GLEAN_10016067	100.00	336	0	0	1	336	379	714	0.0	666
gi|68417337|gb|DR439240.1|DR439240	HJ0_GLEAN_10016067	100.00	255	0	0	1	255	460	714	6e-143	505
gi|68417339|gb|DR439242.1|DR439242	HJ0_GLEAN_10012570	95.78	308	13	0	1	308	87	394	2e-144	509
gi|68417340|gb|DR439243.1|DR439243	HJ0_GLEAN_10007062	99.36	783	5	0	33	815	1	783	0.0	1518
gi|68417342|gb|DR439245.1|DR439245	HJ0_GLEAN_10007062	99.58	716	3	0	25	740	1	716	0.0	1400
gi|68417344|gb|DR439247.1|DR439247	HJ0_GLEAN_10012570	99.56	687	3	0	1	687	87	773	0.0	1340
gi|68417345|gb|DR439248.1|DR439248	HJ0_GLEAN_10009451	99.07	754	7	0	49	802	1	754	0.0	1439
gi|68417346|gb|DR439249.1|DR439249	HJ0_GLEAN_10009451	99.87	779	1	0	46	824	1	779	0.0	1536
gi|68417347|gb|DR439250.1|DR439250	HJ0_GLEAN_10009451	100.00	696	0	0	44	739	1	696	0.0	1380
gi|68417348|gb|DR439251.1|DR439251	HJ0_GLEAN_10012570	98.59	710	10	0	31	740	1	710	0.0	1330
gi|68417349|gb|DR439252.1|DR439252	HJ0_GLEAN_10017768	97.66	256	6	0	1	256	330	585	4e-129	460
gi|68417349|gb|DR439252.1|DR439252	HJ0_GLEAN_10017765	95.22	251	12	0	2	252	331	581	8e-112	402
gi|68417349|gb|DR439252.1|DR439252	HJ0_GLEAN_10017766	86.21	203	28	0	2	204	331	533	5e-45	180
gi|68417350|gb|DR439253.1|DR439253	HJ0_GLEAN_10007045	100.00	696	0	0	24	719	1	696	0.0	1380
gi|68417351|gb|DR439254.1|DR439254	HJ0_GLEAN_10007045	100.00	652	0	0	19	670	1	652	0.0	1292
gi|68417352|gb|DR439255.1|DR439255	HJ0_GLEAN_10007045	100.00	314	0	0	1	314	611	924	3e-178	622
gi|68417355|gb|DR439256.1|DR439256	HJ0_GLEAN_10017768	99.41	338	2	0	1	338	13	350	0.0	654
gi|68417355|gb|DR439256.1|DR439256	HJ0_GLEAN_10017766	92.94	326	23	0	1	326	13	338	6e-133	472
gi|68417356|gb|DR439257.1|DR439257	HJ0_GLEAN_10017768	99.39	493	3	0	1	493	93	585	0.0	954
gi|68417356|gb|DR439257.1|DR439257	HJ0_GLEAN_10017766	89.80	441	45	0	1	441	93	533	6e-147	519
gi|68417356|gb|DR439257.1|DR439257	HJ0_GLEAN_10017765	93.18	308	21	0	182	489	274	581	3e-124	444
gi|68417358|gb|DR439259.1|DR439259	HJ0_GLEAN_10013857	99.46	552	3	0	16	567	1	552	0.0	1070
gi|68417358|gb|DR439259.1|DR439259	HJ0_GLEAN_10014509	99.46	552	3	0	16	567	1	552	0.0	1070
gi|68417359|gb|DR439260.1|DR439260	HJ0_GLEAN_10013857	99.75	404	1	0	1	404	149	552	0.0	793
gi|68417359|gb|DR439260.1|DR439260	HJ0_GLEAN_10014509	99.75	404	1	0	1	404	149	552	0.0	793
gi|68417362|gb|DR439263.1|DR439263	HJ0_GLEAN_10013857	99.46	552	3	0	20	571	1	552	0.0	1070
gi|68417362|gb|DR439263.1|DR439263	HJ0_GLEAN_10014509	99.46	552	3	0	20	571	1	552	0.0	1070
gi|68417363|gb|DR439264.1|DR439264	HJ0_GLEAN_10017671	99.51	614	3	0	43	656	1	614	0.0	1193
gi|68417364|gb|DR439265.1|DR439265	HJ0_GLEAN_10017671	99.42	692	4	0	37	728	1	692	0.0	1342
gi|68417365|gb|DR439266.1|DR439266	HJ0_GLEAN_10017671	99.32	731	3	2	1	730	17	746	0.0	1394
gi|68417366|gb|DR439267.1|DR439267	HJ0_GLEAN_10013992	99.55	445	2	0	59	503	1	445	0.0	868
gi|68417367|gb|DR439268.1|DR439268	HJ0_GLEAN_10012328	99.83	605	1	0	9	613	1719	2323	0.0	1191
gi|68417368|gb|DR439269.1|DR439269	HJ0_GLEAN_10013992	99.78	445	1	0	91	535	1	445	0.0	874
gi|68417369|gb|DR439270.1|DR439270	HJ0_GLEAN_10013992	100.00	445	0	0	91	535	1	445	0.0	882
gi|68417370|gb|DR439271.1|DR439271	HJ0_GLEAN_10012328	99.42	691	1	1	1	688	1235	1925	0.0	1334
gi|68417371|gb|DR439272.1|DR439272	HJ0_GLEAN_10014575	99.43	697	4	0	37	733	121	817	0.0	1350
gi|68417372|gb|DR439273.1|DR439273	HJ0_GLEAN_10014575	99.42	695	4	0	1	695	136	830	0.0	1346
gi|68417373|gb|DR439274.1|DR439274	HJ0_GLEAN_10012328	100.00	611	0	0	1	611	992	1602	0.0	1211
gi|68417374|gb|DR439275.1|DR439275	HJ0_GLEAN_10009292	98.92	832	8	1	1	831	1376	2207	0.0	1570
gi|68417375|gb|DR439276.1|DR439276	HJ0_GLEAN_10004357	99.63	816	3	0	1	816	550	1365	0.0	1594
gi|68417376|gb|DR439277.1|DR439277	HJ0_GLEAN_10009292	98.50	667	10	0	1	667	1268	1934	0.0	1243
gi|68417377|gb|DR439278.1|DR439278	HJ0_GLEAN_10009292	98.51	737	11	0	2	738	1326	2062	0.0	1374
gi|68417378|gb|DR439279.1|DR439279	HJ0_GLEAN_10014575	99.17	361	3	0	1	361	525	885	0.0	692
gi|68417379|gb|DR439280.1|DR439280	HJ0_GLEAN_10004357	99.60	745	2	1	15	758	6	750	0.0	1447
gi|68417380|gb|DR439281.1|DR439281	HJ0_GLEAN_10017155	100.00	830	0	0	2	831	5	834	0.0	1645
gi|68417380|gb|DR439281.1|DR439281	HJ0_GLEAN_10003411	83.33	210	35	0	622	831	523	732	3e-32	139
gi|68417380|gb|DR439281.1|DR439281	HJ0_GLEAN_10006400	83.33	210	35	0	622	831	523	732	3e-32	139
gi|68417381|gb|DR439282.1|DR439282	HJ0_GLEAN_10017155	99.13	574	2	3	1	573	556	1127	0.0	1074
gi|68417381|gb|DR439282.1|DR439282	HJ0_GLEAN_10006400	83.65	367	58	2	69	435	523	887	1e-61	236
gi|68417381|gb|DR439282.1|DR439282	HJ0_GLEAN_10003411	83.11	367	60	2	69	435	523	887	6e-57	220
gi|68417382|gb|DR439283.1|DR439283	HJ0_GLEAN_10004357	99.53	644	3	0	50	693	1	644	0.0	1253
gi|68417383|gb|DR439284.1|DR439284	HJ0_GLEAN_10017155	99.85	684	1	0	25	708	1	684	0.0	1348
gi|68417384|gb|DR439285.1|DR439285	HJ0_GLEAN_10013195	99.84	633	1	0	55	687	1	633	0.0	1247
gi|68417384|gb|DR439285.1|DR439285	HJ0_GLEAN_10001503	99.70	330	1	0	358	687	1	330	0.0	646
gi|68417385|gb|DR439286.1|DR439286	HJ0_GLEAN_10013195	100.00	734	0	0	1	734	33	766	0.0	1455
gi|68417385|gb|DR439286.1|DR439286	HJ0_GLEAN_10001503	100.00	463	0	0	272	734	1	463	0.0	918
gi|68417386|gb|DR439287.1|DR439287	HJ0_GLEAN_10013195	99.75	808	2	0	1	808	53	860	0.0	1588
gi|68417386|gb|DR439287.1|DR439287	HJ0_GLEAN_10001503	99.64	557	2	0	252	808	1	557	0.0	1090
gi|68417387|gb|DR439288.1|DR439288	HJ0_GLEAN_10009292	99.59	729	3	0	1	729	457	1185	0.0	1423
gi|68417388|gb|DR439289.1|DR439289	HJ0_GLEAN_10013216	99.66	591	2	0	157	747	1	591	0.0	1156
gi|68417388|gb|DR439289.1|DR439289	HJ0_GLEAN_10015462	99.66	591	2	0	157	747	1	591	0.0	1156
gi|68417389|gb|DR439290.1|DR439290	HJ0_GLEAN_10009292	99.22	511	2	2	172	680	1	511	0.0	969
gi|68417390|gb|DR439291.1|DR439291	HJ0_GLEAN_10009292	99.45	730	3	1	123	851	1	730	0.0	1413
gi|68417391|gb|DR439292.1|DR439292	HJ0_GLEAN_10013216	99.66	591	2	0	205	795	1	591	0.0	1156
gi|68417391|gb|DR439292.1|DR439292	HJ0_GLEAN_10015462	99.66	591	2	0	205	795	1	591	0.0	1156
gi|68417392|gb|DR439293.1|DR439293	HJ0_GLEAN_10008423	99.07	644	6	0	1	644	686	1329	0.0	1229
gi|68417393|gb|DR439294.1|DR439294	HJ0_GLEAN_10008866	98.99	790	8	0	26	815	1	790	0.0	1515
gi|68417394|gb|DR439295.1|DR439295	HJ0_GLEAN_10008866	99.86	732	1	0	6	737	1	732	0.0	1445
gi|68417395|gb|DR439296.1|DR439296	HJ0_GLEAN_10005773	99.50	802	4	0	10	811	1	802	0.0	1558
gi|68417395|gb|DR439296.1|DR439296	HJ0_GLEAN_10003867	99.50	802	4	0	10	811	1	802	0.0	1558
gi|68417396|gb|DR439297.1|DR439297	HJ0_GLEAN_10005773	100.00	321	0	0	1	321	529	849	0.0	636
gi|68417396|gb|DR439297.1|DR439297	HJ0_GLEAN_10003867	100.00	321	0	0	1	321	529	849	0.0	636
gi|68417397|gb|DR439298.1|DR439298	HJ0_GLEAN_10005249	99.79	475	1	0	211	685	267	741	0.0	934
gi|68417397|gb|DR439298.1|DR439298	HJ0_GLEAN_10009100	99.79	475	1	0	211	685	267	741	0.0	934
gi|68417399|gb|DR439300.1|DR439300	HJ0_GLEAN_10004791	96.73	275	8	1	308	581	713	987	7e-131	466
gi|68417400|gb|DR439301.1|DR439301	HJ0_GLEAN_10008423	99.09	875	8	0	1	875	60	934	0.0	1673
gi|68417401|gb|DR439302.1|DR439302	HJ0_GLEAN_10005249	99.76	422	1	0	295	716	267	688	0.0	829
gi|68417401|gb|DR439302.1|DR439302	HJ0_GLEAN_10005249	100.00	204	0	0	29	232	1	204	2e-112	404
gi|68417401|gb|DR439302.1|DR439302	HJ0_GLEAN_10009100	99.76	422	1	0	295	716	267	688	0.0	829
gi|68417401|gb|DR439302.1|DR439302	HJ0_GLEAN_10009100	100.00	204	0	0	29	232	1	204	2e-112	404
gi|68417403|gb|DR439304.1|DR439304	HJ0_GLEAN_10014458	100.00	414	0	0	37	450	1	414	0.0	821
gi|68417403|gb|DR439304.1|DR439304	HJ0_GLEAN_10014877	100.00	414	0	0	37	450	1	414	0.0	821
gi|68417404|gb|DR439305.1|DR439305	HJ0_GLEAN_10014458	100.00	409	0	0	1	409	6	414	0.0	811
gi|68417404|gb|DR439305.1|DR439305	HJ0_GLEAN_10014877	100.00	409	0	0	1	409	6	414	0.0	811
gi|68417405|gb|DR439306.1|DR439306	HJ0_GLEAN_10012156	99.54	659	3	0	24	682	1	659	0.0	1285
gi|68417406|gb|DR439307.1|DR439307	HJ0_GLEAN_10012156	99.80	495	1	0	1	495	565	1059	0.0	973
gi|68417407|gb|DR439308.1|DR439308	HJ0_GLEAN_10015364	100.00	528	0	0	1	528	366	893	0.0	1047
gi|68417411|gb|DR439312.1|DR439312	HJ0_GLEAN_10001319	99.66	290	1	0	1	290	677	966	2e-161	567
gi|68417412|gb|DR439313.1|DR439313	HJ0_GLEAN_10001319	96.21	290	9	2	1	290	677	964	5e-133	472
gi|68417414|gb|DR439315.1|DR439315	HJ0_GLEAN_10015940	99.23	776	6	0	81	856	1	776	0.0	1495
gi|68417417|gb|DR439316.1|DR439316	HJ0_GLEAN_10015940	99.70	675	1	1	50	723	1	675	0.0	1316
gi|68417418|gb|DR439317.1|DR439317	HJ0_GLEAN_10012197	99.58	718	3	0	22	739	1	718	0.0	1400
gi|68417419|gb|DR439318.1|DR439318	HJ0_GLEAN_10012197	99.06	213	1	1	29	240	571	783	9e-111	398
gi|68417420|gb|DR439319.1|DR439319	HJ0_GLEAN_10017083	99.86	701	0	1	8	708	1	700	0.0	1374
gi|68417420|gb|DR439319.1|DR439319	HJ0_GLEAN_10017082	84.65	215	33	0	386	600	1528	1742	4e-40	165
gi|68417421|gb|DR439320.1|DR439320	HJ0_GLEAN_10015815	99.17	722	6	0	11	732	1	722	0.0	1384
gi|68417421|gb|DR439320.1|DR439320	HJ0_GLEAN_10017536	99.17	722	6	0	11	732	1	722	0.0	1384
gi|68417422|gb|DR439321.1|DR439321	HJ0_GLEAN_10013900	98.96	576	6	0	1	576	1771	2346	0.0	1096
gi|68417423|gb|DR439322.1|DR439322	HJ0_GLEAN_10013900	99.72	361	1	0	1	361	1986	2346	0.0	708
gi|68417424|gb|DR439323.1|DR439323	HJ0_GLEAN_10017083	99.73	739	2	0	19	757	1	739	0.0	1451
gi|68417424|gb|DR439323.1|DR439323	HJ0_GLEAN_10017082	84.65	215	33	0	397	611	1528	1742	4e-40	165
gi|68417425|gb|DR439324.1|DR439324	HJ0_GLEAN_10015815	99.14	700	6	0	12	711	1	700	0.0	1340
gi|68417425|gb|DR439324.1|DR439324	HJ0_GLEAN_10017536	99.14	700	6	0	12	711	1	700	0.0	1340
gi|68417426|gb|DR439325.1|DR439325	HJ0_GLEAN_10005866	99.63	806	3	0	3	808	1	806	0.0	1574
gi|68417427|gb|DR439326.1|DR439326	HJ0_GLEAN_10007379	98.66	893	11	1	1	893	94	985	0.0	1675
gi|68417427|gb|DR439326.1|DR439326	HJ0_GLEAN_10003516	98.66	893	11	1	1	893	94	985	0.0	1675
gi|68417427|gb|DR439326.1|DR439326	HJ0_GLEAN_10007382	96.88	513	15	1	381	893	66	577	0.0	898
gi|68417428|gb|DR439327.1|DR439327	HJ0_GLEAN_10003516	99.84	642	1	0	1	642	523	1164	0.0	1265
gi|68417428|gb|DR439327.1|DR439327	HJ0_GLEAN_10007379	99.69	642	2	0	1	642	523	1164	0.0	1257
[truncated: 21,862 more rows]
