# Supplementary material for: Genomes and virulence difference between two physiological races of Phytophthora nicotianae
Source: Gigascience. 2016 Jan 28;5:3. doi: 10.1186/s13742-016-0108-7 (PMC4730604; doi:10.1186/s13742-016-0108-7)
Supplement: Additional file 3: — Positive selected genes between P. nicotianae races 0 and 1. Positive selected genes between P. nicotianae races 0 and 1, identified using KaKs_Calculator. (XLS 518 kb) [file 13742_2016_108_MOESM3_ESM.xls]

## Sheet: Additional file 5
Additional file 5. Positive selected genes between P. nicotianae races 0 and 1
Sequence	Method	Ka	Ks	Ka/Ks	P-Value(Fisher)	Length	S-sites	N-sites	Fold-sites(0:2:4)	Substitutions	S-substitutions	N-substitutions	Fold-S-substitutions(0:2:4)	Fold-N-substitutions(0:2:4)	Divergence time	Substitution-rate-ratio(rTC:rAG:rTA:rCG:rTG:rCA/rCA)	GC(1:2:3)	ML-score	AICc	Akaike-weight	Model
HJ0_GLEAN_10001225-HJ1_GLEAN_10000736	MA	0.097912	0.0322216	3.03871	0.0143743	537	142.73	394.27	NA	40	4.25805	35.7419	NA	NA	0.080452	1.85714:0.764917:0.623775:0.940103:0.210901:1	0.472376(0.555249:0.430939:0.430939)	-896.648	NA	NA	NA
HJ0_GLEAN_10006919-HJ1_GLEAN_10011921	MA	0.0228741	0.00877111	2.6079	0.0181533	2583	643.495	1939.5	NA	49	5.53033	43.4697	NA	NA	0.0193607	1.87702:2.7518:1.21882:1.23596:1.08783:1	0.480046(0.54522:0.299742:0.595177)	-3517.29	NA	NA	NA
HJ0_GLEAN_10007094-HJ1_GLEAN_10012083	MA	0.0644852	0.0334633	1.92704	0.0344336	1284	337.929	946.071	NA	69	10.7897	58.2103	NA	NA	0.0563207	0.920139:0.849084:0.757742:0.756301:0.795728:1	0.495754(0.518047:0.471338:0.497877)	-2067.19	NA	NA	NA
HJ0_GLEAN_10013212-HJ1_GLEAN_10002892	MA	0.100166	0.0330188	3.03359	0.000476114	1050	274.089	775.911	NA	80	8.34403	71.656	NA	NA	0.0826377	3.05834:2.77231:2.17263:2.29334:1.7207:1	0.487687(0.555409:0.39314:0.514512)	-1789.23	NA	NA	NA
