# Supplementary material for: Genomes and virulence difference between two physiological races of Phytophthora nicotianae
Source: Gigascience. 2016 Jan 28;5:3. doi: 10.1186/s13742-016-0108-7 (PMC4730604; doi:10.1186/s13742-016-0108-7)
Supplement: Additional file 5: — Gene families in P. nicotianae races 0 and 1, and related species. Total and single copy gene families in P. nicotianae races 0 and 1, and related species. (XLS 6019 kb) [file 13742_2016_108_MOESM5_ESM.xls]

## Sheet: Single_copy_gene_families
Family ID	Gene list
ORTHOMCL3014(12 genes,12 taxa):	EPrPA00000013084_PYTAP(PYTAP) EPrPI00000025800_PYTIR(PYTIR) EPrPR00000019031_PYTAR(PYTAR) EPrPV00000015234_PYTVE(PYTVE) EPrPW00000024126_PYTIW(PYTIW) HJ0_GLEAN_10017032_PHYP0(PHYP0) HJ1_GLEAN_10006710_PHYP1(PHYP1) HpaP805362_HYAAR(HYAAR) PITG_06937T0_PHYIN(PHYIN) PYU1_T014059_PYTUL(PYTUL) Phyra79921_PHYRA(PHYRA) Physo138768_PHYSO(PHYSO)
ORTHOMCL3015(12 genes,12 taxa):	EPrPA00000013087_PYTAP(PYTAP) EPrPI00000021939_PYTIR(PYTIR) EPrPR00000015261_PYTAR(PYTAR) EPrPV00000021687_PYTVE(PYTVE) EPrPW00000022326_PYTIW(PYTIW) HJ0_GLEAN_10014955_PHYP0(PHYP0) HJ1_GLEAN_10013796_PHYP1(PHYP1) HpaP805345_HYAAR(HYAAR) PITG_06978T0_PHYIN(PHYIN) PYU1_T014043_PYTUL(PYTUL) Phyra79954_PHYRA(PHYRA) Physo138756_PHYSO(PHYSO)
ORTHOMCL3016(12 genes,12 taxa):	EPrPA00000013093_PYTAP(PYTAP) EPrPI00000023841_PYTIR(PYTIR) EPrPR00000019033_PYTAR(PYTAR) EPrPV00000015226_PYTVE(PYTVE) EPrPW00000025824_PYTIW(PYTIW) HJ0_GLEAN_10017025_PHYP0(PHYP0) HJ1_GLEAN_10006894_PHYP1(PHYP1) HpaP805354_HYAAR(HYAAR) PITG_21620T0_PHYIN(PHYIN) PYU1_T014060_PYTUL(PYTUL) Phyra79915_PHYRA(PHYRA) Physo135798_PHYSO(PHYSO)
ORTHOMCL3017(12 genes,12 taxa):	EPrPA00000013096_PYTAP(PYTAP) EPrPI00000021803_PYTIR(PYTIR) EPrPR00000019034_PYTAR(PYTAR) EPrPV00000015228_PYTVE(PYTVE) EPrPW00000017954_PYTIW(PYTIW) HJ0_GLEAN_10017029_PHYP0(PHYP0) HJ1_GLEAN_10006713_PHYP1(PHYP1) HpaP805360_HYAAR(HYAAR) PITG_06934T0_PHYIN(PHYIN) PYU1_T014056_PYTUL(PYTUL) Phyra79918_PHYRA(PHYRA) Physo135803_PHYSO(PHYSO)
ORTHOMCL3018(12 genes,12 taxa):	EPrPA00000013101_PYTAP(PYTAP) EPrPI00000021943_PYTIR(PYTIR) EPrPR00000015254_PYTAR(PYTAR) EPrPV00000021684_PYTVE(PYTVE) EPrPW00000026343_PYTIW(PYTIW) HJ0_GLEAN_10014952_PHYP0(PHYP0) HJ1_GLEAN_10013800_PHYP1(PHYP1) HpaP805342_HYAAR(HYAAR) PITG_06981T0_PHYIN(PHYIN) PYU1_T014046_PYTUL(PYTUL) Phyra79957_PHYRA(PHYRA) Physo138741_PHYSO(PHYSO)
ORTHOMCL3020(12 genes,12 taxa):	EPrPA00000013105_PYTAP(PYTAP) EPrPI00000021938_PYTIR(PYTIR) EPrPR00000015255_PYTAR(PYTAR) EPrPV00000021683_PYTVE(PYTVE) EPrPW00000022327_PYTIW(PYTIW) HJ0_GLEAN_10017035_PHYP0(PHYP0) HJ1_GLEAN_10006707_PHYP1(PHYP1) HpaP805364_HYAAR(HYAAR) PITG_06940T0_PHYIN(PHYIN) PYU1_T014047_PYTUL(PYTUL) Phyra79924_PHYRA(PHYRA) Physo138771_PHYSO(PHYSO)
ORTHOMCL3021(12 genes,12 taxa):	EPrPA00000013108_PYTAP(PYTAP) EPrPI00000021944_PYTIR(PYTIR) EPrPR00000015258_PYTAR(PYTAR) EPrPV00000021685_PYTVE(PYTVE) EPrPW00000023836_PYTIW(PYTIW) HJ0_GLEAN_10014954_PHYP0(PHYP0) HJ1_GLEAN_10013798_PHYP1(PHYP1) HpaP805344_HYAAR(HYAAR) PITG_06979T0_PHYIN(PHYIN) PYU1_T014044_PYTUL(PYTUL) Phyra49061_PHYRA(PHYRA) Physo109166_PHYSO(PHYSO)
ORTHOMCL3022(12 genes,12 taxa):	EPrPA00000013111_PYTAP(PYTAP) EPrPI00000018066_PYTIR(PYTIR) EPrPR00000024703_PYTAR(PYTAR) EPrPV00000015235_PYTVE(PYTVE) EPrPW00000020858_PYTIW(PYTIW) HJ0_GLEAN_10010100_PHYP0(PHYP0) HJ1_GLEAN_10001068_PHYP1(PHYP1) HpaP804999_HYAAR(HYAAR) PITG_07118T0_PHYIN(PHYIN) PYU1_T014066_PYTUL(PYTUL) Phyra96675_PHYRA(PHYRA) Physo143505_PHYSO(PHYSO)
ORTHOMCL3023(12 genes,12 taxa):	EPrPA00000013122_PYTAP(PYTAP) EPrPI00000017781_PYTIR(PYTIR) EPrPR00000024121_PYTAR(PYTAR) EPrPV00000020338_PYTVE(PYTVE) EPrPW00000020331_PYTIW(PYTIW) HJ0_GLEAN_10003934_PHYP0(PHYP0) HJ1_GLEAN_10005361_PHYP1(PHYP1) HpaP807827_HYAAR(HYAAR) PITG_12327T0_PHYIN(PHYIN) PYU1_T014002_PYTUL(PYTUL) Phyra84954_PHYRA(PHYRA) Physo129310_PHYSO(PHYSO)
ORTHOMCL3026(12 genes,12 taxa):	EPrPA00000013134_PYTAP(PYTAP) EPrPI00000016951_PYTIR(PYTIR) EPrPR00000021084_PYTAR(PYTAR) EPrPV00000019734_PYTVE(PYTVE) EPrPW00000024852_PYTIW(PYTIW) HJ0_GLEAN_10000808_PHYP0(PHYP0) HJ1_GLEAN_10012539_PHYP1(PHYP1) HpaP810842_HYAAR(HYAAR) PITG_07305T0_PHYIN(PHYIN) PYU1_T014025_PYTUL(PYTUL) Phyra94718_PHYRA(PHYRA) Physo155710_PHYSO(PHYSO)
ORTHOMCL3027(12 genes,12 taxa):	EPrPA00000013140_PYTAP(PYTAP) EPrPI00000017663_PYTIR(PYTIR) EPrPR00000017482_PYTAR(PYTAR) EPrPV00000020643_PYTVE(PYTVE) EPrPW00000014336_PYTIW(PYTIW) HJ0_GLEAN_10001306_PHYP0(PHYP0) HJ1_GLEAN_10007370_PHYP1(PHYP1) HpaP805825_HYAAR(HYAAR) PITG_12183T0_PHYIN(PHYIN) PYU1_T010048_PYTUL(PYTUL) Phyra74720_PHYRA(PHYRA) Physo129407_PHYSO(PHYSO)
ORTHOMCL3028(12 genes,12 taxa):	EPrPA00000013141_PYTAP(PYTAP) EPrPI00000016953_PYTIR(PYTIR) EPrPR00000016359_PYTAR(PYTAR) EPrPV00000019735_PYTVE(PYTVE) EPrPW00000014739_PYTIW(PYTIW) HJ0_GLEAN_10008159_PHYP0(PHYP0) HJ1_GLEAN_10012535_PHYP1(PHYP1) HpaP814794_HYAAR(HYAAR) PITG_07306T0_PHYIN(PHYIN) PYU1_T014028_PYTUL(PYTUL) Phyra44765_PHYRA(PHYRA) Physo129255_PHYSO(PHYSO)
ORTHOMCL3029(12 genes,12 taxa):	EPrPA00000013144_PYTAP(PYTAP) EPrPI00000022348_PYTIR(PYTIR) EPrPR00000016358_PYTAR(PYTAR) EPrPV00000022278_PYTVE(PYTVE) EPrPW00000020548_PYTIW(PYTIW) HJ0_GLEAN_10006835_PHYP0(PHYP0) HJ1_GLEAN_10004901_PHYP1(PHYP1) HpaP813723_HYAAR(HYAAR) PITG_07314T0_PHYIN(PHYIN) PYU1_T014020_PYTUL(PYTUL) Phyra77157_PHYRA(PHYRA) Physo129261_PHYSO(PHYSO)
ORTHOMCL3031(12 genes,12 taxa):	EPrPA00000013146_PYTAP(PYTAP) EPrPI00000017787_PYTIR(PYTIR) EPrPR00000020766_PYTAR(PYTAR) EPrPV00000020337_PYTVE(PYTVE) EPrPW00000019024_PYTIW(PYTIW) HJ0_GLEAN_10003935_PHYP0(PHYP0) HJ1_GLEAN_10005360_PHYP1(PHYP1) HpaP807826_HYAAR(HYAAR) PITG_12326T0_PHYIN(PHYIN) PYU1_T014001_PYTUL(PYTUL) Phyra84955_PHYRA(PHYRA) Physo129311_PHYSO(PHYSO)
ORTHOMCL3032(12 genes,12 taxa):	EPrPA00000013147_PYTAP(PYTAP) EPrPI00000017783_PYTIR(PYTIR) EPrPR00000018510_PYTAR(PYTAR) EPrPV00000019110_PYTVE(PYTVE) EPrPW00000015983_PYTIW(PYTIW) HJ0_GLEAN_10011088_PHYP0(PHYP0) HJ1_GLEAN_10008124_PHYP1(PHYP1) HpaP814382_HYAAR(HYAAR) PITG_12316T0_PHYIN(PHYIN) PYU1_T014006_PYTUL(PYTUL) Phyra84961_PHYRA(PHYRA) Physo155718_PHYSO(PHYSO)
ORTHOMCL3033(12 genes,12 taxa):	EPrPA00000013149_PYTAP(PYTAP) EPrPI00000017784_PYTIR(PYTIR) EPrPR00000018513_PYTAR(PYTAR) EPrPV00000019108_PYTVE(PYTVE) EPrPW00000015985_PYTIW(PYTIW) HJ0_GLEAN_10009696_PHYP0(PHYP0) HJ1_GLEAN_10004323_PHYP1(PHYP1) HpaP813877_HYAAR(HYAAR) PITG_07326T0_PHYIN(PHYIN) PYU1_T014010_PYTUL(PYTUL) Phyra77165_PHYRA(PHYRA) Physo129272_PHYSO(PHYSO)
ORTHOMCL3034(12 genes,12 taxa):	EPrPA00000013162_PYTAP(PYTAP) EPrPI00000017652_PYTIR(PYTIR) EPrPR00000017484_PYTAR(PYTAR) EPrPV00000020636_PYTVE(PYTVE) EPrPW00000014324_PYTIW(PYTIW) HJ0_GLEAN_10004828_PHYP0(PHYP0) HJ1_GLEAN_10007367_PHYP1(PHYP1) HpaP807903_HYAAR(HYAAR) PITG_12187T0_PHYIN(PHYIN) PYU1_T010061_PYTUL(PYTUL) Phyra71238_PHYRA(PHYRA) Physo111888_PHYSO(PHYSO)
ORTHOMCL3035(12 genes,12 taxa):	EPrPA00000013189_PYTAP(PYTAP) EPrPI00000014863_PYTIR(PYTIR) EPrPR00000021332_PYTAR(PYTAR) EPrPV00000015584_PYTVE(PYTVE) EPrPW00000015917_PYTIW(PYTIW) HJ0_GLEAN_10009465_PHYP0(PHYP0) HJ1_GLEAN_10002746_PHYP1(PHYP1) HpaP804989_HYAAR(HYAAR) PITG_07053T0_PHYIN(PHYIN) PYU1_T010602_PYTUL(PYTUL) Phyra79152_PHYRA(PHYRA) Physo143586_PHYSO(PHYSO)
ORTHOMCL3036(12 genes,12 taxa):	EPrPA00000013190_PYTAP(PYTAP) EPrPI00000021704_PYTIR(PYTIR) EPrPR00000018047_PYTAR(PYTAR) EPrPV00000023024_PYTVE(PYTVE) EPrPW00000023805_PYTIW(PYTIW) HJ0_GLEAN_10014474_PHYP0(PHYP0) HJ1_GLEAN_10011781_PHYP1(PHYP1) HpaP811066_HYAAR(HYAAR) PITG_06753T0_PHYIN(PHYIN) PYU1_T010503_PYTUL(PYTUL) Phyra84454_PHYRA(PHYRA) Physo140840_PHYSO(PHYSO)
ORTHOMCL3037(12 genes,12 taxa):	EPrPA00000013193_PYTAP(PYTAP) EPrPI00000014886_PYTIR(PYTIR) EPrPR00000020083_PYTAR(PYTAR) EPrPV00000023276_PYTVE(PYTVE) EPrPW00000015924_PYTIW(PYTIW) HJ0_GLEAN_10005203_PHYP0(PHYP0) HJ1_GLEAN_10012860_PHYP1(PHYP1) HpaP809431_HYAAR(HYAAR) PITG_04631T0_PHYIN(PHYIN) PYU1_T010511_PYTUL(PYTUL) Phyra74865_PHYRA(PHYRA) Physo134601_PHYSO(PHYSO)
ORTHOMCL3038(12 genes,12 taxa):	EPrPA00000013194_PYTAP(PYTAP) EPrPI00000019714_PYTIR(PYTIR) EPrPR00000022127_PYTAR(PYTAR) EPrPV00000023295_PYTVE(PYTVE) EPrPW00000022202_PYTIW(PYTIW) HJ0_GLEAN_10002643_PHYP0(PHYP0) HJ1_GLEAN_10012868_PHYP1(PHYP1) HpaP809423_HYAAR(HYAAR) PITG_04638T0_PHYIN(PHYIN) PYU1_T010514_PYTUL(PYTUL) Phyra74856_PHYRA(PHYRA) Physo141383_PHYSO(PHYSO)
ORTHOMCL3039(12 genes,12 taxa):	EPrPA00000013198_PYTAP(PYTAP) EPrPI00000024987_PYTIR(PYTIR) EPrPR00000024953_PYTAR(PYTAR) EPrPV00000022171_PYTVE(PYTVE) EPrPW00000024691_PYTIW(PYTIW) HJ0_GLEAN_10004961_PHYP0(PHYP0) HJ1_GLEAN_10001875_PHYP1(PHYP1) HpaP812115_HYAAR(HYAAR) PITG_06710T0_PHYIN(PHYIN) PYU1_T010507_PYTUL(PYTUL) Phyra74811_PHYRA(PHYRA) Physo141335_PHYSO(PHYSO)
ORTHOMCL3042(12 genes,12 taxa):	EPrPA00000013216_PYTAP(PYTAP) EPrPI00000013924_PYTIR(PYTIR) EPrPR00000014750_PYTAR(PYTAR) EPrPV00000017285_PYTVE(PYTVE) EPrPW00000017882_PYTIW(PYTIW) HJ0_GLEAN_10015699_PHYP0(PHYP0) HJ1_GLEAN_10011310_PHYP1(PHYP1) HpaP810288_HYAAR(HYAAR) PITG_06817T0_PHYIN(PHYIN) PYU1_T010294_PYTUL(PYTUL) Phyra82930_PHYRA(PHYRA) Physo135694_PHYSO(PHYSO)
ORTHOMCL3045(12 genes,12 taxa):	EPrPA00000013234_PYTAP(PYTAP) EPrPI00000015601_PYTIR(PYTIR) EPrPR00000018268_PYTAR(PYTAR) EPrPV00000018928_PYTVE(PYTVE) EPrPW00000020534_PYTIW(PYTIW) HJ0_GLEAN_10004518_PHYP0(PHYP0) HJ1_GLEAN_10000320_PHYP1(PHYP1) HpaP805162_HYAAR(HYAAR) PITG_03764T0_PHYIN(PHYIN) PYU1_T007143_PYTUL(PYTUL) Phyra40543_PHYRA(PHYRA) Physo136494_PHYSO(PHYSO)
ORTHOMCL3046(12 genes,12 taxa):	EPrPA00000013235_PYTAP(PYTAP) EPrPI00000015591_PYTIR(PYTIR) EPrPR00000022501_PYTAR(PYTAR) EPrPV00000018934_PYTVE(PYTVE) EPrPW00000021519_PYTIW(PYTIW) HJ0_GLEAN_10016913_PHYP0(PHYP0) HJ1_GLEAN_10011911_PHYP1(PHYP1) HpaP805167_HYAAR(HYAAR) PITG_03761T0_PHYIN(PHYIN) PYU1_T007139_PYTUL(PYTUL) Phyra75300_PHYRA(PHYRA) Physo136492_PHYSO(PHYSO)
ORTHOMCL3049(12 genes,12 taxa):	EPrPA00000013246_PYTAP(PYTAP) EPrPI00000018633_PYTIR(PYTIR) EPrPR00000025212_PYTAR(PYTAR) EPrPV00000014742_PYTVE(PYTVE) EPrPW00000021541_PYTIW(PYTIW) HJ0_GLEAN_10005744_PHYP0(PHYP0) HJ1_GLEAN_10003743_PHYP1(PHYP1) HpaP805107_HYAAR(HYAAR) PITG_03821T0_PHYIN(PHYIN) PYU1_T007208_PYTUL(PYTUL) Phyra94120_PHYRA(PHYRA) Physo157439_PHYSO(PHYSO)
ORTHOMCL3053(12 genes,12 taxa):	EPrPA00000013265_PYTAP(PYTAP) EPrPI00000018955_PYTIR(PYTIR) EPrPR00000021059_PYTAR(PYTAR) EPrPV00000022497_PYTVE(PYTVE) EPrPW00000017397_PYTIW(PYTIW) HJ0_GLEAN_10010542_PHYP0(PHYP0) HJ1_GLEAN_10007410_PHYP1(PHYP1) HpaP805152_HYAAR(HYAAR) PITG_03792T0_PHYIN(PHYIN) PYU1_T007199_PYTUL(PYTUL) Phyra75323_PHYRA(PHYRA) Physo136529_PHYSO(PHYSO)
ORTHOMCL3054(12 genes,12 taxa):	EPrPA00000013273_PYTAP(PYTAP) EPrPI00000018958_PYTIR(PYTIR) EPrPR00000021568_PYTAR(PYTAR) EPrPV00000015125_PYTVE(PYTVE) EPrPW00000017401_PYTIW(PYTIW) HJ0_GLEAN_10010543_PHYP0(PHYP0) HJ1_GLEAN_10007409_PHYP1(PHYP1) HpaP805154_HYAAR(HYAAR) PITG_03795T0_PHYIN(PHYIN) PYU1_T007197_PYTUL(PYTUL) Phyra75324_PHYRA(PHYRA) Physo136530_PHYSO(PHYSO)
ORTHOMCL3056(12 genes,12 taxa):	EPrPA00000013284_PYTAP(PYTAP) EPrPI00000018952_PYTIR(PYTIR) EPrPR00000017521_PYTAR(PYTAR) EPrPV00000014751_PYTVE(PYTVE) EPrPW00000017402_PYTIW(PYTIW) HJ0_GLEAN_10010549_PHYP0(PHYP0) HJ1_GLEAN_10007404_PHYP1(PHYP1) HpaP805099_HYAAR(HYAAR) PITG_03802T0_PHYIN(PHYIN) PYU1_T007189_PYTUL(PYTUL) Phyra71297_PHYRA(PHYRA) Physo108957_PHYSO(PHYSO)
ORTHOMCL3059(12 genes,12 taxa):	EPrPA00000013303_PYTAP(PYTAP) EPrPI00000021705_PYTIR(PYTIR) EPrPR00000022142_PYTAR(PYTAR) EPrPV00000016740_PYTVE(PYTVE) EPrPW00000023606_PYTIW(PYTIW) HJ0_GLEAN_10013821_PHYP0(PHYP0) HJ1_GLEAN_10002460_PHYP1(PHYP1) HpaP801002_HYAAR(HYAAR) PITG_00529T0_PHYIN(PHYIN) PYU1_T004105_PYTUL(PYTUL) Phyra93356_PHYRA(PHYRA) Physo142566_PHYSO(PHYSO)
ORTHOMCL3060(12 genes,12 taxa):	EPrPA00000013315_PYTAP(PYTAP) EPrPI00000021708_PYTIR(PYTIR) EPrPR00000025123_PYTAR(PYTAR) EPrPV00000016749_PYTVE(PYTVE) EPrPW00000023607_PYTIW(PYTIW) HJ0_GLEAN_10013820_PHYP0(PHYP0) HJ1_GLEAN_10002461_PHYP1(PHYP1) HpaP801003_HYAAR(HYAAR) PITG_00528T0_PHYIN(PHYIN) PYU1_T004106_PYTUL(PYTUL) Phyra72806_PHYRA(PHYRA) Physo142563_PHYSO(PHYSO)
ORTHOMCL3061(12 genes,12 taxa):	EPrPA00000013319_PYTAP(PYTAP) EPrPI00000023925_PYTIR(PYTIR) EPrPR00000022586_PYTAR(PYTAR) EPrPV00000017503_PYTVE(PYTVE) EPrPW00000024040_PYTIW(PYTIW) HJ0_GLEAN_10011721_PHYP0(PHYP0) HJ1_GLEAN_10011572_PHYP1(PHYP1) HpaP800993_HYAAR(HYAAR) PITG_00542T0_PHYIN(PHYIN) PYU1_T004120_PYTUL(PYTUL) Phyra72815_PHYRA(PHYRA) Physo142573_PHYSO(PHYSO)
ORTHOMCL3065(12 genes,12 taxa):	EPrPA00000013340_PYTAP(PYTAP) EPrPI00000023606_PYTIR(PYTIR) EPrPR00000020530_PYTAR(PYTAR) EPrPV00000015636_PYTVE(PYTVE) EPrPW00000014619_PYTIW(PYTIW) HJ0_GLEAN_10007771_PHYP0(PHYP0) HJ1_GLEAN_10011016_PHYP1(PHYP1) HpaP800979_HYAAR(HYAAR) PITG_00562T0_PHYIN(PHYIN) PYU1_T004099_PYTUL(PYTUL) Phyra72836_PHYRA(PHYRA) Physo142591_PHYSO(PHYSO)
ORTHOMCL3066(12 genes,12 taxa):	EPrPA00000013349_PYTAP(PYTAP) EPrPI00000023477_PYTIR(PYTIR) EPrPR00000014023_PYTAR(PYTAR) EPrPV00000015623_PYTVE(PYTVE) EPrPW00000024620_PYTIW(PYTIW) HJ0_GLEAN_10007768_PHYP0(PHYP0) HJ1_GLEAN_10011018_PHYP1(PHYP1) HpaP800972_HYAAR(HYAAR) PITG_00566T0_PHYIN(PHYIN) PYU1_T004092_PYTUL(PYTUL) Phyra38700_PHYRA(PHYRA) Physo158575_PHYSO(PHYSO)
ORTHOMCL3067(12 genes,12 taxa):	EPrPA00000013353_PYTAP(PYTAP) EPrPI00000016063_PYTIR(PYTIR) EPrPR00000014029_PYTAR(PYTAR) EPrPV00000022476_PYTVE(PYTVE) EPrPW00000014993_PYTIW(PYTIW) HJ0_GLEAN_10016345_PHYP0(PHYP0) HJ1_GLEAN_10014516_PHYP1(PHYP1) HpaP801126_HYAAR(HYAAR) PITG_00407T0_PHYIN(PHYIN) PYU1_T004088_PYTUL(PYTUL) Phyra38571_PHYRA(PHYRA) Physo112647_PHYSO(PHYSO)
ORTHOMCL3068(12 genes,12 taxa):	EPrPA00000013355_PYTAP(PYTAP) EPrPI00000016060_PYTIR(PYTIR) EPrPR00000014025_PYTAR(PYTAR) EPrPV00000018342_PYTVE(PYTVE) EPrPW00000021487_PYTIW(PYTIW) HJ0_GLEAN_10016348_PHYP0(PHYP0) HJ1_GLEAN_10014519_PHYP1(PHYP1) HpaP801123_HYAAR(HYAAR) PITG_00403T0_PHYIN(PHYIN) PYU1_T004084_PYTUL(PYTUL) Phyra72706_PHYRA(PHYRA) Physo130229_PHYSO(PHYSO)
ORTHOMCL3069(12 genes,12 taxa):	EPrPA00000013358_PYTAP(PYTAP) EPrPI00000020776_PYTIR(PYTIR) EPrPR00000021668_PYTAR(PYTAR) EPrPV00000015627_PYTVE(PYTVE) EPrPW00000025194_PYTIW(PYTIW) HJ0_GLEAN_10007765_PHYP0(PHYP0) HJ1_GLEAN_10011021_PHYP1(PHYP1) HpaP800970_HYAAR(HYAAR) PITG_00570T0_PHYIN(PHYIN) PYU1_T004096_PYTUL(PYTUL) Phyra72845_PHYRA(PHYRA) Physo142598_PHYSO(PHYSO)
ORTHOMCL3070(12 genes,12 taxa):	EPrPA00000013360_PYTAP(PYTAP) EPrPI00000016748_PYTIR(PYTIR) EPrPR00000020531_PYTAR(PYTAR) EPrPV00000015626_PYTVE(PYTVE) EPrPW00000024862_PYTIW(PYTIW) HJ0_GLEAN_10011709_PHYP0(PHYP0) HJ1_GLEAN_10011584_PHYP1(PHYP1) HpaP800981_HYAAR(HYAAR) PITG_00558T0_PHYIN(PHYIN) PYU1_T004101_PYTUL(PYTUL) Phyra72832_PHYRA(PHYRA) Physo142585_PHYSO(PHYSO)
ORTHOMCL3072(12 genes,12 taxa):	EPrPA00000013365_PYTAP(PYTAP) EPrPI00000023865_PYTIR(PYTIR) EPrPR00000015419_PYTAR(PYTAR) EPrPV00000018384_PYTVE(PYTVE) EPrPW00000023279_PYTIW(PYTIW) HJ0_GLEAN_10016498_PHYP0(PHYP0) HJ1_GLEAN_10013560_PHYP1(PHYP1) HpaP804618_HYAAR(HYAAR) PITG_02560T0_PHYIN(PHYIN) PYU1_T008536_PYTUL(PYTUL) Phyra77553_PHYRA(PHYRA) Physo142063_PHYSO(PHYSO)
ORTHOMCL3073(12 genes,12 taxa):	EPrPA00000013370_PYTAP(PYTAP) EPrPI00000016628_PYTIR(PYTIR) EPrPR00000019016_PYTAR(PYTAR) EPrPV00000020537_PYTVE(PYTVE) EPrPW00000019233_PYTIW(PYTIW) HJ0_GLEAN_10016488_PHYP0(PHYP0) HJ1_GLEAN_10013550_PHYP1(PHYP1) HpaP804583_HYAAR(HYAAR) PITG_02566T0_PHYIN(PHYIN) PYU1_T008554_PYTUL(PYTUL) Phyra77541_PHYRA(PHYRA) Physo142045_PHYSO(PHYSO)
ORTHOMCL3076(12 genes,12 taxa):	EPrPA00000013385_PYTAP(PYTAP) EPrPI00000016624_PYTIR(PYTIR) EPrPR00000019019_PYTAR(PYTAR) EPrPV00000020534_PYTVE(PYTVE) EPrPW00000019237_PYTIW(PYTIW) HJ0_GLEAN_10016487_PHYP0(PHYP0) HJ1_GLEAN_10013549_PHYP1(PHYP1) HpaP804584_HYAAR(HYAAR) PITG_02567T0_PHYIN(PHYIN) PYU1_T008553_PYTUL(PYTUL) Phyra71530_PHYRA(PHYRA) Physo109440_PHYSO(PHYSO)
ORTHOMCL3077(12 genes,12 taxa):	EPrPA00000013397_PYTAP(PYTAP) EPrPI00000016626_PYTIR(PYTIR) EPrPR00000019021_PYTAR(PYTAR) EPrPV00000016024_PYTVE(PYTVE) EPrPW00000016180_PYTIW(PYTIW) HJ0_GLEAN_10016484_PHYP0(PHYP0) HJ1_GLEAN_10013546_PHYP1(PHYP1) HpaP804585_HYAAR(HYAAR) PITG_02571T0_PHYIN(PHYIN) PYU1_T008558_PYTUL(PYTUL) Phyra77537_PHYRA(PHYRA) Physo142042_PHYSO(PHYSO)
ORTHOMCL3078(12 genes,12 taxa):	EPrPA00000013405_PYTAP(PYTAP) EPrPI00000017206_PYTIR(PYTIR) EPrPR00000020251_PYTAR(PYTAR) EPrPV00000015766_PYTVE(PYTVE) EPrPW00000017292_PYTIW(PYTIW) HJ0_GLEAN_10007018_PHYP0(PHYP0) HJ1_GLEAN_10005653_PHYP1(PHYP1) HpaP804681_HYAAR(HYAAR) PITG_02673T0_PHYIN(PHYIN) PYU1_T008498_PYTUL(PYTUL) Phyra95321_PHYRA(PHYRA) Physo139099_PHYSO(PHYSO)
ORTHOMCL3079(12 genes,12 taxa):	EPrPA00000013407_PYTAP(PYTAP) EPrPI00000017214_PYTIR(PYTIR) EPrPR00000022454_PYTAR(PYTAR) EPrPV00000015777_PYTVE(PYTVE) EPrPW00000021442_PYTIW(PYTIW) HJ0_GLEAN_10008749_PHYP0(PHYP0) HJ1_GLEAN_10011964_PHYP1(PHYP1) HpaP807985_HYAAR(HYAAR) PITG_02695T0_PHYIN(PHYIN) PYU1_T008492_PYTUL(PYTUL) Phyra95331_PHYRA(PHYRA) Physo157935_PHYSO(PHYSO)
ORTHOMCL3080(12 genes,12 taxa):	EPrPA00000013414_PYTAP(PYTAP) EPrPI00000021317_PYTIR(PYTIR) EPrPR00000016462_PYTAR(PYTAR) EPrPV00000015773_PYTVE(PYTVE) EPrPW00000021440_PYTIW(PYTIW) HJ0_GLEAN_10008751_PHYP0(PHYP0) HJ1_GLEAN_10011967_PHYP1(PHYP1) HpaP814417_HYAAR(HYAAR) PITG_02697T0_PHYIN(PHYIN) PYU1_T008491_PYTUL(PYTUL) Phyra79231_PHYRA(PHYRA) Physo157939_PHYSO(PHYSO)
ORTHOMCL3081(12 genes,12 taxa):	EPrPA00000013425_PYTAP(PYTAP) EPrPI00000015381_PYTIR(PYTIR) EPrPR00000017497_PYTAR(PYTAR) EPrPV00000019311_PYTVE(PYTVE) EPrPW00000023856_PYTIW(PYTIW) HJ0_GLEAN_10015934_PHYP0(PHYP0) HJ1_GLEAN_10006299_PHYP1(PHYP1) HpaP807053_HYAAR(HYAAR) PITG_00236T0_PHYIN(PHYIN) PYU1_T003909_PYTUL(PYTUL) Phyra72591_PHYRA(PHYRA) Physo130082_PHYSO(PHYSO)
ORTHOMCL3082(12 genes,12 taxa):	EPrPA00000013428_PYTAP(PYTAP) EPrPI00000015794_PYTIR(PYTIR) EPrPR00000021774_PYTAR(PYTAR) EPrPV00000022050_PYTVE(PYTVE) EPrPW00000025059_PYTIW(PYTIW) HJ0_GLEAN_10015921_PHYP0(PHYP0) HJ1_GLEAN_10005716_PHYP1(PHYP1) HpaP807038_HYAAR(HYAAR) PITG_00257T0_PHYIN(PHYIN) PYU1_T003932_PYTUL(PYTUL) Phyra72607_PHYRA(PHYRA) Physo130100_PHYSO(PHYSO)
ORTHOMCL3083(12 genes,12 taxa):	EPrPA00000013429_PYTAP(PYTAP) EPrPI00000015382_PYTIR(PYTIR) EPrPR00000016792_PYTAR(PYTAR) EPrPV00000023034_PYTVE(PYTVE) EPrPW00000013975_PYTIW(PYTIW) HJ0_GLEAN_10011285_PHYP0(PHYP0) HJ1_GLEAN_10008120_PHYP1(PHYP1) HpaP807055_HYAAR(HYAAR) PITG_00233T0_PHYIN(PHYIN) PYU1_T003912_PYTUL(PYTUL) Phyra72594_PHYRA(PHYRA) Physo156007_PHYSO(PHYSO)
ORTHOMCL3084(12 genes,12 taxa):	EPrPA00000013433_PYTAP(PYTAP) EPrPI00000015789_PYTIR(PYTIR) EPrPR00000024385_PYTAR(PYTAR) EPrPV00000020778_PYTVE(PYTVE) EPrPW00000025058_PYTIW(PYTIW) HJ0_GLEAN_10015924_PHYP0(PHYP0) HJ1_GLEAN_10006290_PHYP1(PHYP1) HpaP807041_HYAAR(HYAAR) PITG_00254T0_PHYIN(PHYIN) PYU1_T003933_PYTUL(PYTUL) Phyra93255_PHYRA(PHYRA) Physo130098_PHYSO(PHYSO)
ORTHOMCL3085(12 genes,12 taxa):	EPrPA00000013434_PYTAP(PYTAP) EPrPI00000022538_PYTIR(PYTIR) EPrPR00000017365_PYTAR(PYTAR) EPrPV00000021444_PYTVE(PYTVE) EPrPW00000014416_PYTIW(PYTIW) HJ0_GLEAN_10003695_PHYP0(PHYP0) HJ1_GLEAN_10001728_PHYP1(PHYP1) HpaP809699_HYAAR(HYAAR) PITG_00215T0_PHYIN(PHYIN) PYU1_T003987_PYTUL(PYTUL) Phyra93231_PHYRA(PHYRA) Physo130061_PHYSO(PHYSO)
ORTHOMCL3086(12 genes,12 taxa):	EPrPA00000013440_PYTAP(PYTAP) EPrPI00000015380_PYTIR(PYTIR) EPrPR00000019361_PYTAR(PYTAR) EPrPV00000020267_PYTVE(PYTVE) EPrPW00000013978_PYTIW(PYTIW) HJ0_GLEAN_10011279_PHYP0(PHYP0) HJ1_GLEAN_10008114_PHYP1(PHYP1) HpaP807060_HYAAR(HYAAR) PITG_00227T0_PHYIN(PHYIN) PYU1_T003921_PYTUL(PYTUL) Phyra72584_PHYRA(PHYRA) Physo130074_PHYSO(PHYSO)
ORTHOMCL3088(12 genes,12 taxa):	EPrPA00000013442_PYTAP(PYTAP) EPrPI00000015375_PYTIR(PYTIR) EPrPR00000016794_PYTAR(PYTAR) EPrPV00000020272_PYTVE(PYTVE) EPrPW00000013985_PYTIW(PYTIW) HJ0_GLEAN_10011281_PHYP0(PHYP0) HJ1_GLEAN_10008116_PHYP1(PHYP1) HpaP807058_HYAAR(HYAAR) PITG_00229T0_PHYIN(PHYIN) PYU1_T003918_PYTUL(PYTUL) Phyra93244_PHYRA(PHYRA) Physo108446_PHYSO(PHYSO)
ORTHOMCL3089(12 genes,12 taxa):	EPrPA00000013456_PYTAP(PYTAP) EPrPI00000015379_PYTIR(PYTIR) EPrPR00000016798_PYTAR(PYTAR) EPrPV00000023032_PYTVE(PYTVE) EPrPW00000013989_PYTIW(PYTIW) HJ0_GLEAN_10011284_PHYP0(PHYP0) HJ1_GLEAN_10008119_PHYP1(PHYP1) HpaP807056_HYAAR(HYAAR) PITG_00232T0_PHYIN(PHYIN) PYU1_T003913_PYTUL(PYTUL) Phyra93250_PHYRA(PHYRA) Physo156006_PHYSO(PHYSO)
ORTHOMCL3090(12 genes,12 taxa):	EPrPA00000013460_PYTAP(PYTAP) EPrPI00000015788_PYTIR(PYTIR) EPrPR00000013514_PYTAR(PYTAR) EPrPV00000018898_PYTVE(PYTVE) EPrPW00000015258_PYTIW(PYTIW) HJ0_GLEAN_10015912_PHYP0(PHYP0) HJ1_GLEAN_10005724_PHYP1(PHYP1) HpaP807022_HYAAR(HYAAR) PITG_00266T0_PHYIN(PHYIN) PYU1_T003943_PYTUL(PYTUL) Phyra71025_PHYRA(PHYRA) Physo108449_PHYSO(PHYSO)
ORTHOMCL3091(12 genes,12 taxa):	EPrPA00000013464_PYTAP(PYTAP) EPrPI00000015786_PYTIR(PYTIR) EPrPR00000013511_PYTAR(PYTAR) EPrPV00000020774_PYTVE(PYTVE) EPrPW00000018589_PYTIW(PYTIW) HJ0_GLEAN_10015916_PHYP0(PHYP0) HJ1_GLEAN_10005720_PHYP1(PHYP1) HpaP807035_HYAAR(HYAAR) PITG_00262T0_PHYIN(PHYIN) PYU1_T003940_PYTUL(PYTUL) Phyra72611_PHYRA(PHYRA) Physo130105_PHYSO(PHYSO)
ORTHOMCL3092(12 genes,12 taxa):	EPrPA00000013467_PYTAP(PYTAP) EPrPI00000017694_PYTIR(PYTIR) EPrPR00000022226_PYTAR(PYTAR) EPrPV00000017204_PYTVE(PYTVE) EPrPW00000018364_PYTIW(PYTIW) HJ0_GLEAN_10009571_PHYP0(PHYP0) HJ1_GLEAN_10008627_PHYP1(PHYP1) HpaP808251_HYAAR(HYAAR) PITG_12912T0_PHYIN(PHYIN) PYU1_T000212_PYTUL(PYTUL) Phyra80702_PHYRA(PHYRA) Physo131537_PHYSO(PHYSO)
ORTHOMCL3093(12 genes,12 taxa):	EPrPA00000013471_PYTAP(PYTAP) EPrPI00000015787_PYTIR(PYTIR) EPrPR00000013508_PYTAR(PYTAR) EPrPV00000018901_PYTVE(PYTVE) EPrPW00000025401_PYTIW(PYTIW) HJ0_GLEAN_10015914_PHYP0(PHYP0) HJ1_GLEAN_10005722_PHYP1(PHYP1) HpaP807024_HYAAR(HYAAR) PITG_00264T0_PHYIN(PHYIN) PYU1_T003937_PYTUL(PYTUL) Phyra71024_PHYRA(PHYRA) Physo108448_PHYSO(PHYSO)
ORTHOMCL3094(12 genes,12 taxa):	EPrPA00000013487_PYTAP(PYTAP) EPrPI00000018268_PYTIR(PYTIR) EPrPR00000023329_PYTAR(PYTAR) EPrPV00000015176_PYTVE(PYTVE) EPrPW00000022011_PYTIW(PYTIW) HJ0_GLEAN_10014413_PHYP0(PHYP0) HJ1_GLEAN_10008921_PHYP1(PHYP1) HpaP803609_HYAAR(HYAAR) PITG_07891T0_PHYIN(PHYIN) PYU1_T011478_PYTUL(PYTUL) Phyra82254_PHYRA(PHYRA) Physo137402_PHYSO(PHYSO)
ORTHOMCL3095(12 genes,12 taxa):	EPrPA00000013498_PYTAP(PYTAP) EPrPI00000018263_PYTIR(PYTIR) EPrPR00000023089_PYTAR(PYTAR) EPrPV00000022730_PYTVE(PYTVE) EPrPW00000022012_PYTIW(PYTIW) HJ0_GLEAN_10014411_PHYP0(PHYP0) HJ1_GLEAN_10008919_PHYP1(PHYP1) HpaP803607_HYAAR(HYAAR) PITG_07889T0_PHYIN(PHYIN) PYU1_T011480_PYTUL(PYTUL) Phyra82252_PHYRA(PHYRA) Physo137400_PHYSO(PHYSO)
ORTHOMCL3096(12 genes,12 taxa):	EPrPA00000013500_PYTAP(PYTAP) EPrPI00000019852_PYTIR(PYTIR) EPrPR00000023125_PYTAR(PYTAR) EPrPV00000021076_PYTVE(PYTVE) EPrPW00000021095_PYTIW(PYTIW) HJ0_GLEAN_10008319_PHYP0(PHYP0) HJ1_GLEAN_10005311_PHYP1(PHYP1) HpaP804730_HYAAR(HYAAR) PITG_07991T0_PHYIN(PHYIN) PYU1_T011539_PYTUL(PYTUL) Phyra51125_PHYRA(PHYRA) Physo119303_PHYSO(PHYSO)
ORTHOMCL3097(12 genes,12 taxa):	EPrPA00000013501_PYTAP(PYTAP) EPrPI00000019950_PYTIR(PYTIR) EPrPR00000015089_PYTAR(PYTAR) EPrPV00000015165_PYTVE(PYTVE) EPrPW00000019115_PYTIW(PYTIW) HJ0_GLEAN_10013068_PHYP0(PHYP0) HJ1_GLEAN_10010759_PHYP1(PHYP1) HpaP804737_HYAAR(HYAAR) PITG_08082T0_PHYIN(PHYIN) PYU1_T011473_PYTUL(PYTUL) Phyra78612_PHYRA(PHYRA) Physo157239_PHYSO(PHYSO)
ORTHOMCL3098(12 genes,12 taxa):	EPrPA00000013505_PYTAP(PYTAP) EPrPI00000019957_PYTIR(PYTIR) EPrPR00000021012_PYTAR(PYTAR) EPrPV00000015180_PYTVE(PYTVE) EPrPW00000018707_PYTIW(PYTIW) HJ0_GLEAN_10014410_PHYP0(PHYP0) HJ1_GLEAN_10008918_PHYP1(PHYP1) HpaP803606_HYAAR(HYAAR) PITG_07888T0_PHYIN(PHYIN) PYU1_T011520_PYTUL(PYTUL) Phyra82251_PHYRA(PHYRA) Physo137377_PHYSO(PHYSO)
ORTHOMCL3099(12 genes,12 taxa):	EPrPA00000013508_PYTAP(PYTAP) EPrPI00000018260_PYTIR(PYTIR) EPrPR00000023327_PYTAR(PYTAR) EPrPV00000015167_PYTVE(PYTVE) EPrPW00000022013_PYTIW(PYTIW) HJ0_GLEAN_10014414_PHYP0(PHYP0) HJ1_GLEAN_10008922_PHYP1(PHYP1) HpaP803610_HYAAR(HYAAR) PITG_07892T0_PHYIN(PHYIN) PYU1_T011483_PYTUL(PYTUL) Phyra82255_PHYRA(PHYRA) Physo137403_PHYSO(PHYSO)
ORTHOMCL3100(12 genes,12 taxa):	EPrPA00000013517_PYTAP(PYTAP) EPrPI00000020968_PYTIR(PYTIR) EPrPR00000020831_PYTAR(PYTAR) EPrPV00000018600_PYTVE(PYTVE) EPrPW00000016601_PYTIW(PYTIW) HJ0_GLEAN_10014046_PHYP0(PHYP0) HJ1_GLEAN_10009844_PHYP1(PHYP1) HpaP804704_HYAAR(HYAAR) PITG_08018T0_PHYIN(PHYIN) PYU1_T011529_PYTUL(PYTUL) Phyra81315_PHYRA(PHYRA) Physo138239_PHYSO(PHYSO)
ORTHOMCL3101(12 genes,12 taxa):	EPrPA00000013519_PYTAP(PYTAP) EPrPI00000020971_PYTIR(PYTIR) EPrPR00000022125_PYTAR(PYTAR) EPrPV00000021361_PYTVE(PYTVE) EPrPW00000026257_PYTIW(PYTIW) HJ0_GLEAN_10008321_PHYP0(PHYP0) HJ1_GLEAN_10005313_PHYP1(PHYP1) HpaP804729_HYAAR(HYAAR) PITG_07993T0_PHYIN(PHYIN) PYU1_T011555_PYTUL(PYTUL) Phyra71892_PHYRA(PHYRA) Physo109116_PHYSO(PHYSO)
ORTHOMCL3103(12 genes,12 taxa):	EPrPA00000013530_PYTAP(PYTAP) EPrPI00000019342_PYTIR(PYTIR) EPrPR00000015097_PYTAR(PYTAR) EPrPV00000021518_PYTVE(PYTVE) EPrPW00000016517_PYTIW(PYTIW) HJ0_GLEAN_10014045_PHYP0(PHYP0) HJ1_GLEAN_10009845_PHYP1(PHYP1) HpaP804703_HYAAR(HYAAR) PITG_08017T0_PHYIN(PHYIN) PYU1_T011547_PYTUL(PYTUL) Phyra81314_PHYRA(PHYRA) Physo138241_PHYSO(PHYSO)
ORTHOMCL3104(12 genes,12 taxa):	EPrPA00000013531_PYTAP(PYTAP) EPrPI00000021682_PYTIR(PYTIR) EPrPR00000020829_PYTAR(PYTAR) EPrPV00000018604_PYTVE(PYTVE) EPrPW00000020768_PYTIW(PYTIW) HJ0_GLEAN_10014040_PHYP0(PHYP0) HJ1_GLEAN_10009850_PHYP1(PHYP1) HpaP804699_HYAAR(HYAAR) PITG_08011T0_PHYIN(PHYIN) PYU1_T011557_PYTUL(PYTUL) Phyra71896_PHYRA(PHYRA) Physo109120_PHYSO(PHYSO)
ORTHOMCL3105(12 genes,12 taxa):	EPrPA00000013535_PYTAP(PYTAP) EPrPI00000021683_PYTIR(PYTIR) EPrPR00000022122_PYTAR(PYTAR) EPrPV00000021364_PYTVE(PYTVE) EPrPW00000020769_PYTIW(PYTIW) HJ0_GLEAN_10008322_PHYP0(PHYP0) HJ1_GLEAN_10005314_PHYP1(PHYP1) HpaP803667_HYAAR(HYAAR) PITG_07994T0_PHYIN(PHYIN) PYU1_T011556_PYTUL(PYTUL) Phyra81290_PHYRA(PHYRA) Physo138210_PHYSO(PHYSO)
ORTHOMCL3106(12 genes,12 taxa):	EPrPA00000013539_PYTAP(PYTAP) EPrPI00000015001_PYTIR(PYTIR) EPrPR00000021078_PYTAR(PYTAR) EPrPV00000013771_PYTVE(PYTVE) EPrPW00000014092_PYTIW(PYTIW) HJ0_GLEAN_10012249_PHYP0(PHYP0) HJ1_GLEAN_10003506_PHYP1(PHYP1) HpaP807480_HYAAR(HYAAR) PITG_18129T0_PHYIN(PHYIN) PYU1_T010765_PYTUL(PYTUL) Phyra81897_PHYRA(PHYRA) Physo134626_PHYSO(PHYSO)
ORTHOMCL3107(12 genes,12 taxa):	EPrPA00000013548_PYTAP(PYTAP) EPrPI00000014988_PYTIR(PYTIR) EPrPR00000018401_PYTAR(PYTAR) EPrPV00000013754_PYTVE(PYTVE) EPrPW00000014087_PYTIW(PYTIW) HJ0_GLEAN_10002778_PHYP0(PHYP0) HJ1_GLEAN_10002426_PHYP1(PHYP1) HpaP807457_HYAAR(HYAAR) PITG_10649T0_PHYIN(PHYIN) PYU1_T010762_PYTUL(PYTUL) Phyra81912_PHYRA(PHYRA) Physo139442_PHYSO(PHYSO)
ORTHOMCL3109(12 genes,12 taxa):	EPrPA00000013561_PYTAP(PYTAP) EPrPI00000014985_PYTIR(PYTIR) EPrPR00000021079_PYTAR(PYTAR) EPrPV00000013749_PYTVE(PYTVE) EPrPW00000014095_PYTIW(PYTIW) HJ0_GLEAN_10009210_PHYP0(PHYP0) HJ1_GLEAN_10007679_PHYP1(PHYP1) HpaP807472_HYAAR(HYAAR) PITG_20347T0_PHYIN(PHYIN) PYU1_T010776_PYTUL(PYTUL) Phyra81901_PHYRA(PHYRA) Physo134621_PHYSO(PHYSO)
ORTHOMCL3116(12 genes,12 taxa):	EPrPA00000013623_PYTAP(PYTAP) EPrPI00000013836_PYTIR(PYTIR) EPrPR00000024775_PYTAR(PYTAR) EPrPV00000015113_PYTVE(PYTVE) EPrPW00000016686_PYTIW(PYTIW) HJ0_GLEAN_10014515_PHYP0(PHYP0) HJ1_GLEAN_10012574_PHYP1(PHYP1) HpaP812876_HYAAR(HYAAR) PITG_05609T0_PHYIN(PHYIN) PYU1_T005343_PYTUL(PYTUL) Phyra73114_PHYRA(PHYRA) Physo129929_PHYSO(PHYSO)
ORTHOMCL3119(12 genes,12 taxa):	EPrPA00000013638_PYTAP(PYTAP) EPrPI00000016999_PYTIR(PYTIR) EPrPR00000024139_PYTAR(PYTAR) EPrPV00000023250_PYTVE(PYTVE) EPrPW00000016885_PYTIW(PYTIW) HJ0_GLEAN_10010225_PHYP0(PHYP0) HJ1_GLEAN_10006239_PHYP1(PHYP1) HpaP809687_HYAAR(HYAAR) PITG_00208T0_PHYIN(PHYIN) PYU1_T003956_PYTUL(PYTUL) Phyra72569_PHYRA(PHYRA) Physo108443_PHYSO(PHYSO)
ORTHOMCL3124(12 genes,12 taxa):	EPrPA00000013661_PYTAP(PYTAP) EPrPI00000015793_PYTIR(PYTIR) EPrPR00000016919_PYTAR(PYTAR) EPrPV00000018896_PYTVE(PYTVE) EPrPW00000020241_PYTIW(PYTIW) HJ0_GLEAN_10015906_PHYP0(PHYP0) HJ1_GLEAN_10007466_PHYP1(PHYP1) HpaP807015_HYAAR(HYAAR) PITG_00272T0_PHYIN(PHYIN) PYU1_T003950_PYTUL(PYTUL) Phyra72619_PHYRA(PHYRA) Physo130113_PHYSO(PHYSO)
ORTHOMCL3126(12 genes,12 taxa):	EPrPA00000013667_PYTAP(PYTAP) EPrPI00000015626_PYTIR(PYTIR) EPrPR00000013762_PYTAR(PYTAR) EPrPV00000020397_PYTVE(PYTVE) EPrPW00000014158_PYTIW(PYTIW) HJ0_GLEAN_10015313_PHYP0(PHYP0) HJ1_GLEAN_10012349_PHYP1(PHYP1) HpaP814034_HYAAR(HYAAR) PITG_00164T0_PHYIN(PHYIN) PYU1_T014609_PYTUL(PYTUL) Phyra83430_PHYRA(PHYRA) Physo142658_PHYSO(PHYSO)
ORTHOMCL3128(12 genes,12 taxa):	EPrPA00000013676_PYTAP(PYTAP) EPrPI00000015617_PYTIR(PYTIR) EPrPR00000013756_PYTAR(PYTAR) EPrPV00000018027_PYTVE(PYTVE) EPrPW00000019010_PYTIW(PYTIW) HJ0_GLEAN_10015312_PHYP0(PHYP0) HJ1_GLEAN_10012350_PHYP1(PHYP1) HpaP814033_HYAAR(HYAAR) PITG_00163T0_PHYIN(PHYIN) PYU1_T014615_PYTUL(PYTUL) Phyra54068_PHYRA(PHYRA) Physo109497_PHYSO(PHYSO)
ORTHOMCL3129(12 genes,12 taxa):	EPrPA00000013677_PYTAP(PYTAP) EPrPI00000015620_PYTIR(PYTIR) EPrPR00000013759_PYTAR(PYTAR) EPrPV00000018026_PYTVE(PYTVE) EPrPW00000014155_PYTIW(PYTIW) HJ0_GLEAN_10015315_PHYP0(PHYP0) HJ1_GLEAN_10012347_PHYP1(PHYP1) HpaP814037_HYAAR(HYAAR) PITG_00166T0_PHYIN(PHYIN) PYU1_T014611_PYTUL(PYTUL) Phyra83432_PHYRA(PHYRA) Physo109495_PHYSO(PHYSO)
ORTHOMCL3131(12 genes,12 taxa):	EPrPA00000013684_PYTAP(PYTAP) EPrPI00000013552_PYTIR(PYTIR) EPrPR00000016726_PYTAR(PYTAR) EPrPV00000014534_PYTVE(PYTVE) EPrPW00000021037_PYTIW(PYTIW) HJ0_GLEAN_10004759_PHYP0(PHYP0) HJ1_GLEAN_10002931_PHYP1(PHYP1) HpaP812039_HYAAR(HYAAR) PITG_02137T0_PHYIN(PHYIN) PYU1_T012883_PYTUL(PYTUL) Phyra73410_PHYRA(PHYRA) Physo108559_PHYSO(PHYSO)
ORTHOMCL3132(12 genes,12 taxa):	EPrPA00000013685_PYTAP(PYTAP) EPrPI00000013558_PYTIR(PYTIR) EPrPR00000018873_PYTAR(PYTAR) EPrPV00000014523_PYTVE(PYTVE) EPrPW00000024354_PYTIW(PYTIW) HJ0_GLEAN_10010208_PHYP0(PHYP0) HJ1_GLEAN_10007627_PHYP1(PHYP1) HpaP813694_HYAAR(HYAAR) PITG_02115T0_PHYIN(PHYIN) PYU1_T012900_PYTUL(PYTUL) Phyra71107_PHYRA(PHYRA) Physo109606_PHYSO(PHYSO)
ORTHOMCL3133(12 genes,12 taxa):	EPrPA00000013688_PYTAP(PYTAP) EPrPI00000024479_PYTIR(PYTIR) EPrPR00000026075_PYTAR(PYTAR) EPrPV00000014527_PYTVE(PYTVE) EPrPW00000015050_PYTIW(PYTIW) HJ0_GLEAN_10003879_PHYP0(PHYP0) HJ1_GLEAN_10004637_PHYP1(PHYP1) HpaP805012_HYAAR(HYAAR) PITG_07141T0_PHYIN(PHYIN) PYU1_T012892_PYTUL(PYTUL) Phyra73420_PHYRA(PHYRA) Physo144551_PHYSO(PHYSO)
ORTHOMCL3134(12 genes,12 taxa):	EPrPA00000013689_PYTAP(PYTAP) EPrPI00000013549_PYTIR(PYTIR) EPrPR00000021751_PYTAR(PYTAR) EPrPV00000014532_PYTVE(PYTVE) EPrPW00000021035_PYTIW(PYTIW) HJ0_GLEAN_10002878_PHYP0(PHYP0) HJ1_GLEAN_10005055_PHYP1(PHYP1) HpaP813696_HYAAR(HYAAR) PITG_02122T0_PHYIN(PHYIN) PYU1_T012891_PYTUL(PYTUL) Phyra73422_PHYRA(PHYRA) Physo144069_PHYSO(PHYSO)
ORTHOMCL3135(12 genes,12 taxa):	EPrPA00000013693_PYTAP(PYTAP) EPrPI00000013557_PYTIR(PYTIR) EPrPR00000016730_PYTAR(PYTAR) EPrPV00000014520_PYTVE(PYTVE) EPrPW00000021038_PYTIW(PYTIW) HJ0_GLEAN_10004758_PHYP0(PHYP0) HJ1_GLEAN_10002930_PHYP1(PHYP1) HpaP812041_HYAAR(HYAAR) PITG_02136T0_PHYIN(PHYIN) PYU1_T012882_PYTUL(PYTUL) Phyra71105_PHYRA(PHYRA) Physo108560_PHYSO(PHYSO)
ORTHOMCL3136(12 genes,12 taxa):	EPrPA00000013699_PYTAP(PYTAP) EPrPI00000013556_PYTIR(PYTIR) EPrPR00000021825_PYTAR(PYTAR) EPrPV00000014522_PYTVE(PYTVE) EPrPW00000024230_PYTIW(PYTIW) HJ0_GLEAN_10010211_PHYP0(PHYP0) HJ1_GLEAN_10007631_PHYP1(PHYP1) HpaP813693_HYAAR(HYAAR) PITG_02112T0_PHYIN(PHYIN) PYU1_T012895_PYTUL(PYTUL) Phyra73427_PHYRA(PHYRA) Physo144060_PHYSO(PHYSO)
ORTHOMCL3137(12 genes,12 taxa):	EPrPA00000013710_PYTAP(PYTAP) EPrPI00000016827_PYTIR(PYTIR) EPrPR00000022070_PYTAR(PYTAR) EPrPV00000019149_PYTVE(PYTVE) EPrPW00000013848_PYTIW(PYTIW) HJ0_GLEAN_10010745_PHYP0(PHYP0) HJ1_GLEAN_10009347_PHYP1(PHYP1) HpaP813963_HYAAR(HYAAR) PITG_02088T0_PHYIN(PHYIN) PYU1_T012866_PYTUL(PYTUL) Phyra73453_PHYRA(PHYRA) Physo144543_PHYSO(PHYSO)
ORTHOMCL3138(12 genes,12 taxa):	EPrPA00000013717_PYTAP(PYTAP) EPrPI00000019140_PYTIR(PYTIR) EPrPR00000017443_PYTAR(PYTAR) EPrPV00000016465_PYTVE(PYTVE) EPrPW00000022544_PYTIW(PYTIW) HJ0_GLEAN_10014793_PHYP0(PHYP0) HJ1_GLEAN_10009390_PHYP1(PHYP1) HpaP801279_HYAAR(HYAAR) PITG_01222T0_PHYIN(PHYIN) PYU1_T013714_PYTUL(PYTUL) Phyra79732_PHYRA(PHYRA) Physo128996_PHYSO(PHYSO)
ORTHOMCL3139(12 genes,12 taxa):	EPrPA00000013719_PYTAP(PYTAP) EPrPI00000024299_PYTIR(PYTIR) EPrPR00000026044_PYTAR(PYTAR) EPrPV00000023271_PYTVE(PYTVE) EPrPW00000022944_PYTIW(PYTIW) HJ0_GLEAN_10009349_PHYP0(PHYP0) HJ1_GLEAN_10010534_PHYP1(PHYP1) HpaP801369_HYAAR(HYAAR) PITG_01260T0_PHYIN(PHYIN) PYU1_T013675_PYTUL(PYTUL) Phyra71411_PHYRA(PHYRA) Physo108319_PHYSO(PHYSO)
ORTHOMCL3140(12 genes,12 taxa):	EPrPA00000013726_PYTAP(PYTAP) EPrPI00000021147_PYTIR(PYTIR) EPrPR00000016394_PYTAR(PYTAR) EPrPV00000021463_PYTVE(PYTVE) EPrPW00000016828_PYTIW(PYTIW) HJ0_GLEAN_10014812_PHYP0(PHYP0) HJ1_GLEAN_10010518_PHYP1(PHYP1) HpaP814703_HYAAR(HYAAR) PITG_01242T0_PHYIN(PHYIN) PYU1_T013694_PYTUL(PYTUL) Phyra85240_PHYRA(PHYRA) Physo128974_PHYSO(PHYSO)
ORTHOMCL3141(12 genes,12 taxa):	EPrPA00000013732_PYTAP(PYTAP) EPrPI00000019146_PYTIR(PYTIR) EPrPR00000017446_PYTAR(PYTAR) EPrPV00000016469_PYTVE(PYTVE) EPrPW00000022545_PYTIW(PYTIW) HJ0_GLEAN_10014800_PHYP0(PHYP0) HJ1_GLEAN_10009383_PHYP1(PHYP1) HpaP801284_HYAAR(HYAAR) PITG_01228T0_PHYIN(PHYIN) PYU1_T013710_PYTUL(PYTUL) Phyra95467_PHYRA(PHYRA) Physo155582_PHYSO(PHYSO)
ORTHOMCL3142(12 genes,12 taxa):	EPrPA00000013739_PYTAP(PYTAP) EPrPI00000019137_PYTIR(PYTIR) EPrPR00000017441_PYTAR(PYTAR) EPrPV00000016478_PYTVE(PYTVE) EPrPW00000022546_PYTIW(PYTIW) HJ0_GLEAN_10014799_PHYP0(PHYP0) HJ1_GLEAN_10009384_PHYP1(PHYP1) HpaP801283_HYAAR(HYAAR) PITG_01227T0_PHYIN(PHYIN) PYU1_T013711_PYTUL(PYTUL) Phyra79729_PHYRA(PHYRA) Physo128990_PHYSO(PHYSO)
ORTHOMCL3144(12 genes,12 taxa):	EPrPA00000013741_PYTAP(PYTAP) EPrPI00000019136_PYTIR(PYTIR) EPrPR00000017442_PYTAR(PYTAR) EPrPV00000016477_PYTVE(PYTVE) EPrPW00000022547_PYTIW(PYTIW) HJ0_GLEAN_10014801_PHYP0(PHYP0) HJ1_GLEAN_10009382_PHYP1(PHYP1) HpaP801285_HYAAR(HYAAR) PITG_01229T0_PHYIN(PHYIN) PYU1_T013709_PYTUL(PYTUL) Phyra95464_PHYRA(PHYRA) Physo111517_PHYSO(PHYSO)
ORTHOMCL3145(12 genes,12 taxa):	EPrPA00000013748_PYTAP(PYTAP) EPrPI00000018605_PYTIR(PYTIR) EPrPR00000016389_PYTAR(PYTAR) EPrPV00000021460_PYTVE(PYTVE) EPrPW00000016827_PYTIW(PYTIW) HJ0_GLEAN_10014814_PHYP0(PHYP0) HJ1_GLEAN_10010520_PHYP1(PHYP1) HpaP801268_HYAAR(HYAAR) PITG_01245T0_PHYIN(PHYIN) PYU1_T013691_PYTUL(PYTUL) Phyra85243_PHYRA(PHYRA) Physo128971_PHYSO(PHYSO)
ORTHOMCL3147(12 genes,12 taxa):	EPrPA00000013761_PYTAP(PYTAP) EPrPI00000013339_PYTIR(PYTIR) EPrPR00000017912_PYTAR(PYTAR) EPrPV00000014705_PYTVE(PYTVE) EPrPW00000017868_PYTIW(PYTIW) HJ0_GLEAN_10014760_PHYP0(PHYP0) HJ1_GLEAN_10012938_PHYP1(PHYP1) HpaP801238_HYAAR(HYAAR) PITG_01171T0_PHYIN(PHYIN) PYU1_T013748_PYTUL(PYTUL) Phyra71732_PHYRA(PHYRA) Physo111588_PHYSO(PHYSO)
ORTHOMCL3148(12 genes,12 taxa):	EPrPA00000013763_PYTAP(PYTAP) EPrPI00000013359_PYTIR(PYTIR) EPrPR00000020496_PYTAR(PYTAR) EPrPV00000014712_PYTVE(PYTVE) EPrPW00000017871_PYTIW(PYTIW) HJ0_GLEAN_10002295_PHYP0(PHYP0) HJ1_GLEAN_10012941_PHYP1(PHYP1) HpaP801241_HYAAR(HYAAR) PITG_01174T0_PHYIN(PHYIN) PYU1_T013741_PYTUL(PYTUL) Phyra79764_PHYRA(PHYRA) Physo129043_PHYSO(PHYSO)
ORTHOMCL3149(12 genes,12 taxa):	EPrPA00000013764_PYTAP(PYTAP) EPrPI00000013358_PYTIR(PYTIR) EPrPR00000020497_PYTAR(PYTAR) EPrPV00000014718_PYTVE(PYTVE) EPrPW00000017872_PYTIW(PYTIW) HJ0_GLEAN_10002297_PHYP0(PHYP0) HJ1_GLEAN_10001427_PHYP1(PHYP1) HpaP801243_HYAAR(HYAAR) PITG_01180T0_PHYIN(PHYIN) PYU1_T013740_PYTUL(PYTUL) Phyra48969_PHYRA(PHYRA) Physo111575_PHYSO(PHYSO)
ORTHOMCL3150(12 genes,12 taxa):	EPrPA00000013769_PYTAP(PYTAP) EPrPI00000013365_PYTIR(PYTIR) EPrPR00000017916_PYTAR(PYTAR) EPrPV00000014714_PYTVE(PYTVE) EPrPW00000017874_PYTIW(PYTIW) HJ0_GLEAN_10002293_PHYP0(PHYP0) HJ1_GLEAN_10012939_PHYP1(PHYP1) HpaP801239_HYAAR(HYAAR) PITG_01172T0_PHYIN(PHYIN) PYU1_T013749_PYTUL(PYTUL) Phyra48974_PHYRA(PHYRA) Physo108335_PHYSO(PHYSO)
ORTHOMCL3151(12 genes,12 taxa):	EPrPA00000013780_PYTAP(PYTAP) EPrPI00000015506_PYTIR(PYTIR) EPrPR00000025339_PYTAR(PYTAR) EPrPV00000022893_PYTVE(PYTVE) EPrPW00000016122_PYTIW(PYTIW) HJ0_GLEAN_10007560_PHYP0(PHYP0) HJ1_GLEAN_10005126_PHYP1(PHYP1) HpaP803639_HYAAR(HYAAR) PITG_07946T0_PHYIN(PHYIN) PYU1_T008251_PYTUL(PYTUL) Phyra81255_PHYRA(PHYRA) Physo135083_PHYSO(PHYSO)
ORTHOMCL3153(12 genes,12 taxa):	EPrPA00000013784_PYTAP(PYTAP) EPrPI00000022572_PYTIR(PYTIR) EPrPR00000022387_PYTAR(PYTAR) EPrPV00000023521_PYTVE(PYTVE) EPrPW00000024587_PYTIW(PYTIW) HJ0_GLEAN_10009787_PHYP0(PHYP0) HJ1_GLEAN_10002251_PHYP1(PHYP1) HpaP803638_HYAAR(HYAAR) PITG_07948T0_PHYIN(PHYIN) PYU1_T011195_PYTUL(PYTUL) Phyra81256_PHYRA(PHYRA) Physo138168_PHYSO(PHYSO)
ORTHOMCL3154(12 genes,12 taxa):	EPrPA00000013791_PYTAP(PYTAP) EPrPI00000019511_PYTIR(PYTIR) EPrPR00000017865_PYTAR(PYTAR) EPrPV00000023124_PYTVE(PYTVE) EPrPW00000018273_PYTIW(PYTIW) HJ0_GLEAN_10007895_PHYP0(PHYP0) HJ1_GLEAN_10011944_PHYP1(PHYP1) HpaP803655_HYAAR(HYAAR) PITG_07964T0_PHYIN(PHYIN) PYU1_T011172_PYTUL(PYTUL) Phyra81271_PHYRA(PHYRA) Physo157780_PHYSO(PHYSO)
ORTHOMCL3155(12 genes,12 taxa):	EPrPA00000013798_PYTAP(PYTAP) EPrPI00000022052_PYTIR(PYTIR) EPrPR00000014974_PYTAR(PYTAR) EPrPV00000022895_PYTVE(PYTVE) EPrPW00000016365_PYTIW(PYTIW) HJ0_GLEAN_10007559_PHYP0(PHYP0) HJ1_GLEAN_10005125_PHYP1(PHYP1) HpaP803640_HYAAR(HYAAR) PITG_07945T0_PHYIN(PHYIN) PYU1_T011178_PYTUL(PYTUL) Phyra81254_PHYRA(PHYRA) Physo135084_PHYSO(PHYSO)
ORTHOMCL3157(12 genes,12 taxa):	EPrPA00000013827_PYTAP(PYTAP) EPrPI00000014093_PYTIR(PYTIR) EPrPR00000014544_PYTAR(PYTAR) EPrPV00000016493_PYTVE(PYTVE) EPrPW00000023285_PYTIW(PYTIW) HJ0_GLEAN_10001859_PHYP0(PHYP0) HJ1_GLEAN_10008322_PHYP1(PHYP1) HpaP806707_HYAAR(HYAAR) PITG_06257T0_PHYIN(PHYIN) PYU1_T012594_PYTUL(PYTUL) Phyra77418_PHYRA(PHYRA) Physo133412_PHYSO(PHYSO)
ORTHOMCL3160(12 genes,12 taxa):	EPrPA00000013832_PYTAP(PYTAP) EPrPI00000014095_PYTIR(PYTIR) EPrPR00000014547_PYTAR(PYTAR) EPrPV00000018811_PYTVE(PYTVE) EPrPW00000014582_PYTIW(PYTIW) HJ0_GLEAN_10002199_PHYP0(PHYP0) HJ1_GLEAN_10008318_PHYP1(PHYP1) HpaP806711_HYAAR(HYAAR) PITG_06241T0_PHYIN(PHYIN) PYU1_T012585_PYTUL(PYTUL) Phyra77422_PHYRA(PHYRA) Physo139933_PHYSO(PHYSO)
ORTHOMCL3163(12 genes,12 taxa):	EPrPA00000013839_PYTAP(PYTAP) EPrPI00000023147_PYTIR(PYTIR) EPrPR00000014811_PYTAR(PYTAR) EPrPV00000016592_PYTVE(PYTVE) EPrPW00000018968_PYTIW(PYTIW) HJ0_GLEAN_10013131_PHYP0(PHYP0) HJ1_GLEAN_10010266_PHYP1(PHYP1) HpaP809164_HYAAR(HYAAR) PITG_06608T0_PHYIN(PHYIN) PYU1_T012537_PYTUL(PYTUL) Phyra71713_PHYRA(PHYRA) Physo109372_PHYSO(PHYSO)
ORTHOMCL3164(12 genes,12 taxa):	EPrPA00000013840_PYTAP(PYTAP) EPrPI00000024271_PYTIR(PYTIR) EPrPR00000014807_PYTAR(PYTAR) EPrPV00000022421_PYTVE(PYTVE) EPrPW00000018965_PYTIW(PYTIW) HJ0_GLEAN_10013129_PHYP0(PHYP0) HJ1_GLEAN_10010268_PHYP1(PHYP1) HpaP809163_HYAAR(HYAAR) PITG_06609T0_PHYIN(PHYIN) PYU1_T012539_PYTUL(PYTUL) Phyra79538_PHYRA(PHYRA) Physo141259_PHYSO(PHYSO)
ORTHOMCL3166(12 genes,12 taxa):	EPrPA00000013859_PYTAP(PYTAP) EPrPI00000022705_PYTIR(PYTIR) EPrPR00000014555_PYTAR(PYTAR) EPrPV00000014881_PYTVE(PYTVE) EPrPW00000014606_PYTIW(PYTIW) HJ0_GLEAN_10003913_PHYP0(PHYP0) HJ1_GLEAN_10005988_PHYP1(PHYP1) HpaP810665_HYAAR(HYAAR) PITG_06518T0_PHYIN(PHYIN) PYU1_T012600_PYTUL(PYTUL) Phyra71706_PHYRA(PHYRA) Physo109327_PHYSO(PHYSO)
ORTHOMCL3167(12 genes,12 taxa):	EPrPA00000013863_PYTAP(PYTAP) EPrPI00000024272_PYTIR(PYTIR) EPrPR00000014814_PYTAR(PYTAR) EPrPV00000023933_PYTVE(PYTVE) EPrPW00000018971_PYTIW(PYTIW) HJ0_GLEAN_10013128_PHYP0(PHYP0) HJ1_GLEAN_10010269_PHYP1(PHYP1) HpaP809162_HYAAR(HYAAR) PITG_06610T0_PHYIN(PHYIN) PYU1_T012540_PYTUL(PYTUL) Phyra79539_PHYRA(PHYRA) Physo141261_PHYSO(PHYSO)
ORTHOMCL3168(12 genes,12 taxa):	EPrPA00000013869_PYTAP(PYTAP) EPrPI00000014083_PYTIR(PYTIR) EPrPR00000014557_PYTAR(PYTAR) EPrPV00000018818_PYTVE(PYTVE) EPrPW00000024209_PYTIW(PYTIW) HJ0_GLEAN_10004616_PHYP0(PHYP0) HJ1_GLEAN_10005438_PHYP1(PHYP1) HpaP806712_HYAAR(HYAAR) PITG_06231T0_PHYIN(PHYIN) PYU1_T012582_PYTUL(PYTUL) Phyra77424_PHYRA(PHYRA) Physo139935_PHYSO(PHYSO)
ORTHOMCL3169(12 genes,12 taxa):	EPrPA00000013871_PYTAP(PYTAP) EPrPI00000016130_PYTIR(PYTIR) EPrPR00000019187_PYTAR(PYTAR) EPrPV00000022663_PYTVE(PYTVE) EPrPW00000022347_PYTIW(PYTIW) HJ0_GLEAN_10013123_PHYP0(PHYP0) HJ1_GLEAN_10010274_PHYP1(PHYP1) HpaP809159_HYAAR(HYAAR) PITG_06615T0_PHYIN(PHYIN) PYU1_T012556_PYTUL(PYTUL) Phyra48587_PHYRA(PHYRA) Physo141251_PHYSO(PHYSO)
ORTHOMCL3170(12 genes,12 taxa):	EPrPA00000013876_PYTAP(PYTAP) EPrPI00000018786_PYTIR(PYTIR) EPrPR00000015987_PYTAR(PYTAR) EPrPV00000017659_PYTVE(PYTVE) EPrPW00000019366_PYTIW(PYTIW) HJ0_GLEAN_10012835_PHYP0(PHYP0) HJ1_GLEAN_10012773_PHYP1(PHYP1) HpaP809152_HYAAR(HYAAR) PITG_06651T0_PHYIN(PHYIN) PYU1_T014802_PYTUL(PYTUL) Phyra79565_PHYRA(PHYRA) Physo140449_PHYSO(PHYSO)
ORTHOMCL3172(12 genes,12 taxa):	EPrPA00000013880_PYTAP(PYTAP) EPrPI00000022942_PYTIR(PYTIR) EPrPR00000021220_PYTAR(PYTAR) EPrPV00000017660_PYTVE(PYTVE) EPrPW00000023191_PYTIW(PYTIW) HJ0_GLEAN_10012841_PHYP0(PHYP0) HJ1_GLEAN_10012766_PHYP1(PHYP1) HpaP809133_HYAAR(HYAAR) PITG_06657T0_PHYIN(PHYIN) PYU1_T014812_PYTUL(PYTUL) Phyra79569_PHYRA(PHYRA) Physo140443_PHYSO(PHYSO)
ORTHOMCL3173(12 genes,12 taxa):	EPrPA00000013883_PYTAP(PYTAP) EPrPI00000022940_PYTIR(PYTIR) EPrPR00000021222_PYTAR(PYTAR) EPrPV00000017648_PYTVE(PYTVE) EPrPW00000021609_PYTIW(PYTIW) HJ0_GLEAN_10008513_PHYP0(PHYP0) HJ1_GLEAN_10005258_PHYP1(PHYP1) HpaP808706_HYAAR(HYAAR) PITG_06693T0_PHYIN(PHYIN) PYU1_T014816_PYTUL(PYTUL) Phyra72127_PHYRA(PHYRA) Physo109291_PHYSO(PHYSO)
ORTHOMCL3175(12 genes,12 taxa):	EPrPA00000013892_PYTAP(PYTAP) EPrPI00000018781_PYTIR(PYTIR) EPrPR00000021432_PYTAR(PYTAR) EPrPV00000017649_PYTVE(PYTVE) EPrPW00000023189_PYTIW(PYTIW) HJ0_GLEAN_10012840_PHYP0(PHYP0) HJ1_GLEAN_10012767_PHYP1(PHYP1) HpaP809134_HYAAR(HYAAR) PITG_06656T0_PHYIN(PHYIN) PYU1_T014810_PYTUL(PYTUL) Phyra79568_PHYRA(PHYRA) Physo140444_PHYSO(PHYSO)
ORTHOMCL3176(12 genes,12 taxa):	EPrPA00000013906_PYTAP(PYTAP) EPrPI00000013796_PYTIR(PYTIR) EPrPR00000014151_PYTAR(PYTAR) EPrPV00000017591_PYTVE(PYTVE) EPrPW00000014222_PYTIW(PYTIW) HJ0_GLEAN_10005079_PHYP0(PHYP0) HJ1_GLEAN_10003803_PHYP1(PHYP1) HpaP802558_HYAAR(HYAAR) PITG_20799T0_PHYIN(PHYIN) PYU1_T013168_PYTUL(PYTUL) Phyra75153_PHYRA(PHYRA) Physo133233_PHYSO(PHYSO)
ORTHOMCL3177(12 genes,12 taxa):	EPrPA00000013907_PYTAP(PYTAP) EPrPI00000013793_PYTIR(PYTIR) EPrPR00000014149_PYTAR(PYTAR) EPrPV00000017592_PYTVE(PYTVE) EPrPW00000014221_PYTIW(PYTIW) HJ0_GLEAN_10005080_PHYP0(PHYP0) HJ1_GLEAN_10003804_PHYP1(PHYP1) HpaP802560_HYAAR(HYAAR) PITG_20797T0_PHYIN(PHYIN) PYU1_T013170_PYTUL(PYTUL) Phyra75154_PHYRA(PHYRA) Physo108695_PHYSO(PHYSO)
ORTHOMCL3178(12 genes,12 taxa):	EPrPA00000013908_PYTAP(PYTAP) EPrPI00000013810_PYTIR(PYTIR) EPrPR00000014154_PYTAR(PYTAR) EPrPV00000019610_PYTVE(PYTVE) EPrPW00000014215_PYTIW(PYTIW) HJ0_GLEAN_10005085_PHYP0(PHYP0) HJ1_GLEAN_10003809_PHYP1(PHYP1) HpaP802568_HYAAR(HYAAR) PITG_20790T0_PHYIN(PHYIN) PYU1_T013177_PYTUL(PYTUL) Phyra75161_PHYRA(PHYRA) Physo108692_PHYSO(PHYSO)
ORTHOMCL3179(12 genes,12 taxa):	EPrPA00000013909_PYTAP(PYTAP) EPrPI00000022430_PYTIR(PYTIR) EPrPR00000014153_PYTAR(PYTAR) EPrPV00000019611_PYTVE(PYTVE) EPrPW00000024443_PYTIW(PYTIW) HJ0_GLEAN_10010840_PHYP0(PHYP0) HJ1_GLEAN_10010898_PHYP1(PHYP1) HpaP802577_HYAAR(HYAAR) PITG_19767T0_PHYIN(PHYIN) PYU1_T013188_PYTUL(PYTUL) Phyra94052_PHYRA(PHYRA) Physo156684_PHYSO(PHYSO)
ORTHOMCL3183(12 genes,12 taxa):	EPrPA00000013932_PYTAP(PYTAP) EPrPI00000013809_PYTIR(PYTIR) EPrPR00000014162_PYTAR(PYTAR) EPrPV00000017576_PYTVE(PYTVE) EPrPW00000014212_PYTIW(PYTIW) HJ0_GLEAN_10005081_PHYP0(PHYP0) HJ1_GLEAN_10003805_PHYP1(PHYP1) HpaP802561_HYAAR(HYAAR) PITG_20796T0_PHYIN(PHYIN) PYU1_T013171_PYTUL(PYTUL) Phyra94055_PHYRA(PHYRA) Physo156694_PHYSO(PHYSO)
ORTHOMCL3184(12 genes,12 taxa):	EPrPA00000013934_PYTAP(PYTAP) EPrPI00000013795_PYTIR(PYTIR) EPrPR00000021488_PYTAR(PYTAR) EPrPV00000017580_PYTVE(PYTVE) EPrPW00000014225_PYTIW(PYTIW) HJ0_GLEAN_10005076_PHYP0(PHYP0) HJ1_GLEAN_10003800_PHYP1(PHYP1) HpaP802554_HYAAR(HYAAR) PITG_23191T0_PHYIN(PHYIN) PYU1_T013162_PYTUL(PYTUL) Phyra75150_PHYRA(PHYRA) Physo133236_PHYSO(PHYSO)
ORTHOMCL3186(12 genes,12 taxa):	EPrPA00000013962_PYTAP(PYTAP) EPrPI00000014534_PYTIR(PYTIR) EPrPR00000014454_PYTAR(PYTAR) EPrPV00000019192_PYTVE(PYTVE) EPrPW00000013895_PYTIW(PYTIW) HJ0_GLEAN_10017613_PHYP0(PHYP0) HJ1_GLEAN_10014225_PHYP1(PHYP1) HpaP802819_HYAAR(HYAAR) PITG_05450T0_PHYIN(PHYIN) PYU1_T005484_PYTUL(PYTUL) Phyra73225_PHYRA(PHYRA) Physo129808_PHYSO(PHYSO)
ORTHOMCL3187(12 genes,12 taxa):	EPrPA00000013963_PYTAP(PYTAP) EPrPI00000014531_PYTIR(PYTIR) EPrPR00000014453_PYTAR(PYTAR) EPrPV00000017333_PYTVE(PYTVE) EPrPW00000013899_PYTIW(PYTIW) HJ0_GLEAN_10017608_PHYP0(PHYP0) HJ1_GLEAN_10014220_PHYP1(PHYP1) HpaP802875_HYAAR(HYAAR) PITG_05445T0_PHYIN(PHYIN) PYU1_T005472_PYTUL(PYTUL) Phyra71091_PHYRA(PHYRA) Physo108412_PHYSO(PHYSO)
ORTHOMCL3189(12 genes,12 taxa):	EPrPA00000013967_PYTAP(PYTAP) EPrPI00000014535_PYTIR(PYTIR) EPrPR00000014455_PYTAR(PYTAR) EPrPV00000019193_PYTVE(PYTVE) EPrPW00000016530_PYTIW(PYTIW) HJ0_GLEAN_10017611_PHYP0(PHYP0) HJ1_GLEAN_10014223_PHYP1(PHYP1) HpaP802822_HYAAR(HYAAR) PITG_05448T0_PHYIN(PHYIN) PYU1_T005481_PYTUL(PYTUL) Phyra73227_PHYRA(PHYRA) Physo129806_PHYSO(PHYSO)
ORTHOMCL3191(12 genes,12 taxa):	EPrPA00000013974_PYTAP(PYTAP) EPrPI00000016119_PYTIR(PYTIR) EPrPR00000018281_PYTAR(PYTAR) EPrPV00000016993_PYTVE(PYTVE) EPrPW00000023320_PYTIW(PYTIW) HJ0_GLEAN_10016594_PHYP0(PHYP0) HJ1_GLEAN_10012315_PHYP1(PHYP1) HpaP808915_HYAAR(HYAAR) PITG_05421T0_PHYIN(PHYIN) PYU1_T005456_PYTUL(PYTUL) Phyra85219_PHYRA(PHYRA) Physo129786_PHYSO(PHYSO)
ORTHOMCL3193(12 genes,12 taxa):	EPrPA00000013984_PYTAP(PYTAP) EPrPI00000016118_PYTIR(PYTIR) EPrPR00000016905_PYTAR(PYTAR) EPrPV00000015731_PYTVE(PYTVE) EPrPW00000015832_PYTIW(PYTIW) HJ0_GLEAN_10016604_PHYP0(PHYP0) HJ1_GLEAN_10012306_PHYP1(PHYP1) HpaP808902_HYAAR(HYAAR) PITG_05404T0_PHYIN(PHYIN) PYU1_T005441_PYTUL(PYTUL) Phyra85868_PHYRA(PHYRA) Physo129774_PHYSO(PHYSO)
ORTHOMCL3194(12 genes,12 taxa):	EPrPA00000013990_PYTAP(PYTAP) EPrPI00000016121_PYTIR(PYTIR) EPrPR00000016907_PYTAR(PYTAR) EPrPV00000015737_PYTVE(PYTVE) EPrPW00000015828_PYTIW(PYTIW) HJ0_GLEAN_10016603_PHYP0(PHYP0) HJ1_GLEAN_10012307_PHYP1(PHYP1) HpaP808903_HYAAR(HYAAR) PITG_05405T0_PHYIN(PHYIN) PYU1_T005442_PYTUL(PYTUL) Phyra85869_PHYRA(PHYRA) Physo129776_PHYSO(PHYSO)
ORTHOMCL3195(12 genes,12 taxa):	EPrPA00000013993_PYTAP(PYTAP) EPrPI00000016120_PYTIR(PYTIR) EPrPR00000018339_PYTAR(PYTAR) EPrPV00000015740_PYTVE(PYTVE) EPrPW00000015833_PYTIW(PYTIW) HJ0_GLEAN_10016601_PHYP0(PHYP0) HJ1_GLEAN_10012310_PHYP1(PHYP1) HpaP808911_HYAAR(HYAAR) PITG_05410T0_PHYIN(PHYIN) PYU1_T005450_PYTUL(PYTUL) Phyra85343_PHYRA(PHYRA) Physo155847_PHYSO(PHYSO)
ORTHOMCL3196(12 genes,12 taxa):	EPrPA00000014013_PYTAP(PYTAP) EPrPI00000019921_PYTIR(PYTIR) EPrPR00000016034_PYTAR(PYTAR) EPrPV00000017149_PYTVE(PYTVE) EPrPW00000018863_PYTIW(PYTIW) HJ0_GLEAN_10016781_PHYP0(PHYP0) HJ1_GLEAN_10005629_PHYP1(PHYP1) HpaP804234_HYAAR(HYAAR) PITG_01650T0_PHYIN(PHYIN) PYU1_T012084_PYTUL(PYTUL) Phyra73977_PHYRA(PHYRA) Physo127581_PHYSO(PHYSO)
ORTHOMCL3197(12 genes,12 taxa):	EPrPA00000014015_PYTAP(PYTAP) EPrPI00000022199_PYTIR(PYTIR) EPrPR00000017454_PYTAR(PYTAR) EPrPV00000022217_PYTVE(PYTVE) EPrPW00000025274_PYTIW(PYTIW) HJ0_GLEAN_10005838_PHYP0(PHYP0) HJ1_GLEAN_10005549_PHYP1(PHYP1) HpaP811694_HYAAR(HYAAR) PITG_01621T0_PHYIN(PHYIN) PYU1_T012097_PYTUL(PYTUL) Phyra74005_PHYRA(PHYRA) Physo127576_PHYSO(PHYSO)
ORTHOMCL3199(12 genes,12 taxa):	EPrPA00000014038_PYTAP(PYTAP) EPrPI00000022640_PYTIR(PYTIR) EPrPR00000026164_PYTAR(PYTAR) EPrPV00000020646_PYTVE(PYTVE) EPrPW00000017780_PYTIW(PYTIW) HJ0_GLEAN_10016756_PHYP0(PHYP0) HJ1_GLEAN_10008730_PHYP1(PHYP1) HpaP804214_HYAAR(HYAAR) PITG_01691T0_PHYIN(PHYIN) PYU1_T005588_PYTUL(PYTUL) Phyra73951_PHYRA(PHYRA) Physo127653_PHYSO(PHYSO)
ORTHOMCL3201(12 genes,12 taxa):	EPrPA00000014049_PYTAP(PYTAP) EPrPI00000014570_PYTIR(PYTIR) EPrPR00000014334_PYTAR(PYTAR) EPrPV00000022251_PYTVE(PYTVE) EPrPW00000019618_PYTIW(PYTIW) HJ0_GLEAN_10007818_PHYP0(PHYP0) HJ1_GLEAN_10005785_PHYP1(PHYP1) HpaP807798_HYAAR(HYAAR) PITG_01469T0_PHYIN(PHYIN) PYU1_T013498_PYTUL(PYTUL) Phyra76557_PHYRA(PHYRA) Physo137846_PHYSO(PHYSO)
ORTHOMCL3202(12 genes,12 taxa):	EPrPA00000014050_PYTAP(PYTAP) EPrPI00000014575_PYTIR(PYTIR) EPrPR00000015727_PYTAR(PYTAR) EPrPV00000019228_PYTVE(PYTVE) EPrPW00000021394_PYTIW(PYTIW) HJ0_GLEAN_10017243_PHYP0(PHYP0) HJ1_GLEAN_10009469_PHYP1(PHYP1) HpaP807811_HYAAR(HYAAR) PITG_01456T0_PHYIN(PHYIN) PYU1_T013485_PYTUL(PYTUL) Phyra94528_PHYRA(PHYRA) Physo137858_PHYSO(PHYSO)
ORTHOMCL3205(12 genes,12 taxa):	EPrPA00000014067_PYTAP(PYTAP) EPrPI00000014572_PYTIR(PYTIR) EPrPR00000014336_PYTAR(PYTAR) EPrPV00000022250_PYTVE(PYTVE) EPrPW00000019615_PYTIW(PYTIW) HJ0_GLEAN_10002671_PHYP0(PHYP0) HJ1_GLEAN_10001525_PHYP1(PHYP1) HpaP807790_HYAAR(HYAAR) PITG_01480T0_PHYIN(PHYIN) PYU1_T013499_PYTUL(PYTUL) Phyra76562_PHYRA(PHYRA) Physo137839_PHYSO(PHYSO)
ORTHOMCL3207(12 genes,12 taxa):	EPrPA00000014076_PYTAP(PYTAP) EPrPI00000014571_PYTIR(PYTIR) EPrPR00000014337_PYTAR(PYTAR) EPrPV00000022987_PYTVE(PYTVE) EPrPW00000018030_PYTIW(PYTIW) HJ0_GLEAN_10007823_PHYP0(PHYP0) HJ1_GLEAN_10005780_PHYP1(PHYP1) HpaP807793_HYAAR(HYAAR) PITG_01478T0_PHYIN(PHYIN) PYU1_T013494_PYTUL(PYTUL) Phyra94537_PHYRA(PHYRA) Physo137842_PHYSO(PHYSO)
ORTHOMCL3209(12 genes,12 taxa):	EPrPA00000014083_PYTAP(PYTAP) EPrPI00000023237_PYTIR(PYTIR) EPrPR00000017545_PYTAR(PYTAR) EPrPV00000019416_PYTVE(PYTVE) EPrPW00000026302_PYTIW(PYTIW) HJ0_GLEAN_10006160_PHYP0(PHYP0) HJ1_GLEAN_10010771_PHYP1(PHYP1) HpaP807776_HYAAR(HYAAR) PITG_13202T0_PHYIN(PHYIN) PYU1_T013532_PYTUL(PYTUL) Phyra85117_PHYRA(PHYRA) Physo134440_PHYSO(PHYSO)
ORTHOMCL3211(12 genes,12 taxa):	EPrPA00000014093_PYTAP(PYTAP) EPrPI00000017196_PYTIR(PYTIR) EPrPR00000015142_PYTAR(PYTAR) EPrPV00000021665_PYTVE(PYTVE) EPrPW00000019642_PYTIW(PYTIW) HJ0_GLEAN_10005909_PHYP0(PHYP0) HJ1_GLEAN_10000126_PHYP1(PHYP1) HpaP811621_HYAAR(HYAAR) PITG_10592T0_PHYIN(PHYIN) PYU1_T003078_PYTUL(PYTUL) Phyra47066_PHYRA(PHYRA) Physo119530_PHYSO(PHYSO)
ORTHOMCL3212(12 genes,12 taxa):	EPrPA00000014099_PYTAP(PYTAP) EPrPI00000017200_PYTIR(PYTIR) EPrPR00000013312_PYTAR(PYTAR) EPrPV00000021663_PYTVE(PYTVE) EPrPW00000021136_PYTIW(PYTIW) HJ0_GLEAN_10004557_PHYP0(PHYP0) HJ1_GLEAN_10003050_PHYP1(PHYP1) HpaP808353_HYAAR(HYAAR) PITG_10616T0_PHYIN(PHYIN) PYU1_T003068_PYTUL(PYTUL) Phyra97195_PHYRA(PHYRA) Physo138502_PHYSO(PHYSO)
ORTHOMCL3213(12 genes,12 taxa):	EPrPA00000014100_PYTAP(PYTAP) EPrPI00000015958_PYTIR(PYTIR) EPrPR00000014607_PYTAR(PYTAR) EPrPV00000018593_PYTVE(PYTVE) EPrPW00000016781_PYTIW(PYTIW) HJ0_GLEAN_10009623_PHYP0(PHYP0) HJ1_GLEAN_10007715_PHYP1(PHYP1) HpaP807349_HYAAR(HYAAR) PITG_10461T0_PHYIN(PHYIN) PYU1_T006867_PYTUL(PYTUL) Phyra82041_PHYRA(PHYRA) Physo141803_PHYSO(PHYSO)
ORTHOMCL3217(12 genes,12 taxa):	EPrPA00000014120_PYTAP(PYTAP) EPrPI00000020661_PYTIR(PYTIR) EPrPR00000013325_PYTAR(PYTAR) EPrPV00000019848_PYTVE(PYTVE) EPrPW00000023380_PYTIW(PYTIW) HJ0_GLEAN_10010768_PHYP0(PHYP0) HJ1_GLEAN_10002767_PHYP1(PHYP1) HpaP807331_HYAAR(HYAAR) PITG_10486T0_PHYIN(PHYIN) PYU1_T003037_PYTUL(PYTUL) Phyra84418_PHYRA(PHYRA) Physo141768_PHYSO(PHYSO)
ORTHOMCL3218(12 genes,12 taxa):	EPrPA00000014130_PYTAP(PYTAP) EPrPI00000019755_PYTIR(PYTIR) EPrPR00000015249_PYTAR(PYTAR) EPrPV00000021693_PYTVE(PYTVE) EPrPW00000023674_PYTIW(PYTIW) HJ0_GLEAN_10004119_PHYP0(PHYP0) HJ1_GLEAN_10003203_PHYP1(PHYP1) HpaP809774_HYAAR(HYAAR) PITG_10398T0_PHYIN(PHYIN) PYU1_T003028_PYTUL(PYTUL) Phyra96223_PHYRA(PHYRA) Physo138343_PHYSO(PHYSO)
ORTHOMCL3219(12 genes,12 taxa):	EPrPA00000014142_PYTAP(PYTAP) EPrPI00000017740_PYTIR(PYTIR) EPrPR00000014990_PYTAR(PYTAR) EPrPV00000019754_PYTVE(PYTVE) EPrPW00000020781_PYTIW(PYTIW) HJ0_GLEAN_10015379_PHYP0(PHYP0) HJ1_GLEAN_10011499_PHYP1(PHYP1) HpaP800483_HYAAR(HYAAR) PITG_20211T0_PHYIN(PHYIN) PYU1_T008676_PYTUL(PYTUL) Phyra79797_PHYRA(PHYRA) Physo129089_PHYSO(PHYSO)
ORTHOMCL3220(12 genes,12 taxa):	EPrPA00000014148_PYTAP(PYTAP) EPrPI00000017742_PYTIR(PYTIR) EPrPR00000014987_PYTAR(PYTAR) EPrPV00000019751_PYTVE(PYTVE) EPrPW00000019050_PYTIW(PYTIW) HJ0_GLEAN_10015377_PHYP0(PHYP0) HJ1_GLEAN_10011497_PHYP1(PHYP1) HpaP800495_HYAAR(HYAAR) PITG_20213T0_PHYIN(PHYIN) PYU1_T008679_PYTUL(PYTUL) Phyra79795_PHYRA(PHYRA) Physo129086_PHYSO(PHYSO)
ORTHOMCL3221(12 genes,12 taxa):	EPrPA00000014151_PYTAP(PYTAP) EPrPI00000017738_PYTIR(PYTIR) EPrPR00000014988_PYTAR(PYTAR) EPrPV00000019749_PYTVE(PYTVE) EPrPW00000022970_PYTIW(PYTIW) HJ0_GLEAN_10011438_PHYP0(PHYP0) HJ1_GLEAN_10003073_PHYP1(PHYP1) HpaP800462_HYAAR(HYAAR) PITG_17071T0_PHYIN(PHYIN) PYU1_T008682_PYTUL(PYTUL) Phyra79818_PHYRA(PHYRA) Physo129111_PHYSO(PHYSO)
ORTHOMCL3222(12 genes,12 taxa):	EPrPA00000014154_PYTAP(PYTAP) EPrPI00000018796_PYTIR(PYTIR) EPrPR00000017818_PYTAR(PYTAR) EPrPV00000017623_PYTVE(PYTVE) EPrPW00000024876_PYTIW(PYTIW) HJ0_GLEAN_10015385_PHYP0(PHYP0) HJ1_GLEAN_10011505_PHYP1(PHYP1) HpaP800488_HYAAR(HYAAR) PITG_20205T0_PHYIN(PHYIN) PYU1_T008670_PYTUL(PYTUL) Phyra79802_PHYRA(PHYRA) Physo155624_PHYSO(PHYSO)
ORTHOMCL3223(12 genes,12 taxa):	EPrPA00000014159_PYTAP(PYTAP) EPrPI00000018797_PYTIR(PYTIR) EPrPR00000018146_PYTAR(PYTAR) EPrPV00000017626_PYTVE(PYTVE) EPrPW00000016345_PYTIW(PYTIW) HJ0_GLEAN_10015387_PHYP0(PHYP0) HJ1_GLEAN_10011508_PHYP1(PHYP1) HpaP800481_HYAAR(HYAAR) PITG_20202T0_PHYIN(PHYIN) PYU1_T008665_PYTUL(PYTUL) Phyra95501_PHYRA(PHYRA) Physo155629_PHYSO(PHYSO)
ORTHOMCL3225(12 genes,12 taxa):	EPrPA00000014164_PYTAP(PYTAP) EPrPI00000018798_PYTIR(PYTIR) EPrPR00000023435_PYTAR(PYTAR) EPrPV00000019514_PYTVE(PYTVE) EPrPW00000015161_PYTIW(PYTIW) HJ0_GLEAN_10015384_PHYP0(PHYP0) HJ1_GLEAN_10011504_PHYP1(PHYP1) HpaP800486_HYAAR(HYAAR) PITG_20206T0_PHYIN(PHYIN) PYU1_T008671_PYTUL(PYTUL) Phyra71738_PHYRA(PHYRA) Physo108343_PHYSO(PHYSO)
ORTHOMCL3226(12 genes,12 taxa):	EPrPA00000014170_PYTAP(PYTAP) EPrPI00000014825_PYTIR(PYTIR) EPrPR00000019459_PYTAR(PYTAR) EPrPV00000013322_PYTVE(PYTVE) EPrPW00000021050_PYTIW(PYTIW) HJ0_GLEAN_10016399_PHYP0(PHYP0) HJ1_GLEAN_10013231_PHYP1(PHYP1) HpaP801322_HYAAR(HYAAR) PITG_01313T0_PHYIN(PHYIN) PYU1_T008815_PYTUL(PYTUL) Phyra76428_PHYRA(PHYRA) Physo128912_PHYSO(PHYSO)
ORTHOMCL3227(12 genes,12 taxa):	EPrPA00000014171_PYTAP(PYTAP) EPrPI00000014821_PYTIR(PYTIR) EPrPR00000026446_PYTAR(PYTAR) EPrPV00000013317_PYTVE(PYTVE) EPrPW00000025267_PYTIW(PYTIW) HJ0_GLEAN_10016402_PHYP0(PHYP0) HJ1_GLEAN_10013228_PHYP1(PHYP1) HpaP801324_HYAAR(HYAAR) PITG_01316T0_PHYIN(PHYIN) PYU1_T008811_PYTUL(PYTUL) Phyra76431_PHYRA(PHYRA) Physo128909_PHYSO(PHYSO)
ORTHOMCL3229(12 genes,12 taxa):	EPrPA00000014177_PYTAP(PYTAP) EPrPI00000022065_PYTIR(PYTIR) EPrPR00000018314_PYTAR(PYTAR) EPrPV00000019573_PYTVE(PYTVE) EPrPW00000023658_PYTIW(PYTIW) HJ0_GLEAN_10012445_PHYP0(PHYP0) HJ1_GLEAN_10013529_PHYP1(PHYP1) HpaP813990_HYAAR(HYAAR) PITG_02586T0_PHYIN(PHYIN) PYU1_T004514_PYTUL(PYTUL) Phyra77521_PHYRA(PHYRA) Physo142023_PHYSO(PHYSO)
ORTHOMCL3230(12 genes,12 taxa):	EPrPA00000014184_PYTAP(PYTAP) EPrPI00000019786_PYTIR(PYTIR) EPrPR00000018942_PYTAR(PYTAR) EPrPV00000014776_PYTVE(PYTVE) EPrPW00000014104_PYTIW(PYTIW) HJ0_GLEAN_10002518_PHYP0(PHYP0) HJ1_GLEAN_10006861_PHYP1(PHYP1) HpaP804646_HYAAR(HYAAR) PITG_02531T0_PHYIN(PHYIN) PYU1_T004488_PYTUL(PYTUL) Phyra94840_PHYRA(PHYRA) Physo155434_PHYSO(PHYSO)
ORTHOMCL3231(12 genes,12 taxa):	EPrPA00000014185_PYTAP(PYTAP) EPrPI00000017899_PYTIR(PYTIR) EPrPR00000017008_PYTAR(PYTAR) EPrPV00000014767_PYTVE(PYTVE) EPrPW00000026747_PYTIW(PYTIW) HJ0_GLEAN_10012437_PHYP0(PHYP0) HJ1_GLEAN_10013521_PHYP1(PHYP1) HpaP812285_HYAAR(HYAAR) PITG_02597T0_PHYIN(PHYIN) PYU1_T004497_PYTUL(PYTUL) Phyra77511_PHYRA(PHYRA) Physo142015_PHYSO(PHYSO)
ORTHOMCL3233(12 genes,12 taxa):	EPrPA00000014191_PYTAP(PYTAP) EPrPI00000017896_PYTIR(PYTIR) EPrPR00000018505_PYTAR(PYTAR) EPrPV00000014778_PYTVE(PYTVE) EPrPW00000016753_PYTIW(PYTIW) HJ0_GLEAN_10012444_PHYP0(PHYP0) HJ1_GLEAN_10013528_PHYP1(PHYP1) HpaP813991_HYAAR(HYAAR) PITG_02588T0_PHYIN(PHYIN) PYU1_T004510_PYTUL(PYTUL) Phyra77519_PHYRA(PHYRA) Physo142021_PHYSO(PHYSO)
ORTHOMCL3234(12 genes,12 taxa):	EPrPA00000014196_PYTAP(PYTAP) EPrPI00000022001_PYTIR(PYTIR) EPrPR00000020255_PYTAR(PYTAR) EPrPV00000014006_PYTVE(PYTVE) EPrPW00000016356_PYTIW(PYTIW) HJ0_GLEAN_10009419_PHYP0(PHYP0) HJ1_GLEAN_10012468_PHYP1(PHYP1) HpaP800763_HYAAR(HYAAR) PITG_02439T0_PHYIN(PHYIN) PYU1_T004606_PYTUL(PYTUL) Phyra77644_PHYRA(PHYRA) Physo128323_PHYSO(PHYSO)
ORTHOMCL3235(12 genes,12 taxa):	EPrPA00000014200_PYTAP(PYTAP) EPrPI00000017892_PYTIR(PYTIR) EPrPR00000017007_PYTAR(PYTAR) EPrPV00000014772_PYTVE(PYTVE) EPrPW00000016754_PYTIW(PYTIW) HJ0_GLEAN_10012432_PHYP0(PHYP0) HJ1_GLEAN_10013517_PHYP1(PHYP1) HpaP812275_HYAAR(HYAAR) PITG_20715T0_PHYIN(PHYIN) PYU1_T004503_PYTUL(PYTUL) Phyra77507_PHYRA(PHYRA) Physo142011_PHYSO(PHYSO)
ORTHOMCL3236(12 genes,12 taxa):	EPrPA00000014206_PYTAP(PYTAP) EPrPI00000014375_PYTIR(PYTIR) EPrPR00000017946_PYTAR(PYTAR) EPrPV00000019576_PYTVE(PYTVE) EPrPW00000015661_PYTIW(PYTIW) HJ0_GLEAN_10003056_PHYP0(PHYP0) HJ1_GLEAN_10012430_PHYP1(PHYP1) HpaP814016_HYAAR(HYAAR) PITG_02478T0_PHYIN(PHYIN) PYU1_T004525_PYTUL(PYTUL) Phyra77608_PHYRA(PHYRA) Physo128286_PHYSO(PHYSO)
ORTHOMCL3237(12 genes,12 taxa):	EPrPA00000014211_PYTAP(PYTAP) EPrPI00000018202_PYTIR(PYTIR) EPrPR00000020542_PYTAR(PYTAR) EPrPV00000016626_PYTVE(PYTVE) EPrPW00000018160_PYTIW(PYTIW) HJ0_GLEAN_10016888_PHYP0(PHYP0) HJ1_GLEAN_10011666_PHYP1(PHYP1) HpaP809626_HYAAR(HYAAR) PITG_03738T0_PHYIN(PHYIN) PYU1_T007100_PYTUL(PYTUL) Phyra75281_PHYRA(PHYRA) Physo108956_PHYSO(PHYSO)
ORTHOMCL3239(12 genes,12 taxa):	EPrPA00000014219_PYTAP(PYTAP) EPrPI00000018197_PYTIR(PYTIR) EPrPR00000018427_PYTAR(PYTAR) EPrPV00000015120_PYTVE(PYTVE) EPrPW00000018163_PYTIW(PYTIW) HJ0_GLEAN_10016883_PHYP0(PHYP0) HJ1_GLEAN_10011670_PHYP1(PHYP1) HpaP814278_HYAAR(HYAAR) PITG_03736T0_PHYIN(PHYIN) PYU1_T007102_PYTUL(PYTUL) Phyra75276_PHYRA(PHYRA) Physo136465_PHYSO(PHYSO)
ORTHOMCL3240(12 genes,12 taxa):	EPrPA00000014221_PYTAP(PYTAP) EPrPI00000015733_PYTIR(PYTIR) EPrPR00000020541_PYTAR(PYTAR) EPrPV00000016627_PYTVE(PYTVE) EPrPW00000019302_PYTIW(PYTIW) HJ0_GLEAN_10012947_PHYP0(PHYP0) HJ1_GLEAN_10004259_PHYP1(PHYP1) HpaP811319_HYAAR(HYAAR) PITG_03713T0_PHYIN(PHYIN) PYU1_T007086_PYTUL(PYTUL) Phyra75264_PHYRA(PHYRA) Physo134911_PHYSO(PHYSO)
ORTHOMCL3241(12 genes,12 taxa):	EPrPA00000014232_PYTAP(PYTAP) EPrPI00000022273_PYTIR(PYTIR) EPrPR00000016763_PYTAR(PYTAR) EPrPV00000014303_PYTVE(PYTVE) EPrPW00000024272_PYTIW(PYTIW) HJ0_GLEAN_10008830_PHYP0(PHYP0) HJ1_GLEAN_10003960_PHYP1(PHYP1) HpaP811284_HYAAR(HYAAR) PITG_03661T0_PHYIN(PHYIN) PYU1_T007036_PYTUL(PYTUL) Phyra84779_PHYRA(PHYRA) Physo134891_PHYSO(PHYSO)
ORTHOMCL3242(12 genes,12 taxa):	EPrPA00000014235_PYTAP(PYTAP) EPrPI00000022276_PYTIR(PYTIR) EPrPR00000023235_PYTAR(PYTAR) EPrPV00000014305_PYTVE(PYTVE) EPrPW00000021512_PYTIW(PYTIW) HJ0_GLEAN_10008827_PHYP0(PHYP0) HJ1_GLEAN_10003957_PHYP1(PHYP1) HpaP811286_HYAAR(HYAAR) PITG_03658T0_PHYIN(PHYIN) PYU1_T007033_PYTUL(PYTUL) Phyra84780_PHYRA(PHYRA) Physo134889_PHYSO(PHYSO)
ORTHOMCL3244(12 genes,12 taxa):	EPrPA00000014250_PYTAP(PYTAP) EPrPI00000015906_PYTIR(PYTIR) EPrPR00000021163_PYTAR(PYTAR) EPrPV00000014191_PYTVE(PYTVE) EPrPW00000018096_PYTIW(PYTIW) HJ0_GLEAN_10012240_PHYP0(PHYP0) HJ1_GLEAN_10007333_PHYP1(PHYP1) HpaP801203_HYAAR(HYAAR) PITG_00328T0_PHYIN(PHYIN) PYU1_T003975_PYTUL(PYTUL) Phyra72661_PHYRA(PHYRA) Physo130170_PHYSO(PHYSO)
ORTHOMCL3245(12 genes,12 taxa):	EPrPA00000014253_PYTAP(PYTAP) EPrPI00000022880_PYTIR(PYTIR) EPrPR00000018476_PYTAR(PYTAR) EPrPV00000020979_PYTVE(PYTVE) EPrPW00000018559_PYTIW(PYTIW) HJ0_GLEAN_10017491_PHYP0(PHYP0) HJ1_GLEAN_10014444_PHYP1(PHYP1) HpaP801036_HYAAR(HYAAR) PITG_00490T0_PHYIN(PHYIN) PYU1_T004164_PYTUL(PYTUL) Phyra72781_PHYRA(PHYRA) Physo130327_PHYSO(PHYSO)
ORTHOMCL3246(12 genes,12 taxa):	EPrPA00000014257_PYTAP(PYTAP) EPrPI00000018939_PYTIR(PYTIR) EPrPR00000015936_PYTAR(PYTAR) EPrPV00000017496_PYTVE(PYTVE) EPrPW00000018038_PYTIW(PYTIW) HJ0_GLEAN_10017511_PHYP0(PHYP0) HJ1_GLEAN_10014463_PHYP1(PHYP1) HpaP801056_HYAAR(HYAAR) PITG_00468T0_PHYIN(PHYIN) PYU1_T004183_PYTUL(PYTUL) Phyra93324_PHYRA(PHYRA) Physo156084_PHYSO(PHYSO)
ORTHOMCL3247(12 genes,12 taxa):	EPrPA00000014261_PYTAP(PYTAP) EPrPI00000018935_PYTIR(PYTIR) EPrPR00000015937_PYTAR(PYTAR) EPrPV00000017357_PYTVE(PYTVE) EPrPW00000018035_PYTIW(PYTIW) HJ0_GLEAN_10017505_PHYP0(PHYP0) HJ1_GLEAN_10014458_PHYP1(PHYP1) HpaP801052_HYAAR(HYAAR) PITG_00474T0_PHYIN(PHYIN) PYU1_T004179_PYTUL(PYTUL) Phyra72769_PHYRA(PHYRA) Physo130312_PHYSO(PHYSO)
ORTHOMCL3251(12 genes,12 taxa):	EPrPA00000014277_PYTAP(PYTAP) EPrPI00000024181_PYTIR(PYTIR) EPrPR00000023724_PYTAR(PYTAR) EPrPV00000014469_PYTVE(PYTVE) EPrPW00000018092_PYTIW(PYTIW) HJ0_GLEAN_10007418_PHYP0(PHYP0) HJ1_GLEAN_10007472_PHYP1(PHYP1) HpaP807007_HYAAR(HYAAR) PITG_00282T0_PHYIN(PHYIN) PYU1_T003969_PYTUL(PYTUL) Phyra72626_PHYRA(PHYRA) Physo130120_PHYSO(PHYSO)
ORTHOMCL3252(12 genes,12 taxa):	EPrPA00000014278_PYTAP(PYTAP) EPrPI00000018936_PYTIR(PYTIR) EPrPR00000015944_PYTAR(PYTAR) EPrPV00000017364_PYTVE(PYTVE) EPrPW00000018034_PYTIW(PYTIW) HJ0_GLEAN_10017507_PHYP0(PHYP0) HJ1_GLEAN_10014459_PHYP1(PHYP1) HpaP801054_HYAAR(HYAAR) PITG_00472T0_PHYIN(PHYIN) PYU1_T004181_PYTUL(PYTUL) Phyra72767_PHYRA(PHYRA) Physo130306_PHYSO(PHYSO)
ORTHOMCL3253(12 genes,12 taxa):	EPrPA00000014283_PYTAP(PYTAP) EPrPI00000018934_PYTIR(PYTIR) EPrPR00000015941_PYTAR(PYTAR) EPrPV00000017361_PYTVE(PYTVE) EPrPW00000021432_PYTIW(PYTIW) HJ0_GLEAN_10017502_PHYP0(PHYP0) HJ1_GLEAN_10014455_PHYP1(PHYP1) HpaP801050_HYAAR(HYAAR) PITG_00476T0_PHYIN(PHYIN) PYU1_T004175_PYTUL(PYTUL) Phyra93331_PHYRA(PHYRA) Physo156091_PHYSO(PHYSO)
ORTHOMCL3254(12 genes,12 taxa):	EPrPA00000014290_PYTAP(PYTAP) EPrPI00000016545_PYTIR(PYTIR) EPrPR00000024044_PYTAR(PYTAR) EPrPV00000016971_PYTVE(PYTVE) EPrPW00000016100_PYTIW(PYTIW) HJ0_GLEAN_10017496_PHYP0(PHYP0) HJ1_GLEAN_10014449_PHYP1(PHYP1) HpaP801043_HYAAR(HYAAR) PITG_00482T0_PHYIN(PHYIN) PYU1_T004159_PYTUL(PYTUL) Phyra93339_PHYRA(PHYRA) Physo130323_PHYSO(PHYSO)
ORTHOMCL3255(12 genes,12 taxa):	EPrPA00000014291_PYTAP(PYTAP) EPrPI00000016549_PYTIR(PYTIR) EPrPR00000024765_PYTAR(PYTAR) EPrPV00000016973_PYTVE(PYTVE) EPrPW00000016101_PYTIW(PYTIW) HJ0_GLEAN_10017495_PHYP0(PHYP0) HJ1_GLEAN_10014448_PHYP1(PHYP1) HpaP801042_HYAAR(HYAAR) PITG_00483T0_PHYIN(PHYIN) PYU1_T004156_PYTUL(PYTUL) Phyra71039_PHYRA(PHYRA) Physo108468_PHYSO(PHYSO)
ORTHOMCL3256(12 genes,12 taxa):	EPrPA00000014298_PYTAP(PYTAP) EPrPI00000025013_PYTIR(PYTIR) EPrPR00000018550_PYTAR(PYTAR) EPrPV00000013529_PYTVE(PYTVE) EPrPW00000023527_PYTIW(PYTIW) HJ0_GLEAN_10009366_PHYP0(PHYP0) HJ1_GLEAN_10012094_PHYP1(PHYP1) HpaP805175_HYAAR(HYAAR) PITG_11530T0_PHYIN(PHYIN) PYU1_T000529_PYTUL(PYTUL) Phyra83327_PHYRA(PHYRA) Physo135523_PHYSO(PHYSO)
ORTHOMCL3257(12 genes,12 taxa):	EPrPA00000014299_PYTAP(PYTAP) EPrPI00000023180_PYTIR(PYTIR) EPrPR00000018551_PYTAR(PYTAR) EPrPV00000016683_PYTVE(PYTVE) EPrPW00000025231_PYTIW(PYTIW) HJ0_GLEAN_10009703_PHYP0(PHYP0) HJ1_GLEAN_10007596_PHYP1(PHYP1) HpaP810790_HYAAR(HYAAR) PITG_08235T0_PHYIN(PHYIN) PYU1_T014856_PYTUL(PYTUL) Phyra82408_PHYRA(PHYRA) Physo136948_PHYSO(PHYSO)
ORTHOMCL3258(12 genes,12 taxa):	EPrPA00000014302_PYTAP(PYTAP) EPrPI00000016886_PYTIR(PYTIR) EPrPR00000020996_PYTAR(PYTAR) EPrPV00000019666_PYTVE(PYTVE) EPrPW00000014803_PYTIW(PYTIW) HJ0_GLEAN_10013678_PHYP0(PHYP0) HJ1_GLEAN_10012692_PHYP1(PHYP1) HpaP813379_HYAAR(HYAAR) PITG_23159T0_PHYIN(PHYIN) PYU1_T009707_PYTUL(PYTUL) Phyra82779_PHYRA(PHYRA) Physo135200_PHYSO(PHYSO)
ORTHOMCL3261(12 genes,12 taxa):	EPrPA00000014318_PYTAP(PYTAP) EPrPI00000020139_PYTIR(PYTIR) EPrPR00000022255_PYTAR(PYTAR) EPrPV00000023569_PYTVE(PYTVE) EPrPW00000016542_PYTIW(PYTIW) HJ0_GLEAN_10016608_PHYP0(PHYP0) HJ1_GLEAN_10012717_PHYP1(PHYP1) HpaP810780_HYAAR(HYAAR) PITG_14286T0_PHYIN(PHYIN) PYU1_T009665_PYTUL(PYTUL) Phyra82755_PHYRA(PHYRA) Physo135225_PHYSO(PHYSO)
ORTHOMCL3264(12 genes,12 taxa):	EPrPA00000014347_PYTAP(PYTAP) EPrPI00000013317_PYTIR(PYTIR) EPrPR00000016250_PYTAR(PYTAR) EPrPV00000013282_PYTVE(PYTVE) EPrPW00000020489_PYTIW(PYTIW) HJ0_GLEAN_10014987_PHYP0(PHYP0) HJ1_GLEAN_10011707_PHYP1(PHYP1) HpaP810824_HYAAR(HYAAR) PITG_07252T0_PHYIN(PHYIN) PYU1_T011315_PYTUL(PYTUL) Phyra94687_PHYRA(PHYRA) Physo155683_PHYSO(PHYSO)
ORTHOMCL3265(12 genes,12 taxa):	EPrPA00000014354_PYTAP(PYTAP) EPrPI00000018252_PYTIR(PYTIR) EPrPR00000017610_PYTAR(PYTAR) EPrPV00000016147_PYTVE(PYTVE) EPrPW00000015898_PYTIW(PYTIW) HJ0_GLEAN_10014984_PHYP0(PHYP0) HJ1_GLEAN_10011710_PHYP1(PHYP1) HpaP814128_HYAAR(HYAAR) PITG_07249T0_PHYIN(PHYIN) PYU1_T011358_PYTUL(PYTUL) Phyra77101_PHYRA(PHYRA) Physo129198_PHYSO(PHYSO)
ORTHOMCL3266(12 genes,12 taxa):	EPrPA00000014363_PYTAP(PYTAP) EPrPI00000018257_PYTIR(PYTIR) EPrPR00000017611_PYTAR(PYTAR) EPrPV00000016159_PYTVE(PYTVE) EPrPW00000015897_PYTIW(PYTIW) HJ0_GLEAN_10014985_PHYP0(PHYP0) HJ1_GLEAN_10011709_PHYP1(PHYP1) HpaP814127_HYAAR(HYAAR) PITG_07250T0_PHYIN(PHYIN) PYU1_T011359_PYTUL(PYTUL) Phyra77102_PHYRA(PHYRA) Physo129199_PHYSO(PHYSO)
ORTHOMCL3267(12 genes,12 taxa):	EPrPA00000014364_PYTAP(PYTAP) EPrPI00000022817_PYTIR(PYTIR) EPrPR00000017609_PYTAR(PYTAR) EPrPV00000016151_PYTVE(PYTVE) EPrPW00000019401_PYTIW(PYTIW) HJ0_GLEAN_10014982_PHYP0(PHYP0) HJ1_GLEAN_10011712_PHYP1(PHYP1) HpaP814131_HYAAR(HYAAR) PITG_07247T0_PHYIN(PHYIN) PYU1_T011340_PYTUL(PYTUL) Phyra94686_PHYRA(PHYRA) Physo155682_PHYSO(PHYSO)
ORTHOMCL3271(12 genes,12 taxa):	EPrPA00000014378_PYTAP(PYTAP) EPrPI00000021728_PYTIR(PYTIR) EPrPR00000020410_PYTAR(PYTAR) EPrPV00000019348_PYTVE(PYTVE) EPrPW00000022475_PYTIW(PYTIW) HJ0_GLEAN_10004404_PHYP0(PHYP0) HJ1_GLEAN_10012724_PHYP1(PHYP1) HpaP814175_HYAAR(HYAAR) PITG_12813T0_PHYIN(PHYIN) PYU1_T007773_PYTUL(PYTUL) Phyra72243_PHYRA(PHYRA) Physo109179_PHYSO(PHYSO)
ORTHOMCL3272(12 genes,12 taxa):	EPrPA00000014383_PYTAP(PYTAP) EPrPI00000023482_PYTIR(PYTIR) EPrPR00000018544_PYTAR(PYTAR) EPrPV00000018682_PYTVE(PYTVE) EPrPW00000018012_PYTIW(PYTIW) HJ0_GLEAN_10001120_PHYP0(PHYP0) HJ1_GLEAN_10002817_PHYP1(PHYP1) HpaP809257_HYAAR(HYAAR) PITG_12764T0_PHYIN(PHYIN) PYU1_T014421_PYTUL(PYTUL) Phyra74600_PHYRA(PHYRA) Physo138862_PHYSO(PHYSO)
ORTHOMCL3273(12 genes,12 taxa):	EPrPA00000014386_PYTAP(PYTAP) EPrPI00000017054_PYTIR(PYTIR) EPrPR00000018109_PYTAR(PYTAR) EPrPV00000019155_PYTVE(PYTVE) EPrPW00000018497_PYTIW(PYTIW) HJ0_GLEAN_10014618_PHYP0(PHYP0) HJ1_GLEAN_10009955_PHYP1(PHYP1) HpaP809211_HYAAR(HYAAR) PITG_12675T0_PHYIN(PHYIN) PYU1_T014424_PYTUL(PYTUL) Phyra85484_PHYRA(PHYRA) Physo138811_PHYSO(PHYSO)
ORTHOMCL3274(12 genes,12 taxa):	EPrPA00000014414_PYTAP(PYTAP) EPrPI00000017038_PYTIR(PYTIR) EPrPR00000022139_PYTAR(PYTAR) EPrPV00000020816_PYTVE(PYTVE) EPrPW00000018493_PYTIW(PYTIW) HJ0_GLEAN_10014623_PHYP0(PHYP0) HJ1_GLEAN_10009950_PHYP1(PHYP1) HpaP809208_HYAAR(HYAAR) PITG_12669T0_PHYIN(PHYIN) PYU1_T014434_PYTUL(PYTUL) Phyra74641_PHYRA(PHYRA) Physo138807_PHYSO(PHYSO)
ORTHOMCL3275(12 genes,12 taxa):	EPrPA00000014420_PYTAP(PYTAP) EPrPI00000019526_PYTIR(PYTIR) EPrPR00000023483_PYTAR(PYTAR) EPrPV00000018529_PYTVE(PYTVE) EPrPW00000019195_PYTIW(PYTIW) HJ0_GLEAN_10014158_PHYP0(PHYP0) HJ1_GLEAN_10010837_PHYP1(PHYP1) HpaP811648_HYAAR(HYAAR) PITG_17928T0_PHYIN(PHYIN) PYU1_T012234_PYTUL(PYTUL) Phyra75562_PHYRA(PHYRA) Physo143341_PHYSO(PHYSO)
ORTHOMCL3276(12 genes,12 taxa):	EPrPA00000014422_PYTAP(PYTAP) EPrPI00000019309_PYTIR(PYTIR) EPrPR00000020758_PYTAR(PYTAR) EPrPV00000018532_PYTVE(PYTVE) EPrPW00000021675_PYTIW(PYTIW) HJ0_GLEAN_10012383_PHYP0(PHYP0) HJ1_GLEAN_10001416_PHYP1(PHYP1) HpaP811645_HYAAR(HYAAR) PITG_17925T0_PHYIN(PHYIN) PYU1_T012225_PYTUL(PYTUL) Phyra75561_PHYRA(PHYRA) Physo143339_PHYSO(PHYSO)
ORTHOMCL3277(12 genes,12 taxa):	EPrPA00000014433_PYTAP(PYTAP) EPrPI00000023232_PYTIR(PYTIR) EPrPR00000019788_PYTAR(PYTAR) EPrPV00000022450_PYTVE(PYTVE) EPrPW00000020132_PYTIW(PYTIW) HJ0_GLEAN_10014170_PHYP0(PHYP0) HJ1_GLEAN_10010849_PHYP1(PHYP1) HpaP811658_HYAAR(HYAAR) PITG_17942T0_PHYIN(PHYIN) PYU1_T012232_PYTUL(PYTUL) Phyra75572_PHYRA(PHYRA) Physo142414_PHYSO(PHYSO)
ORTHOMCL3278(12 genes,12 taxa):	EPrPA00000014436_PYTAP(PYTAP) EPrPI00000019525_PYTIR(PYTIR) EPrPR00000024503_PYTAR(PYTAR) EPrPV00000018533_PYTVE(PYTVE) EPrPW00000027339_PYTIW(PYTIW) HJ0_GLEAN_10014160_PHYP0(PHYP0) HJ1_GLEAN_10010839_PHYP1(PHYP1) HpaP811650_HYAAR(HYAAR) PITG_17930T0_PHYIN(PHYIN) PYU1_T012231_PYTUL(PYTUL) Phyra75564_PHYRA(PHYRA) Physo143343_PHYSO(PHYSO)
ORTHOMCL3279(12 genes,12 taxa):	EPrPA00000014443_PYTAP(PYTAP) EPrPI00000014376_PYTIR(PYTIR) EPrPR00000021075_PYTAR(PYTAR) EPrPV00000019245_PYTVE(PYTVE) EPrPW00000015329_PYTIW(PYTIW) HJ0_GLEAN_10016477_PHYP0(PHYP0) HJ1_GLEAN_10013538_PHYP1(PHYP1) HpaP804593_HYAAR(HYAAR) PITG_02578T0_PHYIN(PHYIN) PYU1_T004541_PYTUL(PYTUL) Phyra71528_PHYRA(PHYRA) Physo109439_PHYSO(PHYSO)
ORTHOMCL3281(12 genes,12 taxa):	EPrPA00000014449_PYTAP(PYTAP) EPrPI00000014378_PYTIR(PYTIR) EPrPR00000018010_PYTAR(PYTAR) EPrPV00000019247_PYTVE(PYTVE) EPrPW00000022604_PYTIW(PYTIW) HJ0_GLEAN_10004978_PHYP0(PHYP0) HJ1_GLEAN_10011522_PHYP1(PHYP1) HpaP807583_HYAAR(HYAAR) PITG_02503T0_PHYIN(PHYIN) PYU1_T004543_PYTUL(PYTUL) Phyra77588_PHYRA(PHYRA) Physo155441_PHYSO(PHYSO)
ORTHOMCL3283(12 genes,12 taxa):	EPrPA00000014457_PYTAP(PYTAP) EPrPI00000018707_PYTIR(PYTIR) EPrPR00000016102_PYTAR(PYTAR) EPrPV00000021701_PYTVE(PYTVE) EPrPW00000016037_PYTIW(PYTIW) HJ0_GLEAN_10015536_PHYP0(PHYP0) HJ1_GLEAN_10011814_PHYP1(PHYP1) HpaP800829_HYAAR(HYAAR) PITG_02291T0_PHYIN(PHYIN) PYU1_T004708_PYTUL(PYTUL) Phyra80481_PHYRA(PHYRA) Physo128426_PHYSO(PHYSO)
ORTHOMCL3284(12 genes,12 taxa):	EPrPA00000014459_PYTAP(PYTAP) EPrPI00000015050_PYTIR(PYTIR) EPrPR00000020472_PYTAR(PYTAR) EPrPV00000014002_PYTVE(PYTVE) EPrPW00000018425_PYTIW(PYTIW) HJ0_GLEAN_10013600_PHYP0(PHYP0) HJ1_GLEAN_10006132_PHYP1(PHYP1) HpaP800772_HYAAR(HYAAR) PITG_02425T0_PHYIN(PHYIN) PYU1_T004615_PYTUL(PYTUL) Phyra77653_PHYRA(PHYRA) Physo128331_PHYSO(PHYSO)
ORTHOMCL3285(12 genes,12 taxa):	EPrPA00000014462_PYTAP(PYTAP) EPrPI00000018704_PYTIR(PYTIR) EPrPR00000016095_PYTAR(PYTAR) EPrPV00000021699_PYTVE(PYTVE) EPrPW00000016029_PYTIW(PYTIW) HJ0_GLEAN_10015531_PHYP0(PHYP0) HJ1_GLEAN_10011819_PHYP1(PHYP1) HpaP800821_HYAAR(HYAAR) PITG_02293T0_PHYIN(PHYIN) PYU1_T004705_PYTUL(PYTUL) Phyra95736_PHYRA(PHYRA) Physo128423_PHYSO(PHYSO)
ORTHOMCL3286(12 genes,12 taxa):	EPrPA00000014463_PYTAP(PYTAP) EPrPI00000018862_PYTIR(PYTIR) EPrPR00000016096_PYTAR(PYTAR) EPrPV00000016266_PYTVE(PYTVE) EPrPW00000016030_PYTIW(PYTIW) HJ0_GLEAN_10015538_PHYP0(PHYP0) HJ1_GLEAN_10011813_PHYP1(PHYP1) HpaP800831_HYAAR(HYAAR) PITG_02289T0_PHYIN(PHYIN) PYU1_T004710_PYTUL(PYTUL) Phyra80479_PHYRA(PHYRA) Physo108273_PHYSO(PHYSO)
ORTHOMCL3287(12 genes,12 taxa):	EPrPA00000014471_PYTAP(PYTAP) EPrPI00000018154_PYTIR(PYTIR) EPrPR00000016703_PYTAR(PYTAR) EPrPV00000022747_PYTVE(PYTVE) EPrPW00000019920_PYTIW(PYTIW) HJ0_GLEAN_10015523_PHYP0(PHYP0) HJ1_GLEAN_10011826_PHYP1(PHYP1) HpaP800814_HYAAR(HYAAR) PITG_02307T0_PHYIN(PHYIN) PYU1_T004686_PYTUL(PYTUL) Phyra80488_PHYRA(PHYRA) Physo128418_PHYSO(PHYSO)
ORTHOMCL3288(12 genes,12 taxa):	EPrPA00000014472_PYTAP(PYTAP) EPrPI00000018712_PYTIR(PYTIR) EPrPR00000016706_PYTAR(PYTAR) EPrPV00000024810_PYTVE(PYTVE) EPrPW00000023554_PYTIW(PYTIW) HJ0_GLEAN_10015527_PHYP0(PHYP0) HJ1_GLEAN_10011823_PHYP1(PHYP1) HpaP800817_HYAAR(HYAAR) PITG_02304T0_PHYIN(PHYIN) PYU1_T004701_PYTUL(PYTUL) Phyra80486_PHYRA(PHYRA) Physo128420_PHYSO(PHYSO)
ORTHOMCL3289(12 genes,12 taxa):	EPrPA00000014480_PYTAP(PYTAP) EPrPI00000014843_PYTIR(PYTIR) EPrPR00000014653_PYTAR(PYTAR) EPrPV00000015412_PYTVE(PYTVE) EPrPW00000015484_PYTIW(PYTIW) HJ0_GLEAN_10012988_PHYP0(PHYP0) HJ1_GLEAN_10014049_PHYP1(PHYP1) HpaP807853_HYAAR(HYAAR) PITG_12228T0_PHYIN(PHYIN) PYU1_T010089_PYTUL(PYTUL) Phyra71243_PHYRA(PHYRA) Physo108379_PHYSO(PHYSO)
ORTHOMCL3290(12 genes,12 taxa):	EPrPA00000014484_PYTAP(PYTAP) EPrPI00000014832_PYTIR(PYTIR) EPrPR00000024904_PYTAR(PYTAR) EPrPV00000017858_PYTVE(PYTVE) EPrPW00000014880_PYTIW(PYTIW) HJ0_GLEAN_10016113_PHYP0(PHYP0) HJ1_GLEAN_10014030_PHYP1(PHYP1) HpaP807866_HYAAR(HYAAR) PITG_12260T0_PHYIN(PHYIN) PYU1_T010107_PYTUL(PYTUL) Phyra74754_PHYRA(PHYRA) Physo129373_PHYSO(PHYSO)
ORTHOMCL3291(12 genes,12 taxa):	EPrPA00000014488_PYTAP(PYTAP) EPrPI00000017341_PYTIR(PYTIR) EPrPR00000013962_PYTAR(PYTAR) EPrPV00000017856_PYTVE(PYTVE) EPrPW00000018942_PYTIW(PYTIW) HJ0_GLEAN_10016123_PHYP0(PHYP0) HJ1_GLEAN_10014020_PHYP1(PHYP1) HpaP807874_HYAAR(HYAAR) PITG_12269T0_PHYIN(PHYIN) PYU1_T010081_PYTUL(PYTUL) Phyra93907_PHYRA(PHYRA) Physo155739_PHYSO(PHYSO)
ORTHOMCL3292(12 genes,12 taxa):	EPrPA00000014490_PYTAP(PYTAP) EPrPI00000014839_PYTIR(PYTIR) EPrPR00000021610_PYTAR(PYTAR) EPrPV00000023036_PYTVE(PYTVE) EPrPW00000017945_PYTIW(PYTIW) HJ0_GLEAN_10016110_PHYP0(PHYP0) HJ1_GLEAN_10014033_PHYP1(PHYP1) HpaP807864_HYAAR(HYAAR) PITG_12257T0_PHYIN(PHYIN) PYU1_T010101_PYTUL(PYTUL) Phyra74751_PHYRA(PHYRA) Physo129376_PHYSO(PHYSO)
ORTHOMCL3294(12 genes,12 taxa):	EPrPA00000014492_PYTAP(PYTAP) EPrPI00000024708_PYTIR(PYTIR) EPrPR00000022912_PYTAR(PYTAR) EPrPV00000017860_PYTVE(PYTVE) EPrPW00000014878_PYTIW(PYTIW) HJ0_GLEAN_10016117_PHYP0(PHYP0) HJ1_GLEAN_10014027_PHYP1(PHYP1) HpaP807869_HYAAR(HYAAR) PITG_12265T0_PHYIN(PHYIN) PYU1_T010087_PYTUL(PYTUL) Phyra74758_PHYRA(PHYRA) Physo129368_PHYSO(PHYSO)
ORTHOMCL3295(12 genes,12 taxa):	EPrPA00000014494_PYTAP(PYTAP) EPrPI00000014846_PYTIR(PYTIR) EPrPR00000014662_PYTAR(PYTAR) EPrPV00000015423_PYTVE(PYTVE) EPrPW00000015490_PYTIW(PYTIW) HJ0_GLEAN_10011071_PHYP0(PHYP0) HJ1_GLEAN_10008142_PHYP1(PHYP1) HpaP807843_HYAAR(HYAAR) PITG_12297T0_PHYIN(PHYIN) PYU1_T010115_PYTUL(PYTUL) Phyra84976_PHYRA(PHYRA) Physo129335_PHYSO(PHYSO)
ORTHOMCL3296(12 genes,12 taxa):	EPrPA00000014498_PYTAP(PYTAP) EPrPI00000014834_PYTIR(PYTIR) EPrPR00000014663_PYTAR(PYTAR) EPrPV00000015417_PYTVE(PYTVE) EPrPW00000015486_PYTIW(PYTIW) HJ0_GLEAN_10011072_PHYP0(PHYP0) HJ1_GLEAN_10008141_PHYP1(PHYP1) HpaP807842_HYAAR(HYAAR) PITG_12298T0_PHYIN(PHYIN) PYU1_T010114_PYTUL(PYTUL) Phyra84975_PHYRA(PHYRA) Physo129333_PHYSO(PHYSO)
ORTHOMCL3297(12 genes,12 taxa):	EPrPA00000014499_PYTAP(PYTAP) EPrPI00000014830_PYTIR(PYTIR) EPrPR00000014656_PYTAR(PYTAR) EPrPV00000023037_PYTVE(PYTVE) EPrPW00000017940_PYTIW(PYTIW) HJ0_GLEAN_10016109_PHYP0(PHYP0) HJ1_GLEAN_10014034_PHYP1(PHYP1) HpaP807863_HYAAR(HYAAR) PITG_12256T0_PHYIN(PHYIN) PYU1_T010100_PYTUL(PYTUL) Phyra74750_PHYRA(PHYRA) Physo129377_PHYSO(PHYSO)
ORTHOMCL3298(12 genes,12 taxa):	EPrPA00000014502_PYTAP(PYTAP) EPrPI00000014837_PYTIR(PYTIR) EPrPR00000014660_PYTAR(PYTAR) EPrPV00000015411_PYTVE(PYTVE) EPrPW00000015485_PYTIW(PYTIW) HJ0_GLEAN_10012983_PHYP0(PHYP0) HJ1_GLEAN_10014043_PHYP1(PHYP1) HpaP807857_HYAAR(HYAAR) PITG_12235T0_PHYIN(PHYIN) PYU1_T010092_PYTUL(PYTUL) Phyra74746_PHYRA(PHYRA) Physo129379_PHYSO(PHYSO)
ORTHOMCL3299(12 genes,12 taxa):	EPrPA00000014510_PYTAP(PYTAP) EPrPI00000017342_PYTIR(PYTIR) EPrPR00000015542_PYTAR(PYTAR) EPrPV00000022814_PYTVE(PYTVE) EPrPW00000014028_PYTIW(PYTIW) HJ0_GLEAN_10012993_PHYP0(PHYP0) HJ1_GLEAN_10014053_PHYP1(PHYP1) HpaP807888_HYAAR(HYAAR) PITG_12223T0_PHYIN(PHYIN) PYU1_T010070_PYTUL(PYTUL) Phyra93899_PHYRA(PHYRA) Physo129388_PHYSO(PHYSO)
ORTHOMCL3300(12 genes,12 taxa):	EPrPA00000014511_PYTAP(PYTAP) EPrPI00000017338_PYTIR(PYTIR) EPrPR00000015534_PYTAR(PYTAR) EPrPV00000022811_PYTVE(PYTVE) EPrPW00000018947_PYTIW(PYTIW) HJ0_GLEAN_10012992_PHYP0(PHYP0) HJ1_GLEAN_10014052_PHYP1(PHYP1) HpaP807850_HYAAR(HYAAR) PITG_12224T0_PHYIN(PHYIN) PYU1_T010072_PYTUL(PYTUL) Phyra74739_PHYRA(PHYRA) Physo155746_PHYSO(PHYSO)
ORTHOMCL3301(12 genes,12 taxa):	EPrPA00000014512_PYTAP(PYTAP) EPrPI00000013976_PYTIR(PYTIR) EPrPR00000013837_PYTAR(PYTAR) EPrPV00000016764_PYTVE(PYTVE) EPrPW00000021750_PYTIW(PYTIW) HJ0_GLEAN_10015209_PHYP0(PHYP0) HJ1_GLEAN_10011077_PHYP1(PHYP1) HpaP810740_HYAAR(HYAAR) PITG_01937T0_PHYIN(PHYIN) PYU1_T005829_PYTUL(PYTUL) Phyra77326_PHYRA(PHYRA) Physo137128_PHYSO(PHYSO)
ORTHOMCL3302(12 genes,12 taxa):	EPrPA00000014521_PYTAP(PYTAP) EPrPI00000016276_PYTIR(PYTIR) EPrPR00000020479_PYTAR(PYTAR) EPrPV00000021086_PYTVE(PYTVE) EPrPW00000017268_PYTIW(PYTIW) HJ0_GLEAN_10012077_PHYP0(PHYP0) HJ1_GLEAN_10003391_PHYP1(PHYP1) HpaP809013_HYAAR(HYAAR) PITG_01958T0_PHYIN(PHYIN) PYU1_T005853_PYTUL(PYTUL) Phyra77302_PHYRA(PHYRA) Physo137157_PHYSO(PHYSO)
ORTHOMCL3303(12 genes,12 taxa):	EPrPA00000014524_PYTAP(PYTAP) EPrPI00000013969_PYTIR(PYTIR) EPrPR00000013996_PYTAR(PYTAR) EPrPV00000017246_PYTVE(PYTVE) EPrPW00000020179_PYTIW(PYTIW) HJ0_GLEAN_10015202_PHYP0(PHYP0) HJ1_GLEAN_10011084_PHYP1(PHYP1) HpaP810734_HYAAR(HYAAR) PITG_01944T0_PHYIN(PHYIN) PYU1_T005838_PYTUL(PYTUL) Phyra77315_PHYRA(PHYRA) Physo137138_PHYSO(PHYSO)
ORTHOMCL3305(12 genes,12 taxa):	EPrPA00000014531_PYTAP(PYTAP) EPrPI00000013974_PYTIR(PYTIR) EPrPR00000013989_PYTAR(PYTAR) EPrPV00000017240_PYTVE(PYTVE) EPrPW00000020183_PYTIW(PYTIW) HJ0_GLEAN_10015201_PHYP0(PHYP0) HJ1_GLEAN_10011085_PHYP1(PHYP1) HpaP810735_HYAAR(HYAAR) PITG_01945T0_PHYIN(PHYIN) PYU1_T005837_PYTUL(PYTUL) Phyra71504_PHYRA(PHYRA) Physo109006_PHYSO(PHYSO)
ORTHOMCL3306(12 genes,12 taxa):	EPrPA00000014532_PYTAP(PYTAP) EPrPI00000013973_PYTIR(PYTIR) EPrPR00000013988_PYTAR(PYTAR) EPrPV00000017239_PYTVE(PYTVE) EPrPW00000020180_PYTIW(PYTIW) HJ0_GLEAN_10015203_PHYP0(PHYP0) HJ1_GLEAN_10011083_PHYP1(PHYP1) HpaP810733_HYAAR(HYAAR) PITG_01943T0_PHYIN(PHYIN) PYU1_T005839_PYTUL(PYTUL) Phyra71505_PHYRA(PHYRA) Physo109005_PHYSO(PHYSO)
ORTHOMCL3307(12 genes,12 taxa):	EPrPA00000014539_PYTAP(PYTAP) EPrPI00000016268_PYTIR(PYTIR) EPrPR00000020483_PYTAR(PYTAR) EPrPV00000021081_PYTVE(PYTVE) EPrPW00000025137_PYTIW(PYTIW) HJ0_GLEAN_10012080_PHYP0(PHYP0) HJ1_GLEAN_10003394_PHYP1(PHYP1) HpaP809012_HYAAR(HYAAR) PITG_01961T0_PHYIN(PHYIN) PYU1_T005856_PYTUL(PYTUL) Phyra94764_PHYRA(PHYRA) Physo157543_PHYSO(PHYSO)
ORTHOMCL3309(12 genes,12 taxa):	EPrPA00000014573_PYTAP(PYTAP) EPrPI00000020526_PYTIR(PYTIR) EPrPR00000018224_PYTAR(PYTAR) EPrPV00000017923_PYTVE(PYTVE) EPrPW00000020665_PYTIW(PYTIW) HJ0_GLEAN_10013549_PHYP0(PHYP0) HJ1_GLEAN_10012637_PHYP1(PHYP1) HpaP814897_HYAAR(HYAAR) PITG_05193T0_PHYIN(PHYIN) PYU1_T010710_PYTUL(PYTUL) Phyra83658_PHYRA(PHYRA) Physo132333_PHYSO(PHYSO)
ORTHOMCL3310(12 genes,12 taxa):	EPrPA00000014577_PYTAP(PYTAP) EPrPI00000016936_PYTIR(PYTIR) EPrPR00000026237_PYTAR(PYTAR) EPrPV00000023377_PYTVE(PYTVE) EPrPW00000020493_PYTIW(PYTIW) HJ0_GLEAN_10002702_PHYP0(PHYP0) HJ1_GLEAN_10002163_PHYP1(PHYP1) HpaP813697_HYAAR(HYAAR) PITG_10828T0_PHYIN(PHYIN) PYU1_T010698_PYTUL(PYTUL) Phyra76259_PHYRA(PHYRA) Physo141508_PHYSO(PHYSO)
ORTHOMCL3311(12 genes,12 taxa):	EPrPA00000014580_PYTAP(PYTAP) EPrPI00000016934_PYTIR(PYTIR) EPrPR00000016470_PYTAR(PYTAR) EPrPV00000016186_PYTVE(PYTVE) EPrPW00000025243_PYTIW(PYTIW) HJ0_GLEAN_10006772_PHYP0(PHYP0) HJ1_GLEAN_10004249_PHYP1(PHYP1) HpaP803121_HYAAR(HYAAR) PITG_00648T0_PHYIN(PHYIN) PYU1_T010701_PYTUL(PYTUL) Phyra76262_PHYRA(PHYRA) Physo140998_PHYSO(PHYSO)
ORTHOMCL3312(12 genes,12 taxa):	EPrPA00000014591_PYTAP(PYTAP) EPrPI00000016938_PYTIR(PYTIR) EPrPR00000021618_PYTAR(PYTAR) EPrPV00000023378_PYTVE(PYTVE) EPrPW00000020494_PYTIW(PYTIW) HJ0_GLEAN_10002703_PHYP0(PHYP0) HJ1_GLEAN_10002162_PHYP1(PHYP1) HpaP813698_HYAAR(HYAAR) PITG_10827T0_PHYIN(PHYIN) PYU1_T010697_PYTUL(PYTUL) Phyra76260_PHYRA(PHYRA) Physo141509_PHYSO(PHYSO)
ORTHOMCL3315(12 genes,12 taxa):	EPrPA00000014606_PYTAP(PYTAP) EPrPI00000021488_PYTIR(PYTIR) EPrPR00000013171_PYTAR(PYTAR) EPrPV00000024096_PYTVE(PYTVE) EPrPW00000016305_PYTIW(PYTIW) HJ0_GLEAN_10016929_PHYP0(PHYP0) HJ1_GLEAN_10010586_PHYP1(PHYP1) HpaP809746_HYAAR(HYAAR) PITG_10017T0_PHYIN(PHYIN) PYU1_T010999_PYTUL(PYTUL) Phyra80257_PHYRA(PHYRA) Physo131794_PHYSO(PHYSO)
ORTHOMCL3316(12 genes,12 taxa):	EPrPA00000014607_PYTAP(PYTAP) EPrPI00000017708_PYTIR(PYTIR) EPrPR00000020237_PYTAR(PYTAR) EPrPV00000023045_PYTVE(PYTVE) EPrPW00000019217_PYTIW(PYTIW) HJ0_GLEAN_10016939_PHYP0(PHYP0) HJ1_GLEAN_10009839_PHYP1(PHYP1) HpaP809755_HYAAR(HYAAR) PITG_10007T0_PHYIN(PHYIN) PYU1_T011008_PYTUL(PYTUL) Phyra80266_PHYRA(PHYRA) Physo131802_PHYSO(PHYSO)
ORTHOMCL3319(12 genes,12 taxa):	EPrPA00000014625_PYTAP(PYTAP) EPrPI00000021814_PYTIR(PYTIR) EPrPR00000018120_PYTAR(PYTAR) EPrPV00000022310_PYTVE(PYTVE) EPrPW00000018341_PYTIW(PYTIW) HJ0_GLEAN_10013950_PHYP0(PHYP0) HJ1_GLEAN_10012947_PHYP1(PHYP1) HpaP809723_HYAAR(HYAAR) PITG_10032T0_PHYIN(PHYIN) PYU1_T010976_PYTUL(PYTUL) Phyra71783_PHYRA(PHYRA) Physo108585_PHYSO(PHYSO)
ORTHOMCL3320(12 genes,12 taxa):	EPrPA00000014627_PYTAP(PYTAP) EPrPI00000017721_PYTIR(PYTIR) EPrPR00000020235_PYTAR(PYTAR) EPrPV00000023044_PYTVE(PYTVE) EPrPW00000019221_PYTIW(PYTIW) HJ0_GLEAN_10016940_PHYP0(PHYP0) HJ1_GLEAN_10009838_PHYP1(PHYP1) HpaP809756_HYAAR(HYAAR) PITG_10006T0_PHYIN(PHYIN) PYU1_T011009_PYTUL(PYTUL) Phyra80267_PHYRA(PHYRA) Physo131803_PHYSO(PHYSO)
ORTHOMCL3321(12 genes,12 taxa):	EPrPA00000014633_PYTAP(PYTAP) EPrPI00000021485_PYTIR(PYTIR) EPrPR00000013154_PYTAR(PYTAR) EPrPV00000024097_PYTVE(PYTVE) EPrPW00000016309_PYTIW(PYTIW) HJ0_GLEAN_10016930_PHYP0(PHYP0) HJ1_GLEAN_10010585_PHYP1(PHYP1) HpaP809747_HYAAR(HYAAR) PITG_10016T0_PHYIN(PHYIN) PYU1_T011000_PYTUL(PYTUL) Phyra80258_PHYRA(PHYRA) Physo113895_PHYSO(PHYSO)
ORTHOMCL3322(12 genes,12 taxa):	EPrPA00000014634_PYTAP(PYTAP) EPrPI00000017717_PYTIR(PYTIR) EPrPR00000023186_PYTAR(PYTAR) EPrPV00000022714_PYTVE(PYTVE) EPrPW00000021833_PYTIW(PYTIW) HJ0_GLEAN_10016943_PHYP0(PHYP0) HJ1_GLEAN_10009835_PHYP1(PHYP1) HpaP809758_HYAAR(HYAAR) PITG_10002T0_PHYIN(PHYIN) PYU1_T011013_PYTUL(PYTUL) Phyra80270_PHYRA(PHYRA) Physo131807_PHYSO(PHYSO)
ORTHOMCL3324(12 genes,12 taxa):	EPrPA00000014656_PYTAP(PYTAP) EPrPI00000014736_PYTIR(PYTIR) EPrPR00000022292_PYTAR(PYTAR) EPrPV00000015255_PYTVE(PYTVE) EPrPW00000025564_PYTIW(PYTIW) HJ0_GLEAN_10012274_PHYP0(PHYP0) HJ1_GLEAN_10012023_PHYP1(PHYP1) HpaP803886_HYAAR(HYAAR) PITG_08338T0_PHYIN(PHYIN) PYU1_T002352_PYTUL(PYTUL) Phyra74095_PHYRA(PHYRA) Physo132010_PHYSO(PHYSO)
ORTHOMCL3325(12 genes,12 taxa):	EPrPA00000014657_PYTAP(PYTAP) EPrPI00000013506_PYTIR(PYTIR) EPrPR00000016624_PYTAR(PYTAR) EPrPV00000014372_PYTVE(PYTVE) EPrPW00000014788_PYTIW(PYTIW) HJ0_GLEAN_10013207_PHYP0(PHYP0) HJ1_GLEAN_10014325_PHYP1(PHYP1) HpaP802061_HYAAR(HYAAR) PITG_03453T0_PHYIN(PHYIN) PYU1_T002384_PYTUL(PYTUL) Phyra76075_PHYRA(PHYRA) Physo134136_PHYSO(PHYSO)
ORTHOMCL3326(12 genes,12 taxa):	EPrPA00000014658_PYTAP(PYTAP) EPrPI00000014740_PYTIR(PYTIR) EPrPR00000015882_PYTAR(PYTAR) EPrPV00000015265_PYTVE(PYTVE) EPrPW00000017765_PYTIW(PYTIW) HJ0_GLEAN_10012282_PHYP0(PHYP0) HJ1_GLEAN_10012014_PHYP1(PHYP1) HpaP803887_HYAAR(HYAAR) PITG_08326T0_PHYIN(PHYIN) PYU1_T002358_PYTUL(PYTUL) Phyra74103_PHYRA(PHYRA) Physo132002_PHYSO(PHYSO)
ORTHOMCL3327(12 genes,12 taxa):	EPrPA00000014662_PYTAP(PYTAP) EPrPI00000013513_PYTIR(PYTIR) EPrPR00000016621_PYTAR(PYTAR) EPrPV00000014371_PYTVE(PYTVE) EPrPW00000014796_PYTIW(PYTIW) HJ0_GLEAN_10013208_PHYP0(PHYP0) HJ1_GLEAN_10014326_PHYP1(PHYP1) HpaP802060_HYAAR(HYAAR) PITG_03454T0_PHYIN(PHYIN) PYU1_T002383_PYTUL(PYTUL) Phyra94361_PHYRA(PHYRA) Physo134135_PHYSO(PHYSO)
ORTHOMCL3328(12 genes,12 taxa):	EPrPA00000014665_PYTAP(PYTAP) EPrPI00000013491_PYTIR(PYTIR) EPrPR00000018732_PYTAR(PYTAR) EPrPV00000018187_PYTVE(PYTVE) EPrPW00000023236_PYTIW(PYTIW) HJ0_GLEAN_10014645_PHYP0(PHYP0) HJ1_GLEAN_10013221_PHYP1(PHYP1) HpaP802036_HYAAR(HYAAR) PITG_03471T0_PHYIN(PHYIN) PYU1_T002379_PYTUL(PYTUL) Phyra94350_PHYRA(PHYRA) Physo156840_PHYSO(PHYSO)
ORTHOMCL3329(12 genes,12 taxa):	EPrPA00000014680_PYTAP(PYTAP) EPrPI00000019801_PYTIR(PYTIR) EPrPR00000017270_PYTAR(PYTAR) EPrPV00000022938_PYTVE(PYTVE) EPrPW00000018548_PYTIW(PYTIW) HJ0_GLEAN_10012176_PHYP0(PHYP0) HJ1_GLEAN_10010293_PHYP1(PHYP1) HpaP806345_HYAAR(HYAAR) PITG_14276T0_PHYIN(PHYIN) PYU1_T001212_PYTUL(PYTUL) Phyra82604_PHYRA(PHYRA) Physo137780_PHYSO(PHYSO)
ORTHOMCL3330(12 genes,12 taxa):	EPrPA00000014686_PYTAP(PYTAP) EPrPI00000019799_PYTIR(PYTIR) EPrPR00000021690_PYTAR(PYTAR) EPrPV00000018612_PYTVE(PYTVE) EPrPW00000018551_PYTIW(PYTIW) HJ0_GLEAN_10012183_PHYP0(PHYP0) HJ1_GLEAN_10010286_PHYP1(PHYP1) HpaP806337_HYAAR(HYAAR) PITG_14284T0_PHYIN(PHYIN) PYU1_T001186_PYTUL(PYTUL) Phyra96382_PHYRA(PHYRA) Physo157696_PHYSO(PHYSO)
ORTHOMCL3331(12 genes,12 taxa):	EPrPA00000014694_PYTAP(PYTAP) EPrPI00000022165_PYTIR(PYTIR) EPrPR00000020152_PYTAR(PYTAR) EPrPV00000022090_PYTVE(PYTVE) EPrPW00000018199_PYTIW(PYTIW) HJ0_GLEAN_10005329_PHYP0(PHYP0) HJ1_GLEAN_10009252_PHYP1(PHYP1) HpaP814870_HYAAR(HYAAR) PITG_09402T0_PHYIN(PHYIN) PYU1_T009133_PYTUL(PYTUL) Phyra72261_PHYRA(PHYRA) Physo109468_PHYSO(PHYSO)
ORTHOMCL3332(12 genes,12 taxa):	EPrPA00000014695_PYTAP(PYTAP) EPrPI00000022163_PYTIR(PYTIR) EPrPR00000026165_PYTAR(PYTAR) EPrPV00000015981_PYTVE(PYTVE) EPrPW00000024033_PYTIW(PYTIW) HJ0_GLEAN_10005327_PHYP0(PHYP0) HJ1_GLEAN_10009254_PHYP1(PHYP1) HpaP804288_HYAAR(HYAAR) PITG_09401T0_PHYIN(PHYIN) PYU1_T009135_PYTUL(PYTUL) Phyra72260_PHYRA(PHYRA) Physo109467_PHYSO(PHYSO)
ORTHOMCL3333(12 genes,12 taxa):	EPrPA00000014698_PYTAP(PYTAP) EPrPI00000016923_PYTIR(PYTIR) EPrPR00000023687_PYTAR(PYTAR) EPrPV00000016119_PYTVE(PYTVE) EPrPW00000019747_PYTIW(PYTIW) HJ0_GLEAN_10005322_PHYP0(PHYP0) HJ1_GLEAN_10009259_PHYP1(PHYP1) HpaP804292_HYAAR(HYAAR) PITG_09389T0_PHYIN(PHYIN) PYU1_T001225_PYTUL(PYTUL) Phyra84498_PHYRA(PHYRA) Physo141232_PHYSO(PHYSO)
ORTHOMCL3334(12 genes,12 taxa):	EPrPA00000014700_PYTAP(PYTAP) EPrPI00000022164_PYTIR(PYTIR) EPrPR00000017249_PYTAR(PYTAR) EPrPV00000022091_PYTVE(PYTVE) EPrPW00000019453_PYTIW(PYTIW) HJ0_GLEAN_10002821_PHYP0(PHYP0) HJ1_GLEAN_10010332_PHYP1(PHYP1) HpaP804284_HYAAR(HYAAR) PITG_09405T0_PHYIN(PHYIN) PYU1_T009131_PYTUL(PYTUL) Phyra84681_PHYRA(PHYRA) Physo142329_PHYSO(PHYSO)
ORTHOMCL3335(12 genes,12 taxa):	EPrPA00000014702_PYTAP(PYTAP) EPrPI00000019223_PYTIR(PYTIR) EPrPR00000020984_PYTAR(PYTAR) EPrPV00000018241_PYTVE(PYTVE) EPrPW00000014804_PYTIW(PYTIW) HJ0_GLEAN_10008692_PHYP0(PHYP0) HJ1_GLEAN_10012525_PHYP1(PHYP1) HpaP814368_HYAAR(HYAAR) PITG_23176T0_PHYIN(PHYIN) PYU1_T009697_PYTUL(PYTUL) Phyra82792_PHYRA(PHYRA) Physo108853_PHYSO(PHYSO)
ORTHOMCL3336(12 genes,12 taxa):	EPrPA00000014711_PYTAP(PYTAP) EPrPI00000017347_PYTIR(PYTIR) EPrPR00000017389_PYTAR(PYTAR) EPrPV00000023065_PYTVE(PYTVE) EPrPW00000023715_PYTIW(PYTIW) HJ0_GLEAN_10013571_PHYP0(PHYP0) HJ1_GLEAN_10005850_PHYP1(PHYP1) HpaP809833_HYAAR(HYAAR) PITG_02925T0_PHYIN(PHYIN) PYU1_T008576_PYTUL(PYTUL) Phyra87801_PHYRA(PHYRA) Physo136278_PHYSO(PHYSO)
ORTHOMCL3337(12 genes,12 taxa):	EPrPA00000014718_PYTAP(PYTAP) EPrPI00000020370_PYTIR(PYTIR) EPrPR00000013362_PYTAR(PYTAR) EPrPV00000023365_PYTVE(PYTVE) EPrPW00000019700_PYTIW(PYTIW) HJ0_GLEAN_10004812_PHYP0(PHYP0) HJ1_GLEAN_10005842_PHYP1(PHYP1) HpaP810934_HYAAR(HYAAR) PITG_02924T0_PHYIN(PHYIN) PYU1_T008615_PYTUL(PYTUL) Phyra84631_PHYRA(PHYRA) Physo136272_PHYSO(PHYSO)
ORTHOMCL3338(12 genes,12 taxa):	EPrPA00000014719_PYTAP(PYTAP) EPrPI00000017349_PYTIR(PYTIR) EPrPR00000017390_PYTAR(PYTAR) EPrPV00000016307_PYTVE(PYTVE) EPrPW00000024299_PYTIW(PYTIW) HJ0_GLEAN_10013569_PHYP0(PHYP0) HJ1_GLEAN_10000022_PHYP1(PHYP1) HpaP809834_HYAAR(HYAAR) PITG_02959T0_PHYIN(PHYIN) PYU1_T008578_PYTUL(PYTUL) Phyra86722_PHYRA(PHYRA) Physo136239_PHYSO(PHYSO)
ORTHOMCL3339(12 genes,12 taxa):	EPrPA00000014730_PYTAP(PYTAP) EPrPI00000017360_PYTIR(PYTIR) EPrPR00000013349_PYTAR(PYTAR) EPrPV00000016312_PYTVE(PYTVE) EPrPW00000021991_PYTIW(PYTIW) HJ0_GLEAN_10016209_PHYP0(PHYP0) HJ1_GLEAN_10010091_PHYP1(PHYP1) HpaP809822_HYAAR(HYAAR) PITG_02943T0_PHYIN(PHYIN) PYU1_T008586_PYTUL(PYTUL) Phyra80504_PHYRA(PHYRA) Physo136223_PHYSO(PHYSO)
ORTHOMCL3340(12 genes,12 taxa):	EPrPA00000014733_PYTAP(PYTAP) EPrPI00000017358_PYTIR(PYTIR) EPrPR00000022363_PYTAR(PYTAR) EPrPV00000016315_PYTVE(PYTVE) EPrPW00000020609_PYTIW(PYTIW) HJ0_GLEAN_10013568_PHYP0(PHYP0) HJ1_GLEAN_10010097_PHYP1(PHYP1) HpaP809835_HYAAR(HYAAR) PITG_02958T0_PHYIN(PHYIN) PYU1_T008579_PYTUL(PYTUL) Phyra73382_PHYRA(PHYRA) Physo141950_PHYSO(PHYSO)
ORTHOMCL3341(12 genes,12 taxa):	EPrPA00000014737_PYTAP(PYTAP) EPrPI00000022030_PYTIR(PYTIR) EPrPR00000013351_PYTAR(PYTAR) EPrPV00000016308_PYTVE(PYTVE) EPrPW00000018325_PYTIW(PYTIW) HJ0_GLEAN_10004050_PHYP0(PHYP0) HJ1_GLEAN_10002592_PHYP1(PHYP1) HpaP813558_HYAAR(HYAAR) PITG_02905T0_PHYIN(PHYIN) PYU1_T008601_PYTUL(PYTUL) Phyra80527_PHYRA(PHYRA) Physo136243_PHYSO(PHYSO)
ORTHOMCL3342(12 genes,12 taxa):	EPrPA00000014751_PYTAP(PYTAP) EPrPI00000015969_PYTIR(PYTIR) EPrPR00000017901_PYTAR(PYTAR) EPrPV00000013686_PYTVE(PYTVE) EPrPW00000019862_PYTIW(PYTIW) HJ0_GLEAN_10008041_PHYP0(PHYP0) HJ1_GLEAN_10009236_PHYP1(PHYP1) HpaP804174_HYAAR(HYAAR) PITG_01711T0_PHYIN(PHYIN) PYU1_T005618_PYTUL(PYTUL) Phyra71156_PHYRA(PHYRA) Physo108255_PHYSO(PHYSO)
ORTHOMCL3343(12 genes,12 taxa):	EPrPA00000014753_PYTAP(PYTAP) EPrPI00000014216_PYTIR(PYTIR) EPrPR00000015429_PYTAR(PYTAR) EPrPV00000013700_PYTVE(PYTVE) EPrPW00000018140_PYTIW(PYTIW) HJ0_GLEAN_10012552_PHYP0(PHYP0) HJ1_GLEAN_10013181_PHYP1(PHYP1) HpaP804203_HYAAR(HYAAR) PITG_01727T0_PHYIN(PHYIN) PYU1_T005642_PYTUL(PYTUL) Phyra73926_PHYRA(PHYRA) Physo127671_PHYSO(PHYSO)
ORTHOMCL3344(12 genes,12 taxa):	EPrPA00000014756_PYTAP(PYTAP) EPrPI00000015975_PYTIR(PYTIR) EPrPR00000017902_PYTAR(PYTAR) EPrPV00000013701_PYTVE(PYTVE) EPrPW00000018369_PYTIW(PYTIW) HJ0_GLEAN_10008038_PHYP0(PHYP0) HJ1_GLEAN_10009233_PHYP1(PHYP1) HpaP804175_HYAAR(HYAAR) PITG_01715T0_PHYIN(PHYIN) PYU1_T005619_PYTUL(PYTUL) Phyra73933_PHYRA(PHYRA) Physo127631_PHYSO(PHYSO)
ORTHOMCL3346(12 genes,12 taxa):	EPrPA00000014764_PYTAP(PYTAP) EPrPI00000014236_PYTIR(PYTIR) EPrPR00000017374_PYTAR(PYTAR) EPrPV00000013695_PYTVE(PYTVE) EPrPW00000018144_PYTIW(PYTIW) HJ0_GLEAN_10012553_PHYP0(PHYP0) HJ1_GLEAN_10013180_PHYP1(PHYP1) HpaP804202_HYAAR(HYAAR) PITG_01728T0_PHYIN(PHYIN) PYU1_T005641_PYTUL(PYTUL) Phyra93751_PHYRA(PHYRA) Physo127672_PHYSO(PHYSO)
ORTHOMCL3347(12 genes,12 taxa):	EPrPA00000014772_PYTAP(PYTAP) EPrPI00000014227_PYTIR(PYTIR) EPrPR00000017375_PYTAR(PYTAR) EPrPV00000021619_PYTVE(PYTVE) EPrPW00000016286_PYTIW(PYTIW) HJ0_GLEAN_10012559_PHYP0(PHYP0) HJ1_GLEAN_10013173_PHYP1(PHYP1) HpaP804199_HYAAR(HYAAR) PITG_01738T0_PHYIN(PHYIN) PYU1_T005636_PYTUL(PYTUL) Phyra73920_PHYRA(PHYRA) Physo127677_PHYSO(PHYSO)
ORTHOMCL3348(12 genes,12 taxa):	EPrPA00000014773_PYTAP(PYTAP) EPrPI00000015980_PYTIR(PYTIR) EPrPR00000017899_PYTAR(PYTAR) EPrPV00000013704_PYTVE(PYTVE) EPrPW00000018368_PYTIW(PYTIW) HJ0_GLEAN_10008046_PHYP0(PHYP0) HJ1_GLEAN_10009242_PHYP1(PHYP1) HpaP804170_HYAAR(HYAAR) PITG_01703T0_PHYIN(PHYIN) PYU1_T005626_PYTUL(PYTUL) Phyra73939_PHYRA(PHYRA) Physo110262_PHYSO(PHYSO)
ORTHOMCL3349(12 genes,12 taxa):	EPrPA00000014775_PYTAP(PYTAP) EPrPI00000014232_PYTIR(PYTIR) EPrPR00000015432_PYTAR(PYTAR) EPrPV00000013696_PYTVE(PYTVE) EPrPW00000018682_PYTIW(PYTIW) HJ0_GLEAN_10005433_PHYP0(PHYP0) HJ1_GLEAN_10013183_PHYP1(PHYP1) HpaP804204_HYAAR(HYAAR) PITG_01722T0_PHYIN(PHYIN) PYU1_T005643_PYTUL(PYTUL) Phyra73927_PHYRA(PHYRA) Physo127668_PHYSO(PHYSO)
ORTHOMCL3350(12 genes,12 taxa):	EPrPA00000014781_PYTAP(PYTAP) EPrPI00000016734_PYTIR(PYTIR) EPrPR00000015511_PYTAR(PYTAR) EPrPV00000014915_PYTVE(PYTVE) EPrPW00000023809_PYTIW(PYTIW) HJ0_GLEAN_10008554_PHYP0(PHYP0) HJ1_GLEAN_10001197_PHYP1(PHYP1) HpaP802661_HYAAR(HYAAR) PITG_14609T0_PHYIN(PHYIN) PYU1_T007892_PYTUL(PYTUL) Phyra75080_PHYRA(PHYRA) Physo115103_PHYSO(PHYSO)
ORTHOMCL3352(12 genes,12 taxa):	EPrPA00000014785_PYTAP(PYTAP) EPrPI00000021564_PYTIR(PYTIR) EPrPR00000019882_PYTAR(PYTAR) EPrPV00000018590_PYTVE(PYTVE) EPrPW00000017727_PYTIW(PYTIW) HJ0_GLEAN_10011987_PHYP0(PHYP0) HJ1_GLEAN_10010376_PHYP1(PHYP1) HpaP810242_HYAAR(HYAAR) PITG_09484T0_PHYIN(PHYIN) PYU1_T007986_PYTUL(PYTUL) Phyra75246_PHYRA(PHYRA) Physo143439_PHYSO(PHYSO)
ORTHOMCL3353(12 genes,12 taxa):	EPrPA00000014786_PYTAP(PYTAP) EPrPI00000020003_PYTIR(PYTIR) EPrPR00000025836_PYTAR(PYTAR) EPrPV00000023395_PYTVE(PYTVE) EPrPW00000019628_PYTIW(PYTIW) HJ0_GLEAN_10013185_PHYP0(PHYP0) HJ1_GLEAN_10010209_PHYP1(PHYP1) HpaP814027_HYAAR(HYAAR) PITG_14632T0_PHYIN(PHYIN) PYU1_T007872_PYTUL(PYTUL) Phyra75066_PHYRA(PHYRA) Physo133126_PHYSO(PHYSO)
ORTHOMCL3354(12 genes,12 taxa):	EPrPA00000014787_PYTAP(PYTAP) EPrPI00000016722_PYTIR(PYTIR) EPrPR00000014689_PYTAR(PYTAR) EPrPV00000014919_PYTVE(PYTVE) EPrPW00000026491_PYTIW(PYTIW) HJ0_GLEAN_10008545_PHYP0(PHYP0) HJ1_GLEAN_10011456_PHYP1(PHYP1) HpaP802652_HYAAR(HYAAR) PITG_14599T0_PHYIN(PHYIN) PYU1_T007887_PYTUL(PYTUL) Phyra75087_PHYRA(PHYRA) Physo133146_PHYSO(PHYSO)
ORTHOMCL3355(12 genes,12 taxa):	EPrPA00000014788_PYTAP(PYTAP) EPrPI00000024600_PYTIR(PYTIR) EPrPR00000019312_PYTAR(PYTAR) EPrPV00000014899_PYTVE(PYTVE) EPrPW00000015608_PYTIW(PYTIW) HJ0_GLEAN_10013177_PHYP0(PHYP0) HJ1_GLEAN_10010201_PHYP1(PHYP1) HpaP802706_HYAAR(HYAAR) PITG_14640T0_PHYIN(PHYIN) PYU1_T007876_PYTUL(PYTUL) Phyra94012_PHYRA(PHYRA) Physo156640_PHYSO(PHYSO)
ORTHOMCL3356(12 genes,12 taxa):	EPrPA00000014791_PYTAP(PYTAP) EPrPI00000020007_PYTIR(PYTIR) EPrPR00000019310_PYTAR(PYTAR) EPrPV00000014916_PYTVE(PYTVE) EPrPW00000015617_PYTIW(PYTIW) HJ0_GLEAN_10013182_PHYP0(PHYP0) HJ1_GLEAN_10010206_PHYP1(PHYP1) HpaP814868_HYAAR(HYAAR) PITG_14634T0_PHYIN(PHYIN) PYU1_T007878_PYTUL(PYTUL) Phyra75064_PHYRA(PHYRA) Physo108682_PHYSO(PHYSO)
ORTHOMCL3357(12 genes,12 taxa):	EPrPA00000014792_PYTAP(PYTAP) EPrPI00000017528_PYTIR(PYTIR) EPrPR00000025311_PYTAR(PYTAR) EPrPV00000022463_PYTVE(PYTVE) EPrPW00000014858_PYTIW(PYTIW) HJ0_GLEAN_10006402_PHYP0(PHYP0) HJ1_GLEAN_10000969_PHYP1(PHYP1) HpaP811257_HYAAR(HYAAR) PITG_09508T0_PHYIN(PHYIN) PYU1_T007976_PYTUL(PYTUL) Phyra71291_PHYRA(PHYRA) Physo109385_PHYSO(PHYSO)
ORTHOMCL3359(12 genes,12 taxa):	EPrPA00000014800_PYTAP(PYTAP) EPrPI00000016732_PYTIR(PYTIR) EPrPR00000014691_PYTAR(PYTAR) EPrPV00000014897_PYTVE(PYTVE) EPrPW00000015607_PYTIW(PYTIW) HJ0_GLEAN_10008544_PHYP0(PHYP0) HJ1_GLEAN_10011457_PHYP1(PHYP1) HpaP802651_HYAAR(HYAAR) PITG_14598T0_PHYIN(PHYIN) PYU1_T007881_PYTUL(PYTUL) Phyra71277_PHYRA(PHYRA) Physo108684_PHYSO(PHYSO)
ORTHOMCL3360(12 genes,12 taxa):	EPrPA00000014803_PYTAP(PYTAP) EPrPI00000016720_PYTIR(PYTIR) EPrPR00000015501_PYTAR(PYTAR) EPrPV00000014900_PYTVE(PYTVE) EPrPW00000024642_PYTIW(PYTIW) HJ0_GLEAN_10005727_PHYP0(PHYP0) HJ1_GLEAN_10007457_PHYP1(PHYP1) HpaP802694_HYAAR(HYAAR) PITG_15642T0_PHYIN(PHYIN) PYU1_T007883_PYTUL(PYTUL) Phyra75055_PHYRA(PHYRA) Physo133098_PHYSO(PHYSO)
ORTHOMCL3361(12 genes,12 taxa):	EPrPA00000014804_PYTAP(PYTAP) EPrPI00000020006_PYTIR(PYTIR) EPrPR00000019309_PYTAR(PYTAR) EPrPV00000014910_PYTVE(PYTVE) EPrPW00000020236_PYTIW(PYTIW) HJ0_GLEAN_10013178_PHYP0(PHYP0) HJ1_GLEAN_10010202_PHYP1(PHYP1) HpaP802707_HYAAR(HYAAR) PITG_14639T0_PHYIN(PHYIN) PYU1_T007877_PYTUL(PYTUL) Phyra75060_PHYRA(PHYRA) Physo133120_PHYSO(PHYSO)
ORTHOMCL3362(12 genes,12 taxa):	EPrPA00000014805_PYTAP(PYTAP) EPrPI00000017522_PYTIR(PYTIR) EPrPR00000023218_PYTAR(PYTAR) EPrPV00000022465_PYTVE(PYTVE) EPrPW00000014862_PYTIW(PYTIW) HJ0_GLEAN_10006405_PHYP0(PHYP0) HJ1_GLEAN_10000968_PHYP1(PHYP1) HpaP811254_HYAAR(HYAAR) PITG_09506T0_PHYIN(PHYIN) PYU1_T007979_PYTUL(PYTUL) Phyra75864_PHYRA(PHYRA) Physo141397_PHYSO(PHYSO)
ORTHOMCL3363(12 genes,12 taxa):	EPrPA00000014806_PYTAP(PYTAP) EPrPI00000015150_PYTIR(PYTIR) EPrPR00000016855_PYTAR(PYTAR) EPrPV00000013232_PYTVE(PYTVE) EPrPW00000025298_PYTIW(PYTIW) HJ0_GLEAN_10011354_PHYP0(PHYP0) HJ1_GLEAN_10011488_PHYP1(PHYP1) HpaP802604_HYAAR(HYAAR) PITG_14566T0_PHYIN(PHYIN) PYU1_T007913_PYTUL(PYTUL) Phyra75118_PHYRA(PHYRA) Physo156669_PHYSO(PHYSO)
ORTHOMCL3364(12 genes,12 taxa):	EPrPA00000014824_PYTAP(PYTAP) EPrPI00000021561_PYTIR(PYTIR) EPrPR00000019879_PYTAR(PYTAR) EPrPV00000018581_PYTVE(PYTVE) EPrPW00000017729_PYTIW(PYTIW) HJ0_GLEAN_10011986_PHYP0(PHYP0) HJ1_GLEAN_10010377_PHYP1(PHYP1) HpaP810240_HYAAR(HYAAR) PITG_09483T0_PHYIN(PHYIN) PYU1_T007987_PYTUL(PYTUL) Phyra75247_PHYRA(PHYRA) Physo143440_PHYSO(PHYSO)
ORTHOMCL3365(12 genes,12 taxa):	EPrPA00000014826_PYTAP(PYTAP) EPrPI00000014933_PYTIR(PYTIR) EPrPR00000013714_PYTAR(PYTAR) EPrPV00000014922_PYTVE(PYTVE) EPrPW00000016076_PYTIW(PYTIW) HJ0_GLEAN_10014323_PHYP0(PHYP0) HJ1_GLEAN_10011842_PHYP1(PHYP1) HpaP814580_HYAAR(HYAAR) PITG_11198T0_PHYIN(PHYIN) PYU1_T003379_PYTUL(PYTUL) Phyra71661_PHYRA(PHYRA) Physo108709_PHYSO(PHYSO)
ORTHOMCL3366(12 genes,12 taxa):	EPrPA00000014831_PYTAP(PYTAP) EPrPI00000022078_PYTIR(PYTIR) EPrPR00000013716_PYTAR(PYTAR) EPrPV00000014939_PYTVE(PYTVE) EPrPW00000014366_PYTIW(PYTIW) HJ0_GLEAN_10006399_PHYP0(PHYP0) HJ1_GLEAN_10001219_PHYP1(PHYP1) HpaP804329_HYAAR(HYAAR) PITG_11188T0_PHYIN(PHYIN) PYU1_T003389_PYTUL(PYTUL) Phyra78905_PHYRA(PHYRA) Physo133477_PHYSO(PHYSO)
ORTHOMCL3367(12 genes,12 taxa):	EPrPA00000014834_PYTAP(PYTAP) EPrPI00000014924_PYTIR(PYTIR) EPrPR00000014996_PYTAR(PYTAR) EPrPV00000013338_PYTVE(PYTVE) EPrPW00000016903_PYTIW(PYTIW) HJ0_GLEAN_10012932_PHYP0(PHYP0) HJ1_GLEAN_10006880_PHYP1(PHYP1) HpaP804358_HYAAR(HYAAR) PITG_11157T0_PHYIN(PHYIN) PYU1_T003363_PYTUL(PYTUL) Phyra95245_PHYRA(PHYRA) Physo156744_PHYSO(PHYSO)
ORTHOMCL3368(12 genes,12 taxa):	EPrPA00000014842_PYTAP(PYTAP) EPrPI00000014925_PYTIR(PYTIR) EPrPR00000022926_PYTAR(PYTAR) EPrPV00000013334_PYTVE(PYTVE) EPrPW00000019523_PYTIW(PYTIW) HJ0_GLEAN_10002384_PHYP0(PHYP0) HJ1_GLEAN_10001859_PHYP1(PHYP1) HpaP804344_HYAAR(HYAAR) PITG_11176T0_PHYIN(PHYIN) PYU1_T003369_PYTUL(PYTUL) Phyra78914_PHYRA(PHYRA) Physo133467_PHYSO(PHYSO)
ORTHOMCL3369(12 genes,12 taxa):	EPrPA00000014847_PYTAP(PYTAP) EPrPI00000014934_PYTIR(PYTIR) EPrPR00000013719_PYTAR(PYTAR) EPrPV00000014923_PYTVE(PYTVE) EPrPW00000016073_PYTIW(PYTIW) HJ0_GLEAN_10014319_PHYP0(PHYP0) HJ1_GLEAN_10011838_PHYP1(PHYP1) HpaP804322_HYAAR(HYAAR) PITG_11194T0_PHYIN(PHYIN) PYU1_T003381_PYTUL(PYTUL) Phyra78898_PHYRA(PHYRA) Physo133490_PHYSO(PHYSO)
ORTHOMCL3370(12 genes,12 taxa):	EPrPA00000014849_PYTAP(PYTAP) EPrPI00000014938_PYTIR(PYTIR) EPrPR00000022922_PYTAR(PYTAR) EPrPV00000013365_PYTVE(PYTVE) EPrPW00000016909_PYTIW(PYTIW) HJ0_GLEAN_10002385_PHYP0(PHYP0) HJ1_GLEAN_10001858_PHYP1(PHYP1) HpaP804345_HYAAR(HYAAR) PITG_11161T0_PHYIN(PHYIN) PYU1_T003367_PYTUL(PYTUL) Phyra71664_PHYRA(PHYRA) Physo133466_PHYSO(PHYSO)
ORTHOMCL3371(12 genes,12 taxa):	EPrPA00000014868_PYTAP(PYTAP) EPrPI00000014108_PYTIR(PYTIR) EPrPR00000022256_PYTAR(PYTAR) EPrPV00000022866_PYTVE(PYTVE) EPrPW00000020993_PYTIW(PYTIW) HJ0_GLEAN_10013463_PHYP0(PHYP0) HJ1_GLEAN_10013770_PHYP1(PHYP1) HpaP814092_HYAAR(HYAAR) PITG_17347T0_PHYIN(PHYIN) PYU1_T002102_PYTUL(PYTUL) Phyra80056_PHYRA(PHYRA) Physo143644_PHYSO(PHYSO)
ORTHOMCL3372(12 genes,12 taxa):	EPrPA00000014885_PYTAP(PYTAP) EPrPI00000019731_PYTIR(PYTIR) EPrPR00000023742_PYTAR(PYTAR) EPrPV00000015148_PYTVE(PYTVE) EPrPW00000025761_PYTIW(PYTIW) HJ0_GLEAN_10005369_PHYP0(PHYP0) HJ1_GLEAN_10010368_PHYP1(PHYP1) HpaP813361_HYAAR(HYAAR) PITG_06367T0_PHYIN(PHYIN) PYU1_T008929_PYTUL(PYTUL) Phyra80832_PHYRA(PHYRA) Physo143121_PHYSO(PHYSO)
ORTHOMCL3373(12 genes,12 taxa):	EPrPA00000014888_PYTAP(PYTAP) EPrPI00000019980_PYTIR(PYTIR) EPrPR00000020111_PYTAR(PYTAR) EPrPV00000015780_PYTVE(PYTVE) EPrPW00000018346_PYTIW(PYTIW) HJ0_GLEAN_10015560_PHYP0(PHYP0) HJ1_GLEAN_10006224_PHYP1(PHYP1) HpaP803283_HYAAR(HYAAR) PITG_04885T0_PHYIN(PHYIN) PYU1_T007618_PYTUL(PYTUL) Phyra75516_PHYRA(PHYRA) Physo142483_PHYSO(PHYSO)
ORTHOMCL3375(12 genes,12 taxa):	EPrPA00000014897_PYTAP(PYTAP) EPrPI00000015675_PYTIR(PYTIR) EPrPR00000015108_PYTAR(PYTAR) EPrPV00000014023_PYTVE(PYTVE) EPrPW00000022592_PYTIW(PYTIW) HJ0_GLEAN_10010352_PHYP0(PHYP0) HJ1_GLEAN_10003681_PHYP1(PHYP1) HpaP803263_HYAAR(HYAAR) PITG_04868T0_PHYIN(PHYIN) PYU1_T007603_PYTUL(PYTUL) Phyra71317_PHYRA(PHYRA) Physo109355_PHYSO(PHYSO)
ORTHOMCL3376(12 genes,12 taxa):	EPrPA00000014902_PYTAP(PYTAP) EPrPI00000019987_PYTIR(PYTIR) EPrPR00000020115_PYTAR(PYTAR) EPrPV00000015789_PYTVE(PYTVE) EPrPW00000018351_PYTIW(PYTIW) HJ0_GLEAN_10015559_PHYP0(PHYP0) HJ1_GLEAN_10006225_PHYP1(PHYP1) HpaP803284_HYAAR(HYAAR) PITG_04884T0_PHYIN(PHYIN) PYU1_T007619_PYTUL(PYTUL) Phyra75515_PHYRA(PHYRA) Physo142484_PHYSO(PHYSO)
ORTHOMCL3380(12 genes,12 taxa):	EPrPA00000014936_PYTAP(PYTAP) EPrPI00000013511_PYTIR(PYTIR) EPrPR00000020289_PYTAR(PYTAR) EPrPV00000021744_PYTVE(PYTVE) EPrPW00000018563_PYTIW(PYTIW) HJ0_GLEAN_10011005_PHYP0(PHYP0) HJ1_GLEAN_10010404_PHYP1(PHYP1) HpaP803790_HYAAR(HYAAR) PITG_08567T0_PHYIN(PHYIN) PYU1_T002405_PYTUL(PYTUL) Phyra83839_PHYRA(PHYRA) Physo132213_PHYSO(PHYSO)
ORTHOMCL3382(12 genes,12 taxa):	EPrPA00000014965_PYTAP(PYTAP) EPrPI00000013763_PYTIR(PYTIR) EPrPR00000013561_PYTAR(PYTAR) EPrPV00000013096_PYTVE(PYTVE) EPrPW00000019391_PYTIW(PYTIW) HJ0_GLEAN_10013046_PHYP0(PHYP0) HJ1_GLEAN_10012828_PHYP1(PHYP1) HpaP809316_HYAAR(HYAAR) PITG_16801T0_PHYIN(PHYIN) PYU1_T009549_PYTUL(PYTUL) Phyra96163_PHYRA(PHYRA) Physo155561_PHYSO(PHYSO)
ORTHOMCL3383(12 genes,12 taxa):	EPrPA00000014973_PYTAP(PYTAP) EPrPI00000013774_PYTIR(PYTIR) EPrPR00000017181_PYTAR(PYTAR) EPrPV00000013107_PYTVE(PYTVE) EPrPW00000020826_PYTIW(PYTIW) HJ0_GLEAN_10013044_PHYP0(PHYP0) HJ1_GLEAN_10012826_PHYP1(PHYP1) HpaP809317_HYAAR(HYAAR) PITG_05843T0_PHYIN(PHYIN) PYU1_T009551_PYTUL(PYTUL) Phyra81957_PHYRA(PHYRA) Physo128826_PHYSO(PHYSO)
ORTHOMCL3384(12 genes,12 taxa):	EPrPA00000014974_PYTAP(PYTAP) EPrPI00000013757_PYTIR(PYTIR) EPrPR00000019277_PYTAR(PYTAR) EPrPV00000013086_PYTVE(PYTVE) EPrPW00000018894_PYTIW(PYTIW) HJ0_GLEAN_10013059_PHYP0(PHYP0) HJ1_GLEAN_10012841_PHYP1(PHYP1) HpaP809302_HYAAR(HYAAR) PITG_16798T0_PHYIN(PHYIN) PYU1_T009529_PYTUL(PYTUL) Phyra81941_PHYRA(PHYRA) Physo128805_PHYSO(PHYSO)
ORTHOMCL3385(12 genes,12 taxa):	EPrPA00000014978_PYTAP(PYTAP) EPrPI00000013771_PYTIR(PYTIR) EPrPR00000018378_PYTAR(PYTAR) EPrPV00000013104_PYTVE(PYTVE) EPrPW00000018892_PYTIW(PYTIW) HJ0_GLEAN_10013060_PHYP0(PHYP0) HJ1_GLEAN_10012842_PHYP1(PHYP1) HpaP809301_HYAAR(HYAAR) PITG_16797T0_PHYIN(PHYIN) PYU1_T009528_PYTUL(PYTUL) Phyra52170_PHYRA(PHYRA) Physo111337_PHYSO(PHYSO)
ORTHOMCL3386(12 genes,12 taxa):	EPrPA00000014979_PYTAP(PYTAP) EPrPI00000013769_PYTIR(PYTIR) EPrPR00000024290_PYTAR(PYTAR) EPrPV00000013108_PYTVE(PYTVE) EPrPW00000019394_PYTIW(PYTIW) HJ0_GLEAN_10013048_PHYP0(PHYP0) HJ1_GLEAN_10012830_PHYP1(PHYP1) HpaP809313_HYAAR(HYAAR) PITG_16804T0_PHYIN(PHYIN) PYU1_T009544_PYTUL(PYTUL) Phyra81953_PHYRA(PHYRA) Physo128820_PHYSO(PHYSO)
ORTHOMCL3387(12 genes,12 taxa):	EPrPA00000014990_PYTAP(PYTAP) EPrPI00000014065_PYTIR(PYTIR) EPrPR00000017068_PYTAR(PYTAR) EPrPV00000013896_PYTVE(PYTVE) EPrPW00000021480_PYTIW(PYTIW) HJ0_GLEAN_10006637_PHYP0(PHYP0) HJ1_GLEAN_10006201_PHYP1(PHYP1) HpaP810497_HYAAR(HYAAR) PITG_07027T0_PHYIN(PHYIN) PYU1_T010638_PYTUL(PYTUL) Phyra71756_PHYRA(PHYRA) Physo109161_PHYSO(PHYSO)
ORTHOMCL3389(12 genes,12 taxa):	EPrPA00000014997_PYTAP(PYTAP) EPrPI00000014073_PYTIR(PYTIR) EPrPR00000015993_PYTAR(PYTAR) EPrPV00000013900_PYTVE(PYTVE) EPrPW00000016524_PYTIW(PYTIW) HJ0_GLEAN_10006017_PHYP0(PHYP0) HJ1_GLEAN_10006191_PHYP1(PHYP1) HpaP811941_HYAAR(HYAAR) PITG_07038T0_PHYIN(PHYIN) PYU1_T010646_PYTUL(PYTUL) Phyra71758_PHYRA(PHYRA) Physo157871_PHYSO(PHYSO)
ORTHOMCL3390(12 genes,12 taxa):	EPrPA00000015000_PYTAP(PYTAP) EPrPI00000014076_PYTIR(PYTIR) EPrPR00000022391_PYTAR(PYTAR) EPrPV00000013901_PYTVE(PYTVE) EPrPW00000021482_PYTIW(PYTIW) HJ0_GLEAN_10006024_PHYP0(PHYP0) HJ1_GLEAN_10006198_PHYP1(PHYP1) HpaP810493_HYAAR(HYAAR) PITG_07031T0_PHYIN(PHYIN) PYU1_T010644_PYTUL(PYTUL) Phyra79994_PHYRA(PHYRA) Physo138703_PHYSO(PHYSO)
ORTHOMCL3391(12 genes,12 taxa):	EPrPA00000015001_PYTAP(PYTAP) EPrPI00000014054_PYTIR(PYTIR) EPrPR00000017062_PYTAR(PYTAR) EPrPV00000013879_PYTVE(PYTVE) EPrPW00000021870_PYTIW(PYTIW) HJ0_GLEAN_10006642_PHYP0(PHYP0) HJ1_GLEAN_10013830_PHYP1(PHYP1) HpaP810501_HYAAR(HYAAR) PITG_07024T0_PHYIN(PHYIN) PYU1_T010637_PYTUL(PYTUL) Phyra71755_PHYRA(PHYRA) Physo109162_PHYSO(PHYSO)
ORTHOMCL3392(12 genes,12 taxa):	EPrPA00000015002_PYTAP(PYTAP) EPrPI00000014052_PYTIR(PYTIR) EPrPR00000017063_PYTAR(PYTAR) EPrPV00000013878_PYTVE(PYTVE) EPrPW00000021479_PYTIW(PYTIW) HJ0_GLEAN_10006636_PHYP0(PHYP0) HJ1_GLEAN_10006200_PHYP1(PHYP1) HpaP810496_HYAAR(HYAAR) PITG_07028T0_PHYIN(PHYIN) PYU1_T010642_PYTUL(PYTUL) Phyra49107_PHYRA(PHYRA) Physo109160_PHYSO(PHYSO)
ORTHOMCL3394(12 genes,12 taxa):	EPrPA00000015004_PYTAP(PYTAP) EPrPI00000017371_PYTIR(PYTIR) EPrPR00000014856_PYTAR(PYTAR) EPrPV00000013886_PYTVE(PYTVE) EPrPW00000023233_PYTIW(PYTIW) HJ0_GLEAN_10014935_PHYP0(PHYP0) HJ1_GLEAN_10013816_PHYP1(PHYP1) HpaP811950_HYAAR(HYAAR) PITG_07006T0_PHYIN(PHYIN) PYU1_T010627_PYTUL(PYTUL) Phyra79974_PHYRA(PHYRA) Physo138726_PHYSO(PHYSO)
ORTHOMCL3395(12 genes,12 taxa):	EPrPA00000015006_PYTAP(PYTAP) EPrPI00000014056_PYTIR(PYTIR) EPrPR00000022392_PYTAR(PYTAR) EPrPV00000013894_PYTVE(PYTVE) EPrPW00000015885_PYTIW(PYTIW) HJ0_GLEAN_10006022_PHYP0(PHYP0) HJ1_GLEAN_10006196_PHYP1(PHYP1) HpaP811945_HYAAR(HYAAR) PITG_07033T0_PHYIN(PHYIN) PYU1_T010654_PYTUL(PYTUL) Phyra79996_PHYRA(PHYRA) Physo138701_PHYSO(PHYSO)
ORTHOMCL3396(12 genes,12 taxa):	EPrPA00000015007_PYTAP(PYTAP) EPrPI00000014055_PYTIR(PYTIR) EPrPR00000015989_PYTAR(PYTAR) EPrPV00000013887_PYTVE(PYTVE) EPrPW00000016521_PYTIW(PYTIW) HJ0_GLEAN_10006016_PHYP0(PHYP0) HJ1_GLEAN_10006190_PHYP1(PHYP1) HpaP811940_HYAAR(HYAAR) PITG_07039T0_PHYIN(PHYIN) PYU1_T010645_PYTUL(PYTUL) Phyra48145_PHYRA(PHYRA) Physo119658_PHYSO(PHYSO)
ORTHOMCL3397(12 genes,12 taxa):	EPrPA00000015008_PYTAP(PYTAP) EPrPI00000014053_PYTIR(PYTIR) EPrPR00000017064_PYTAR(PYTAR) EPrPV00000013891_PYTVE(PYTVE) EPrPW00000021868_PYTIW(PYTIW) HJ0_GLEAN_10006640_PHYP0(PHYP0) HJ1_GLEAN_10013831_PHYP1(PHYP1) HpaP810499_HYAAR(HYAAR) PITG_07026T0_PHYIN(PHYIN) PYU1_T010639_PYTUL(PYTUL) Phyra79989_PHYRA(PHYRA) Physo138708_PHYSO(PHYSO)
ORTHOMCL3398(12 genes,12 taxa):	EPrPA00000015011_PYTAP(PYTAP) EPrPI00000017372_PYTIR(PYTIR) EPrPR00000014858_PYTAR(PYTAR) EPrPV00000013885_PYTVE(PYTVE) EPrPW00000023531_PYTIW(PYTIW) HJ0_GLEAN_10009475_PHYP0(PHYP0) HJ1_GLEAN_10001051_PHYP1(PHYP1) HpaP813532_HYAAR(HYAAR) PITG_07062T0_PHYIN(PHYIN) PYU1_T010608_PYTUL(PYTUL) Phyra79161_PHYRA(PHYRA) Physo143577_PHYSO(PHYSO)
ORTHOMCL3399(12 genes,12 taxa):	EPrPA00000015022_PYTAP(PYTAP) EPrPI00000019047_PYTIR(PYTIR) EPrPR00000015179_PYTAR(PYTAR) EPrPV00000022701_PYTVE(PYTVE) EPrPW00000024592_PYTIW(PYTIW) HJ0_GLEAN_10011122_PHYP0(PHYP0) HJ1_GLEAN_10008331_PHYP1(PHYP1) HpaP806697_HYAAR(HYAAR) PITG_06260T0_PHYIN(PHYIN) PYU1_T014663_PYTUL(PYTUL) Phyra71517_PHYRA(PHYRA) Physo108786_PHYSO(PHYSO)
ORTHOMCL3401(12 genes,12 taxa):	EPrPA00000015036_PYTAP(PYTAP) EPrPI00000021525_PYTIR(PYTIR) EPrPR00000023931_PYTAR(PYTAR) EPrPV00000020163_PYTVE(PYTVE) EPrPW00000020711_PYTIW(PYTIW) HJ0_GLEAN_10002035_PHYP0(PHYP0) HJ1_GLEAN_10002158_PHYP1(PHYP1) HpaP805965_HYAAR(HYAAR) PITG_06424T0_PHYIN(PHYIN) PYU1_T013100_PYTUL(PYTUL) Phyra77346_PHYRA(PHYRA) Physo134325_PHYSO(PHYSO)
ORTHOMCL3402(12 genes,12 taxa):	EPrPA00000015038_PYTAP(PYTAP) EPrPI00000019046_PYTIR(PYTIR) EPrPR00000015186_PYTAR(PYTAR) EPrPV00000023689_PYTVE(PYTVE) EPrPW00000027673_PYTIW(PYTIW) HJ0_GLEAN_10017285_PHYP0(PHYP0) HJ1_GLEAN_10005659_PHYP1(PHYP1) HpaP814202_HYAAR(HYAAR) PITG_06272T0_PHYIN(PHYIN) PYU1_T014664_PYTUL(PYTUL) Phyra45328_PHYRA(PHYRA) Physo116148_PHYSO(PHYSO)
ORTHOMCL3404(12 genes,12 taxa):	EPrPA00000015048_PYTAP(PYTAP) EPrPI00000016467_PYTIR(PYTIR) EPrPR00000024587_PYTAR(PYTAR) EPrPV00000018289_PYTVE(PYTVE) EPrPW00000017682_PYTIW(PYTIW) HJ0_GLEAN_10007001_PHYP0(PHYP0) HJ1_GLEAN_10008065_PHYP1(PHYP1) HpaP806039_HYAAR(HYAAR) PITG_11039T0_PHYIN(PHYIN) PYU1_T003308_PYTUL(PYTUL) Phyra74521_PHYRA(PHYRA) Physo142308_PHYSO(PHYSO)
ORTHOMCL3405(12 genes,12 taxa):	EPrPA00000015049_PYTAP(PYTAP) EPrPI00000016463_PYTIR(PYTIR) EPrPR00000014319_PYTAR(PYTAR) EPrPV00000018290_PYTVE(PYTVE) EPrPW00000015405_PYTIW(PYTIW) HJ0_GLEAN_10007004_PHYP0(PHYP0) HJ1_GLEAN_10008061_PHYP1(PHYP1) HpaP806033_HYAAR(HYAAR) PITG_11036T0_PHYIN(PHYIN) PYU1_T003311_PYTUL(PYTUL) Phyra74518_PHYRA(PHYRA) Physo142305_PHYSO(PHYSO)
ORTHOMCL3406(12 genes,12 taxa):	EPrPA00000015053_PYTAP(PYTAP) EPrPI00000016465_PYTIR(PYTIR) EPrPR00000014320_PYTAR(PYTAR) EPrPV00000018292_PYTVE(PYTVE) EPrPW00000015404_PYTIW(PYTIW) HJ0_GLEAN_10007008_PHYP0(PHYP0) HJ1_GLEAN_10008058_PHYP1(PHYP1) HpaP806030_HYAAR(HYAAR) PITG_11028T0_PHYIN(PHYIN) PYU1_T003315_PYTUL(PYTUL) Phyra74515_PHYRA(PHYRA) Physo142301_PHYSO(PHYSO)
ORTHOMCL3408(12 genes,12 taxa):	EPrPA00000015056_PYTAP(PYTAP) EPrPI00000016469_PYTIR(PYTIR) EPrPR00000014322_PYTAR(PYTAR) EPrPV00000018294_PYTVE(PYTVE) EPrPW00000015408_PYTIW(PYTIW) HJ0_GLEAN_10007003_PHYP0(PHYP0) HJ1_GLEAN_10008062_PHYP1(PHYP1) HpaP806034_HYAAR(HYAAR) PITG_11037T0_PHYIN(PHYIN) PYU1_T003310_PYTUL(PYTUL) Phyra74519_PHYRA(PHYRA) Physo142306_PHYSO(PHYSO)
ORTHOMCL3410(12 genes,12 taxa):	EPrPA00000015060_PYTAP(PYTAP) EPrPI00000016466_PYTIR(PYTIR) EPrPR00000025768_PYTAR(PYTAR) EPrPV00000018295_PYTVE(PYTVE) EPrPW00000017683_PYTIW(PYTIW) HJ0_GLEAN_10009814_PHYP0(PHYP0) HJ1_GLEAN_10014274_PHYP1(PHYP1) HpaP804429_HYAAR(HYAAR) PITG_11088T0_PHYIN(PHYIN) PYU1_T003306_PYTUL(PYTUL) Phyra71219_PHYRA(PHYRA) Physo136623_PHYSO(PHYSO)
ORTHOMCL3411(12 genes,12 taxa):	EPrPA00000015062_PYTAP(PYTAP) EPrPI00000016459_PYTIR(PYTIR) EPrPR00000014317_PYTAR(PYTAR) EPrPV00000018287_PYTVE(PYTVE) EPrPW00000015402_PYTIW(PYTIW) HJ0_GLEAN_10007007_PHYP0(PHYP0) HJ1_GLEAN_10008059_PHYP1(PHYP1) HpaP806031_HYAAR(HYAAR) PITG_11029T0_PHYIN(PHYIN) PYU1_T003314_PYTUL(PYTUL) Phyra74516_PHYRA(PHYRA) Physo142302_PHYSO(PHYSO)
ORTHOMCL3412(12 genes,12 taxa):	EPrPA00000015063_PYTAP(PYTAP) EPrPI00000016457_PYTIR(PYTIR) EPrPR00000014313_PYTAR(PYTAR) EPrPV00000018285_PYTVE(PYTVE) EPrPW00000015403_PYTIW(PYTIW) HJ0_GLEAN_10007005_PHYP0(PHYP0) HJ1_GLEAN_10008060_PHYP1(PHYP1) HpaP806032_HYAAR(HYAAR) PITG_11035T0_PHYIN(PHYIN) PYU1_T003312_PYTUL(PYTUL) Phyra74517_PHYRA(PHYRA) Physo142304_PHYSO(PHYSO)
ORTHOMCL3413(12 genes,12 taxa):	EPrPA00000015067_PYTAP(PYTAP) EPrPI00000016460_PYTIR(PYTIR) EPrPR00000016739_PYTAR(PYTAR) EPrPV00000023764_PYTVE(PYTVE) EPrPW00000026206_PYTIW(PYTIW) HJ0_GLEAN_10009813_PHYP0(PHYP0) HJ1_GLEAN_10014275_PHYP1(PHYP1) HpaP804432_HYAAR(HYAAR) PITG_11089T0_PHYIN(PHYIN) PYU1_T003301_PYTUL(PYTUL) Phyra74560_PHYRA(PHYRA) Physo136621_PHYSO(PHYSO)
ORTHOMCL3415(12 genes,12 taxa):	EPrPA00000015084_PYTAP(PYTAP) EPrPI00000018882_PYTIR(PYTIR) EPrPR00000017384_PYTAR(PYTAR) EPrPV00000021889_PYTVE(PYTVE) EPrPW00000016425_PYTIW(PYTIW) HJ0_GLEAN_10005765_PHYP0(PHYP0) HJ1_GLEAN_10005621_PHYP1(PHYP1) HpaP810174_HYAAR(HYAAR) PITG_13064T0_PHYIN(PHYIN) PYU1_T000321_PYTUL(PYTUL) Phyra97070_PHYRA(PHYRA) Physo155334_PHYSO(PHYSO)
ORTHOMCL3417(12 genes,12 taxa):	EPrPA00000015107_PYTAP(PYTAP) EPrPI00000023018_PYTIR(PYTIR) EPrPR00000018158_PYTAR(PYTAR) EPrPV00000015155_PYTVE(PYTVE) EPrPW00000023230_PYTIW(PYTIW) HJ0_GLEAN_10003475_PHYP0(PHYP0) HJ1_GLEAN_10007337_PHYP1(PHYP1) HpaP813504_HYAAR(HYAAR) PITG_06350T0_PHYIN(PHYIN) PYU1_T008924_PYTUL(PYTUL) Phyra95841_PHYRA(PHYRA) Physo143065_PHYSO(PHYSO)
ORTHOMCL3418(12 genes,12 taxa):	EPrPA00000015108_PYTAP(PYTAP) EPrPI00000022786_PYTIR(PYTIR) EPrPR00000017813_PYTAR(PYTAR) EPrPV00000023581_PYTVE(PYTVE) EPrPW00000016487_PYTIW(PYTIW) HJ0_GLEAN_10003350_PHYP0(PHYP0) HJ1_GLEAN_10002286_PHYP1(PHYP1) HpaP805943_HYAAR(HYAAR) PITG_06454T0_PHYIN(PHYIN) PYU1_T013068_PYTUL(PYTUL) Phyra77370_PHYRA(PHYRA) Physo134345_PHYSO(PHYSO)
ORTHOMCL3420(12 genes,12 taxa):	EPrPA00000015119_PYTAP(PYTAP) EPrPI00000015582_PYTIR(PYTIR) EPrPR00000013456_PYTAR(PYTAR) EPrPV00000020170_PYTVE(PYTVE) EPrPW00000021731_PYTIW(PYTIW) HJ0_GLEAN_10010403_PHYP0(PHYP0) HJ1_GLEAN_10003114_PHYP1(PHYP1) HpaP805925_HYAAR(HYAAR) PITG_06457T0_PHYIN(PHYIN) PYU1_T013095_PYTUL(PYTUL) Phyra77373_PHYRA(PHYRA) Physo134342_PHYSO(PHYSO)
ORTHOMCL3421(12 genes,12 taxa):	EPrPA00000015120_PYTAP(PYTAP) EPrPI00000015586_PYTIR(PYTIR) EPrPR00000013460_PYTAR(PYTAR) EPrPV00000017685_PYTVE(PYTVE) EPrPW00000021732_PYTIW(PYTIW) HJ0_GLEAN_10000856_PHYP0(PHYP0) HJ1_GLEAN_10007910_PHYP1(PHYP1) HpaP805931_HYAAR(HYAAR) PITG_06440T0_PHYIN(PHYIN) PYU1_T013091_PYTUL(PYTUL) Phyra77358_PHYRA(PHYRA) Physo134350_PHYSO(PHYSO)
ORTHOMCL3423(12 genes,12 taxa):	EPrPA00000015123_PYTAP(PYTAP) EPrPI00000019976_PYTIR(PYTIR) EPrPR00000013457_PYTAR(PYTAR) EPrPV00000017687_PYTVE(PYTVE) EPrPW00000017360_PYTIW(PYTIW) HJ0_GLEAN_10007045_PHYP0(PHYP0) HJ1_GLEAN_10000066_PHYP1(PHYP1) HpaP805947_HYAAR(HYAAR) PITG_06430T0_PHYIN(PHYIN) PYU1_T013087_PYTUL(PYTUL) Phyra77353_PHYRA(PHYRA) Physo134331_PHYSO(PHYSO)
ORTHOMCL3424(12 genes,12 taxa):	EPrPA00000015126_PYTAP(PYTAP) EPrPI00000023016_PYTIR(PYTIR) EPrPR00000018161_PYTAR(PYTAR) EPrPV00000015152_PYTVE(PYTVE) EPrPW00000024790_PYTIW(PYTIW) HJ0_GLEAN_10003476_PHYP0(PHYP0) HJ1_GLEAN_10007338_PHYP1(PHYP1) HpaP813505_HYAAR(HYAAR) PITG_06351T0_PHYIN(PHYIN) PYU1_T008923_PYTUL(PYTUL) Phyra80848_PHYRA(PHYRA) Physo158689_PHYSO(PHYSO)
ORTHOMCL3425(12 genes,12 taxa):	EPrPA00000015132_PYTAP(PYTAP) EPrPI00000020948_PYTIR(PYTIR) EPrPR00000021304_PYTAR(PYTAR) EPrPV00000022883_PYTVE(PYTVE) EPrPW00000022768_PYTIW(PYTIW) HJ0_GLEAN_10015752_PHYP0(PHYP0) HJ1_GLEAN_10002263_PHYP1(PHYP1) HpaP808678_HYAAR(HYAAR) PITG_05332T0_PHYIN(PHYIN) PYU1_T013258_PYTUL(PYTUL) Phyra80785_PHYRA(PHYRA) Physo133276_PHYSO(PHYSO)
ORTHOMCL3428(12 genes,12 taxa):	EPrPA00000015142_PYTAP(PYTAP) EPrPI00000019267_PYTIR(PYTIR) EPrPR00000024010_PYTAR(PYTAR) EPrPV00000021139_PYTVE(PYTVE) EPrPW00000021806_PYTIW(PYTIW) HJ0_GLEAN_10015750_PHYP0(PHYP0) HJ1_GLEAN_10002261_PHYP1(PHYP1) HpaP808679_HYAAR(HYAAR) PITG_05329T0_PHYIN(PHYIN) PYU1_T013259_PYTUL(PYTUL) Phyra80787_PHYRA(PHYRA) Physo133274_PHYSO(PHYSO)
ORTHOMCL3429(12 genes,12 taxa):	EPrPA00000015160_PYTAP(PYTAP) EPrPI00000022535_PYTIR(PYTIR) EPrPR00000016651_PYTAR(PYTAR) EPrPV00000015898_PYTVE(PYTVE) EPrPW00000015025_PYTIW(PYTIW) HJ0_GLEAN_10009600_PHYP0(PHYP0) HJ1_GLEAN_10001789_PHYP1(PHYP1) HpaP811746_HYAAR(HYAAR) PITG_10987T0_PHYIN(PHYIN) PYU1_T005537_PYTUL(PYTUL) Phyra74487_PHYRA(PHYRA) Physo142265_PHYSO(PHYSO)
ORTHOMCL3431(12 genes,12 taxa):	EPrPA00000015164_PYTAP(PYTAP) EPrPI00000023726_PYTIR(PYTIR) EPrPR00000025040_PYTAR(PYTAR) EPrPV00000016775_PYTVE(PYTVE) EPrPW00000021283_PYTIW(PYTIW) HJ0_GLEAN_10003158_PHYP0(PHYP0) HJ1_GLEAN_10012689_PHYP1(PHYP1) HpaP813455_HYAAR(HYAAR) PITG_17978T0_PHYIN(PHYIN) PYU1_T005544_PYTUL(PYTUL) Phyra74401_PHYRA(PHYRA) Physo158104_PHYSO(PHYSO)
ORTHOMCL3432(12 genes,12 taxa):	EPrPA00000015167_PYTAP(PYTAP) EPrPI00000024244_PYTIR(PYTIR) EPrPR00000026015_PYTAR(PYTAR) EPrPV00000015899_PYTVE(PYTVE) EPrPW00000021375_PYTIW(PYTIW) HJ0_GLEAN_10016064_PHYP0(PHYP0) HJ1_GLEAN_10005971_PHYP1(PHYP1) HpaP808101_HYAAR(HYAAR) PITG_10939T0_PHYIN(PHYIN) PYU1_T005540_PYTUL(PYTUL) Phyra74457_PHYRA(PHYRA) Physo140040_PHYSO(PHYSO)
ORTHOMCL3433(12 genes,12 taxa):	EPrPA00000015174_PYTAP(PYTAP) EPrPI00000015749_PYTIR(PYTIR) EPrPR00000022987_PYTAR(PYTAR) EPrPV00000018517_PYTVE(PYTVE) EPrPW00000016139_PYTIW(PYTIW) HJ0_GLEAN_10009191_PHYP0(PHYP0) HJ1_GLEAN_10012673_PHYP1(PHYP1) HpaP808148_HYAAR(HYAAR) PITG_17995T0_PHYIN(PHYIN) PYU1_T005559_PYTUL(PYTUL) Phyra74413_PHYRA(PHYRA) Physo140084_PHYSO(PHYSO)
ORTHOMCL3434(12 genes,12 taxa):	EPrPA00000015175_PYTAP(PYTAP) EPrPI00000024242_PYTIR(PYTIR) EPrPR00000016655_PYTAR(PYTAR) EPrPV00000015883_PYTVE(PYTVE) EPrPW00000015016_PYTIW(PYTIW) HJ0_GLEAN_10016062_PHYP0(PHYP0) HJ1_GLEAN_10005969_PHYP1(PHYP1) HpaP808099_HYAAR(HYAAR) PITG_10937T0_PHYIN(PHYIN) PYU1_T005538_PYTUL(PYTUL) Phyra71204_PHYRA(PHYRA) Physo109261_PHYSO(PHYSO)
ORTHOMCL3435(12 genes,12 taxa):	EPrPA00000015179_PYTAP(PYTAP) EPrPI00000015754_PYTIR(PYTIR) EPrPR00000021586_PYTAR(PYTAR) EPrPV00000018519_PYTVE(PYTVE) EPrPW00000016140_PYTIW(PYTIW) HJ0_GLEAN_10009193_PHYP0(PHYP0) HJ1_GLEAN_10012675_PHYP1(PHYP1) HpaP808146_HYAAR(HYAAR) PITG_17993T0_PHYIN(PHYIN) PYU1_T005557_PYTUL(PYTUL) Phyra53364_PHYRA(PHYRA) Physo120701_PHYSO(PHYSO)
ORTHOMCL3436(12 genes,12 taxa):	EPrPA00000015188_PYTAP(PYTAP) EPrPI00000015762_PYTIR(PYTIR) EPrPR00000018669_PYTAR(PYTAR) EPrPV00000018525_PYTVE(PYTVE) EPrPW00000026921_PYTIW(PYTIW) HJ0_GLEAN_10009197_PHYP0(PHYP0) HJ1_GLEAN_10012679_PHYP1(PHYP1) HpaP808144_HYAAR(HYAAR) PITG_17987T0_PHYIN(PHYIN) PYU1_T005552_PYTUL(PYTUL) Phyra74408_PHYRA(PHYRA) Physo140090_PHYSO(PHYSO)
ORTHOMCL3438(12 genes,12 taxa):	EPrPA00000015194_PYTAP(PYTAP) EPrPI00000022771_PYTIR(PYTIR) EPrPR00000021865_PYTAR(PYTAR) EPrPV00000014434_PYTVE(PYTVE) EPrPW00000015724_PYTIW(PYTIW) HJ0_GLEAN_10005605_PHYP0(PHYP0) HJ1_GLEAN_10010885_PHYP1(PHYP1) HpaP800431_HYAAR(HYAAR) PITG_17135T0_PHYIN(PHYIN) PYU1_T006293_PYTUL(PYTUL) Phyra76857_PHYRA(PHYRA) Physo108934_PHYSO(PHYSO)
ORTHOMCL3440(12 genes,12 taxa):	EPrPA00000015211_PYTAP(PYTAP) EPrPI00000019195_PYTIR(PYTIR) EPrPR00000014364_PYTAR(PYTAR) EPrPV00000014421_PYTVE(PYTVE) EPrPW00000024217_PYTIW(PYTIW) HJ0_GLEAN_10013152_PHYP0(PHYP0) HJ1_GLEAN_10010325_PHYP1(PHYP1) HpaP800440_HYAAR(HYAAR) PITG_17170T0_PHYIN(PHYIN) PYU1_T006260_PYTUL(PYTUL) Phyra94635_PHYRA(PHYRA) Physo157383_PHYSO(PHYSO)
ORTHOMCL3441(12 genes,12 taxa):	EPrPA00000015215_PYTAP(PYTAP) EPrPI00000019198_PYTIR(PYTIR) EPrPR00000014370_PYTAR(PYTAR) EPrPV00000014422_PYTVE(PYTVE) EPrPW00000018072_PYTIW(PYTIW) HJ0_GLEAN_10013154_PHYP0(PHYP0) HJ1_GLEAN_10010323_PHYP1(PHYP1) HpaP800438_HYAAR(HYAAR) PITG_17172T0_PHYIN(PHYIN) PYU1_T006261_PYTUL(PYTUL) Phyra71455_PHYRA(PHYRA) Physo108938_PHYSO(PHYSO)
ORTHOMCL3445(12 genes,12 taxa):	EPrPA00000015230_PYTAP(PYTAP) EPrPI00000017693_PYTIR(PYTIR) EPrPR00000019626_PYTAR(PYTAR) EPrPV00000023245_PYTVE(PYTVE) EPrPW00000025327_PYTIW(PYTIW) HJ0_GLEAN_10013283_PHYP0(PHYP0) HJ1_GLEAN_10006254_PHYP1(PHYP1) HpaP809533_HYAAR(HYAAR) PITG_21140T0_PHYIN(PHYIN) PYU1_T012374_PYTUL(PYTUL) Phyra79378_PHYRA(PHYRA) Physo129639_PHYSO(PHYSO)
ORTHOMCL3446(12 genes,12 taxa):	EPrPA00000015241_PYTAP(PYTAP) EPrPI00000016972_PYTIR(PYTIR) EPrPR00000014912_PYTAR(PYTAR) EPrPV00000023799_PYTVE(PYTVE) EPrPW00000017156_PYTIW(PYTIW) HJ0_GLEAN_10008986_PHYP0(PHYP0) HJ1_GLEAN_10007105_PHYP1(PHYP1) HpaP806406_HYAAR(HYAAR) PITG_15280T0_PHYIN(PHYIN) PYU1_T012908_PYTUL(PYTUL) Phyra78415_PHYRA(PHYRA) Physo129581_PHYSO(PHYSO)
ORTHOMCL3448(12 genes,12 taxa):	EPrPA00000015253_PYTAP(PYTAP) EPrPI00000014718_PYTIR(PYTIR) EPrPR00000017099_PYTAR(PYTAR) EPrPV00000014260_PYTVE(PYTVE) EPrPW00000019095_PYTIW(PYTIW) HJ0_GLEAN_10017697_PHYP0(PHYP0) HJ1_GLEAN_10014083_PHYP1(PHYP1) HpaP801915_HYAAR(HYAAR) PITG_03620T0_PHYIN(PHYIN) PYU1_T006996_PYTUL(PYTUL) Phyra40807_PHYRA(PHYRA) Physo134859_PHYSO(PHYSO)
ORTHOMCL3449(12 genes,12 taxa):	EPrPA00000015255_PYTAP(PYTAP) EPrPI00000014723_PYTIR(PYTIR) EPrPR00000017102_PYTAR(PYTAR) EPrPV00000014269_PYTVE(PYTVE) EPrPW00000019459_PYTIW(PYTIW) HJ0_GLEAN_10017704_PHYP0(PHYP0) HJ1_GLEAN_10014091_PHYP1(PHYP1) HpaP801922_HYAAR(HYAAR) PITG_03615T0_PHYIN(PHYIN) PYU1_T006988_PYTUL(PYTUL) Phyra81435_PHYRA(PHYRA) Physo134850_PHYSO(PHYSO)
ORTHOMCL3451(12 genes,12 taxa):	EPrPA00000015260_PYTAP(PYTAP) EPrPI00000014707_PYTIR(PYTIR) EPrPR00000025287_PYTAR(PYTAR) EPrPV00000023809_PYTVE(PYTVE) EPrPW00000019776_PYTIW(PYTIW) HJ0_GLEAN_10017695_PHYP0(PHYP0) HJ1_GLEAN_10014081_PHYP1(PHYP1) HpaP801912_HYAAR(HYAAR) PITG_03623T0_PHYIN(PHYIN) PYU1_T007000_PYTUL(PYTUL) Phyra84807_PHYRA(PHYRA) Physo134863_PHYSO(PHYSO)
ORTHOMCL3454(12 genes,12 taxa):	EPrPA00000015273_PYTAP(PYTAP) EPrPI00000014719_PYTIR(PYTIR) EPrPR00000017097_PYTAR(PYTAR) EPrPV00000014277_PYTVE(PYTVE) EPrPW00000019889_PYTIW(PYTIW) HJ0_GLEAN_10017696_PHYP0(PHYP0) HJ1_GLEAN_10014082_PHYP1(PHYP1) HpaP801914_HYAAR(HYAAR) PITG_03621T0_PHYIN(PHYIN) PYU1_T006997_PYTUL(PYTUL) Phyra84809_PHYRA(PHYRA) Physo157086_PHYSO(PHYSO)
ORTHOMCL3455(12 genes,12 taxa):	EPrPA00000015276_PYTAP(PYTAP) EPrPI00000014714_PYTIR(PYTIR) EPrPR00000026850_PYTAR(PYTAR) EPrPV00000014278_PYTVE(PYTVE) EPrPW00000019462_PYTIW(PYTIW) HJ0_GLEAN_10017705_PHYP0(PHYP0) HJ1_GLEAN_10014092_PHYP1(PHYP1) HpaP801923_HYAAR(HYAAR) PITG_03614T0_PHYIN(PHYIN) PYU1_T006987_PYTUL(PYTUL) Phyra51228_PHYRA(PHYRA) Physo116388_PHYSO(PHYSO)
ORTHOMCL3456(12 genes,12 taxa):	EPrPA00000015292_PYTAP(PYTAP) EPrPI00000017847_PYTIR(PYTIR) EPrPR00000024592_PYTAR(PYTAR) EPrPV00000017996_PYTVE(PYTVE) EPrPW00000016132_PYTIW(PYTIW) HJ0_GLEAN_10009138_PHYP0(PHYP0) HJ1_GLEAN_10004183_PHYP1(PHYP1) HpaP813969_HYAAR(HYAAR) PITG_06325T0_PHYIN(PHYIN) PYU1_T008885_PYTUL(PYTUL) Phyra80861_PHYRA(PHYRA) Physo140877_PHYSO(PHYSO)
ORTHOMCL3457(12 genes,12 taxa):	EPrPA00000015312_PYTAP(PYTAP) EPrPI00000014033_PYTIR(PYTIR) EPrPR00000015411_PYTAR(PYTAR) EPrPV00000020713_PYTVE(PYTVE) EPrPW00000021933_PYTIW(PYTIW) HJ0_GLEAN_10013411_PHYP0(PHYP0) HJ1_GLEAN_10012609_PHYP1(PHYP1) HpaP805673_HYAAR(HYAAR) PITG_10736T0_PHYIN(PHYIN) PYU1_T014529_PYTUL(PYTUL) Phyra83478_PHYRA(PHYRA) Physo132301_PHYSO(PHYSO)
ORTHOMCL3458(12 genes,12 taxa):	EPrPA00000015319_PYTAP(PYTAP) EPrPI00000022281_PYTIR(PYTIR) EPrPR00000017799_PYTAR(PYTAR) EPrPV00000019009_PYTVE(PYTVE) EPrPW00000016084_PYTIW(PYTIW) HJ0_GLEAN_10013180_PHYP0(PHYP0) HJ1_GLEAN_10010204_PHYP1(PHYP1) HpaP802681_HYAAR(HYAAR) PITG_14637T0_PHYIN(PHYIN) PYU1_T007858_PYTUL(PYTUL) Phyra75062_PHYRA(PHYRA) Physo156643_PHYSO(PHYSO)
ORTHOMCL3459(12 genes,12 taxa):	EPrPA00000015320_PYTAP(PYTAP) EPrPI00000020727_PYTIR(PYTIR) EPrPR00000022090_PYTAR(PYTAR) EPrPV00000019011_PYTVE(PYTVE) EPrPW00000017117_PYTIW(PYTIW) HJ0_GLEAN_10005731_PHYP0(PHYP0) HJ1_GLEAN_10007453_PHYP1(PHYP1) HpaP802692_HYAAR(HYAAR) PITG_15638T0_PHYIN(PHYIN) PYU1_T007842_PYTUL(PYTUL) Phyra75051_PHYRA(PHYRA) Physo156634_PHYSO(PHYSO)
ORTHOMCL3460(12 genes,12 taxa):	EPrPA00000015323_PYTAP(PYTAP) EPrPI00000022023_PYTIR(PYTIR) EPrPR00000016770_PYTAR(PYTAR) EPrPV00000019007_PYTVE(PYTVE) EPrPW00000016085_PYTIW(PYTIW) HJ0_GLEAN_10013188_PHYP0(PHYP0) HJ1_GLEAN_10010212_PHYP1(PHYP1) HpaP814024_HYAAR(HYAAR) PITG_14624T0_PHYIN(PHYIN) PYU1_T007864_PYTUL(PYTUL) Phyra75069_PHYRA(PHYRA) Physo133129_PHYSO(PHYSO)
ORTHOMCL3461(12 genes,12 taxa):	EPrPA00000015329_PYTAP(PYTAP) EPrPI00000022028_PYTIR(PYTIR) EPrPR00000016767_PYTAR(PYTAR) EPrPV00000019005_PYTVE(PYTVE) EPrPW00000027197_PYTIW(PYTIW) HJ0_GLEAN_10013187_PHYP0(PHYP0) HJ1_GLEAN_10010211_PHYP1(PHYP1) HpaP814025_HYAAR(HYAAR) PITG_14625T0_PHYIN(PHYIN) PYU1_T007865_PYTUL(PYTUL) Phyra75068_PHYRA(PHYRA) Physo133128_PHYSO(PHYSO)
ORTHOMCL3462(12 genes,12 taxa):	EPrPA00000015331_PYTAP(PYTAP) EPrPI00000017167_PYTIR(PYTIR) EPrPR00000022089_PYTAR(PYTAR) EPrPV00000014640_PYTVE(PYTVE) EPrPW00000022198_PYTIW(PYTIW) HJ0_GLEAN_10015609_PHYP0(PHYP0) HJ1_GLEAN_10008840_PHYP1(PHYP1) HpaP802996_HYAAR(HYAAR) PITG_19846T0_PHYIN(PHYIN) PYU1_T013861_PYTUL(PYTUL) Phyra95204_PHYRA(PHYRA) Physo133944_PHYSO(PHYSO)
ORTHOMCL3463(12 genes,12 taxa):	EPrPA00000015332_PYTAP(PYTAP) EPrPI00000022027_PYTIR(PYTIR) EPrPR00000016769_PYTAR(PYTAR) EPrPV00000019000_PYTVE(PYTVE) EPrPW00000016080_PYTIW(PYTIW) HJ0_GLEAN_10013189_PHYP0(PHYP0) HJ1_GLEAN_10010213_PHYP1(PHYP1) HpaP814023_HYAAR(HYAAR) PITG_14623T0_PHYIN(PHYIN) PYU1_T007863_PYTUL(PYTUL) Phyra75070_PHYRA(PHYRA) Physo133130_PHYSO(PHYSO)
ORTHOMCL3464(12 genes,12 taxa):	EPrPA00000015341_PYTAP(PYTAP) EPrPI00000013695_PYTIR(PYTIR) EPrPR00000013856_PYTAR(PYTAR) EPrPV00000018892_PYTVE(PYTVE) EPrPW00000019557_PYTIW(PYTIW) HJ0_GLEAN_10011817_PHYP0(PHYP0) HJ1_GLEAN_10009125_PHYP1(PHYP1) HpaP807376_HYAAR(HYAAR) PITG_10166T0_PHYIN(PHYIN) PYU1_T005780_PYTUL(PYTUL) Phyra77222_PHYRA(PHYRA) Physo143622_PHYSO(PHYSO)
ORTHOMCL3466(12 genes,12 taxa):	EPrPA00000015343_PYTAP(PYTAP) EPrPI00000016800_PYTIR(PYTIR) EPrPR00000019512_PYTAR(PYTAR) EPrPV00000018888_PYTVE(PYTVE) EPrPW00000021370_PYTIW(PYTIW) HJ0_GLEAN_10007725_PHYP0(PHYP0) HJ1_GLEAN_10002383_PHYP1(PHYP1) HpaP811776_HYAAR(HYAAR) PITG_02010T0_PHYIN(PHYIN) PYU1_T005774_PYTUL(PYTUL) Phyra77259_PHYRA(PHYRA) Physo143964_PHYSO(PHYSO)
ORTHOMCL3468(12 genes,12 taxa):	EPrPA00000015352_PYTAP(PYTAP) EPrPI00000013694_PYTIR(PYTIR) EPrPR00000023253_PYTAR(PYTAR) EPrPV00000018891_PYTVE(PYTVE) EPrPW00000023905_PYTIW(PYTIW) HJ0_GLEAN_10011815_PHYP0(PHYP0) HJ1_GLEAN_10009128_PHYP1(PHYP1) HpaP807390_HYAAR(HYAAR) PITG_10168T0_PHYIN(PHYIN) PYU1_T005778_PYTUL(PYTUL) Phyra94742_PHYRA(PHYRA) Physo143620_PHYSO(PHYSO)
ORTHOMCL3469(12 genes,12 taxa):	EPrPA00000015357_PYTAP(PYTAP) EPrPI00000016804_PYTIR(PYTIR) EPrPR00000020544_PYTAR(PYTAR) EPrPV00000016663_PYTVE(PYTVE) EPrPW00000014192_PYTIW(PYTIW) HJ0_GLEAN_10007905_PHYP0(PHYP0) HJ1_GLEAN_10010419_PHYP1(PHYP1) HpaP811788_HYAAR(HYAAR) PITG_02023T0_PHYIN(PHYIN) PYU1_T005763_PYTUL(PYTUL) Phyra94755_PHYRA(PHYRA) Physo158850_PHYSO(PHYSO)
ORTHOMCL3470(12 genes,12 taxa):	EPrPA00000015365_PYTAP(PYTAP) EPrPI00000017748_PYTIR(PYTIR) EPrPR00000016406_PYTAR(PYTAR) EPrPV00000015701_PYTVE(PYTVE) EPrPW00000016227_PYTIW(PYTIW) HJ0_GLEAN_10007638_PHYP0(PHYP0) HJ1_GLEAN_10009328_PHYP1(PHYP1) HpaP804956_HYAAR(HYAAR) PITG_18722T0_PHYIN(PHYIN) PYU1_T009034_PYTUL(PYTUL) Phyra81734_PHYRA(PHYRA) Physo135982_PHYSO(PHYSO)
ORTHOMCL3471(12 genes,12 taxa):	EPrPA00000015371_PYTAP(PYTAP) EPrPI00000017756_PYTIR(PYTIR) EPrPR00000025843_PYTAR(PYTAR) EPrPV00000015049_PYTVE(PYTVE) EPrPW00000022530_PYTIW(PYTIW) HJ0_GLEAN_10003366_PHYP0(PHYP0) HJ1_GLEAN_10004592_PHYP1(PHYP1) HpaP804945_HYAAR(HYAAR) PITG_18712T0_PHYIN(PHYIN) PYU1_T009026_PYTUL(PYTUL) Phyra81743_PHYRA(PHYRA) Physo157341_PHYSO(PHYSO)
ORTHOMCL3472(12 genes,12 taxa):	EPrPA00000015392_PYTAP(PYTAP) EPrPI00000019118_PYTIR(PYTIR) EPrPR00000016689_PYTAR(PYTAR) EPrPV00000020964_PYTVE(PYTVE) EPrPW00000021505_PYTIW(PYTIW) HJ0_GLEAN_10004029_PHYP0(PHYP0) HJ1_GLEAN_10004753_PHYP1(PHYP1) HpaP804395_HYAAR(HYAAR) PITG_11127T0_PHYIN(PHYIN) PYU1_T003328_PYTUL(PYTUL) Phyra78948_PHYRA(PHYRA) Physo133424_PHYSO(PHYSO)
ORTHOMCL3476(12 genes,12 taxa):	EPrPA00000015409_PYTAP(PYTAP) EPrPI00000019122_PYTIR(PYTIR) EPrPR00000021250_PYTAR(PYTAR) EPrPV00000020969_PYTVE(PYTVE) EPrPW00000016893_PYTIW(PYTIW) HJ0_GLEAN_10010245_PHYP0(PHYP0) HJ1_GLEAN_10009501_PHYP1(PHYP1) HpaP804390_HYAAR(HYAAR) PITG_00353T0_PHYIN(PHYIN) PYU1_T003334_PYTUL(PYTUL) Phyra78944_PHYRA(PHYRA) Physo133419_PHYSO(PHYSO)
ORTHOMCL3477(12 genes,12 taxa):	EPrPA00000015412_PYTAP(PYTAP) EPrPI00000015215_PYTIR(PYTIR) EPrPR00000020346_PYTAR(PYTAR) EPrPV00000020329_PYTVE(PYTVE) EPrPW00000014016_PYTIW(PYTIW) HJ0_GLEAN_10009038_PHYP0(PHYP0) HJ1_GLEAN_10007072_PHYP1(PHYP1) HpaP806053_HYAAR(HYAAR) PITG_11009T0_PHYIN(PHYIN) PYU1_T003464_PYTUL(PYTUL) Phyra74503_PHYRA(PHYRA) Physo142295_PHYSO(PHYSO)
ORTHOMCL3478(12 genes,12 taxa):	EPrPA00000015417_PYTAP(PYTAP) EPrPI00000017466_PYTIR(PYTIR) EPrPR00000017247_PYTAR(PYTAR) EPrPV00000022392_PYTVE(PYTVE) EPrPW00000014903_PYTIW(PYTIW) HJ0_GLEAN_10011074_PHYP0(PHYP0) HJ1_GLEAN_10008139_PHYP1(PHYP1) HpaP807839_HYAAR(HYAAR) PITG_12300T0_PHYIN(PHYIN) PYU1_T010167_PYTUL(PYTUL) Phyra84973_PHYRA(PHYRA) Physo129332_PHYSO(PHYSO)
ORTHOMCL3479(12 genes,12 taxa):	EPrPA00000015418_PYTAP(PYTAP) EPrPI00000017468_PYTIR(PYTIR) EPrPR00000016299_PYTAR(PYTAR) EPrPV00000022689_PYTVE(PYTVE) EPrPW00000014314_PYTIW(PYTIW) HJ0_GLEAN_10011080_PHYP0(PHYP0) HJ1_GLEAN_10008132_PHYP1(PHYP1) HpaP807834_HYAAR(HYAAR) PITG_12306T0_PHYIN(PHYIN) PYU1_T010161_PYTUL(PYTUL) Phyra84968_PHYRA(PHYRA) Physo129325_PHYSO(PHYSO)
ORTHOMCL3481(12 genes,12 taxa):	EPrPA00000015424_PYTAP(PYTAP) EPrPI00000017467_PYTIR(PYTIR) EPrPR00000016301_PYTAR(PYTAR) EPrPV00000022686_PYTVE(PYTVE) EPrPW00000014315_PYTIW(PYTIW) HJ0_GLEAN_10011082_PHYP0(PHYP0) HJ1_GLEAN_10008130_PHYP1(PHYP1) HpaP807832_HYAAR(HYAAR) PITG_12308T0_PHYIN(PHYIN) PYU1_T010159_PYTUL(PYTUL) Phyra97011_PHYRA(PHYRA) Physo155722_PHYSO(PHYSO)
ORTHOMCL3482(12 genes,12 taxa):	EPrPA00000015425_PYTAP(PYTAP) EPrPI00000017470_PYTIR(PYTIR) EPrPR00000021468_PYTAR(PYTAR) EPrPV00000022688_PYTVE(PYTVE) EPrPW00000014317_PYTIW(PYTIW) HJ0_GLEAN_10011076_PHYP0(PHYP0) HJ1_GLEAN_10008137_PHYP1(PHYP1) HpaP807838_HYAAR(HYAAR) PITG_12302T0_PHYIN(PHYIN) PYU1_T010165_PYTUL(PYTUL) Phyra84971_PHYRA(PHYRA) Physo129328_PHYSO(PHYSO)
ORTHOMCL3484(12 genes,12 taxa):	EPrPA00000015431_PYTAP(PYTAP) EPrPI00000024878_PYTIR(PYTIR) EPrPR00000021659_PYTAR(PYTAR) EPrPV00000019475_PYTVE(PYTVE) EPrPW00000015550_PYTIW(PYTIW) HJ0_GLEAN_10010536_PHYP0(PHYP0) HJ1_GLEAN_10008177_PHYP1(PHYP1) HpaP810375_HYAAR(HYAAR) PITG_12100T0_PHYIN(PHYIN) PYU1_T010178_PYTUL(PYTUL) Phyra74656_PHYRA(PHYRA) Physo129481_PHYSO(PHYSO)
ORTHOMCL3485(12 genes,12 taxa):	EPrPA00000015432_PYTAP(PYTAP) EPrPI00000017473_PYTIR(PYTIR) EPrPR00000016296_PYTAR(PYTAR) EPrPV00000018732_PYTVE(PYTVE) EPrPW00000014309_PYTIW(PYTIW) HJ0_GLEAN_10011084_PHYP0(PHYP0) HJ1_GLEAN_10008128_PHYP1(PHYP1) HpaP807830_HYAAR(HYAAR) PITG_12310T0_PHYIN(PHYIN) PYU1_T010158_PYTUL(PYTUL) Phyra84965_PHYRA(PHYRA) Physo155720_PHYSO(PHYSO)
ORTHOMCL3486(12 genes,12 taxa):	EPrPA00000015433_PYTAP(PYTAP) EPrPI00000017476_PYTIR(PYTIR) EPrPR00000016295_PYTAR(PYTAR) EPrPV00000022687_PYTVE(PYTVE) EPrPW00000014312_PYTIW(PYTIW) HJ0_GLEAN_10011079_PHYP0(PHYP0) HJ1_GLEAN_10008133_PHYP1(PHYP1) HpaP807835_HYAAR(HYAAR) PITG_12305T0_PHYIN(PHYIN) PYU1_T010162_PYTUL(PYTUL) Phyra41237_PHYRA(PHYRA) Physo111798_PHYSO(PHYSO)
ORTHOMCL3487(12 genes,12 taxa):	EPrPA00000015441_PYTAP(PYTAP) EPrPI00000024142_PYTIR(PYTIR) EPrPR00000015153_PYTAR(PYTAR) EPrPV00000015829_PYTVE(PYTVE) EPrPW00000024653_PYTIW(PYTIW) HJ0_GLEAN_10006308_PHYP0(PHYP0) HJ1_GLEAN_10010463_PHYP1(PHYP1) HpaP807181_HYAAR(HYAAR) PITG_10270T0_PHYIN(PHYIN) PYU1_T002925_PYTUL(PYTUL) Phyra80969_PHYRA(PHYRA) Physo132865_PHYSO(PHYSO)
ORTHOMCL3488(12 genes,12 taxa):	EPrPA00000015462_PYTAP(PYTAP) EPrPI00000014799_PYTIR(PYTIR) EPrPR00000020175_PYTAR(PYTAR) EPrPV00000013440_PYTVE(PYTVE) EPrPW00000019788_PYTIW(PYTIW) HJ0_GLEAN_10014634_PHYP0(PHYP0) HJ1_GLEAN_10013208_PHYP1(PHYP1) HpaP802047_HYAAR(HYAAR) PITG_03483T0_PHYIN(PHYIN) PYU1_T002234_PYTUL(PYTUL) Phyra76050_PHYRA(PHYRA) Physo134114_PHYSO(PHYSO)
ORTHOMCL3489(12 genes,12 taxa):	EPrPA00000015467_PYTAP(PYTAP) EPrPI00000014795_PYTIR(PYTIR) EPrPR00000015023_PYTAR(PYTAR) EPrPV00000013432_PYTVE(PYTVE) EPrPW00000015176_PYTIW(PYTIW) HJ0_GLEAN_10014631_PHYP0(PHYP0) HJ1_GLEAN_10013207_PHYP1(PHYP1) HpaP802028_HYAAR(HYAAR) PITG_03486T0_PHYIN(PHYIN) PYU1_T002239_PYTUL(PYTUL) Phyra76049_PHYRA(PHYRA) Physo134110_PHYSO(PHYSO)
ORTHOMCL3491(12 genes,12 taxa):	EPrPA00000015469_PYTAP(PYTAP) EPrPI00000014793_PYTIR(PYTIR) EPrPR00000020176_PYTAR(PYTAR) EPrPV00000013437_PYTVE(PYTVE) EPrPW00000015175_PYTIW(PYTIW) HJ0_GLEAN_10014637_PHYP0(PHYP0) HJ1_GLEAN_10013211_PHYP1(PHYP1) HpaP802045_HYAAR(HYAAR) PITG_03480T0_PHYIN(PHYIN) PYU1_T002237_PYTUL(PYTUL) Phyra76051_PHYRA(PHYRA) Physo134116_PHYSO(PHYSO)
ORTHOMCL3492(12 genes,12 taxa):	EPrPA00000015472_PYTAP(PYTAP) EPrPI00000014796_PYTIR(PYTIR) EPrPR00000014074_PYTAR(PYTAR) EPrPV00000013438_PYTVE(PYTVE) EPrPW00000019789_PYTIW(PYTIW) HJ0_GLEAN_10014639_PHYP0(PHYP0) HJ1_GLEAN_10013214_PHYP1(PHYP1) HpaP802042_HYAAR(HYAAR) PITG_03477T0_PHYIN(PHYIN) PYU1_T002231_PYTUL(PYTUL) Phyra42518_PHYRA(PHYRA) Physo156835_PHYSO(PHYSO)
ORTHOMCL3494(12 genes,12 taxa):	EPrPA00000015488_PYTAP(PYTAP) EPrPI00000020545_PYTIR(PYTIR) EPrPR00000023041_PYTAR(PYTAR) EPrPV00000015712_PYTVE(PYTVE) EPrPW00000023874_PYTIW(PYTIW) HJ0_GLEAN_10011296_PHYP0(PHYP0) HJ1_GLEAN_10008875_PHYP1(PHYP1) HpaP807313_HYAAR(HYAAR) PITG_10524T0_PHYIN(PHYIN) PYU1_T006706_PYTUL(PYTUL) Phyra84399_PHYRA(PHYRA) Physo138576_PHYSO(PHYSO)
ORTHOMCL3495(12 genes,12 taxa):	EPrPA00000015491_PYTAP(PYTAP) EPrPI00000022313_PYTIR(PYTIR) EPrPR00000017417_PYTAR(PYTAR) EPrPV00000015723_PYTVE(PYTVE) EPrPW00000017051_PYTIW(PYTIW) HJ0_GLEAN_10011299_PHYP0(PHYP0) HJ1_GLEAN_10008872_PHYP1(PHYP1) HpaP807316_HYAAR(HYAAR) PITG_10519T0_PHYIN(PHYIN) PYU1_T006727_PYTUL(PYTUL) Phyra72226_PHYRA(PHYRA) Physo109153_PHYSO(PHYSO)
ORTHOMCL3496(12 genes,12 taxa):	EPrPA00000015493_PYTAP(PYTAP) EPrPI00000020476_PYTIR(PYTIR) EPrPR00000013339_PYTAR(PYTAR) EPrPV00000021378_PYTVE(PYTVE) EPrPW00000024816_PYTIW(PYTIW) HJ0_GLEAN_10011140_PHYP0(PHYP0) HJ1_GLEAN_10009039_PHYP1(PHYP1) HpaP813984_HYAAR(HYAAR) PITG_10447T0_PHYIN(PHYIN) PYU1_T006772_PYTUL(PYTUL) Phyra82056_PHYRA(PHYRA) Physo144802_PHYSO(PHYSO)
ORTHOMCL3497(12 genes,12 taxa):	EPrPA00000015495_PYTAP(PYTAP) EPrPI00000024833_PYTIR(PYTIR) EPrPR00000013347_PYTAR(PYTAR) EPrPV00000019681_PYTVE(PYTVE) EPrPW00000022113_PYTIW(PYTIW) HJ0_GLEAN_10011137_PHYP0(PHYP0) HJ1_GLEAN_10009035_PHYP1(PHYP1) HpaP814379_HYAAR(HYAAR) PITG_10444T0_PHYIN(PHYIN) PYU1_T006782_PYTUL(PYTUL) Phyra82059_PHYRA(PHYRA) Physo144799_PHYSO(PHYSO)
ORTHOMCL3498(12 genes,12 taxa):	EPrPA00000015499_PYTAP(PYTAP) EPrPI00000020477_PYTIR(PYTIR) EPrPR00000018700_PYTAR(PYTAR) EPrPV00000019684_PYTVE(PYTVE) EPrPW00000022112_PYTIW(PYTIW) HJ0_GLEAN_10011136_PHYP0(PHYP0) HJ1_GLEAN_10009034_PHYP1(PHYP1) HpaP812668_HYAAR(HYAAR) PITG_10440T0_PHYIN(PHYIN) PYU1_T006779_PYTUL(PYTUL) Phyra82061_PHYRA(PHYRA) Physo138376_PHYSO(PHYSO)
ORTHOMCL3499(12 genes,12 taxa):	EPrPA00000015502_PYTAP(PYTAP) EPrPI00000019746_PYTIR(PYTIR) EPrPR00000020941_PYTAR(PYTAR) EPrPV00000015716_PYTVE(PYTVE) EPrPW00000022803_PYTIW(PYTIW) HJ0_GLEAN_10007872_PHYP0(PHYP0) HJ1_GLEAN_10007275_PHYP1(PHYP1) HpaP813038_HYAAR(HYAAR) PITG_19419T0_PHYIN(PHYIN) PYU1_T006713_PYTUL(PYTUL) Phyra82994_PHYRA(PHYRA) Physo128549_PHYSO(PHYSO)
ORTHOMCL3500(12 genes,12 taxa):	EPrPA00000015503_PYTAP(PYTAP) EPrPI00000019741_PYTIR(PYTIR) EPrPR00000017415_PYTAR(PYTAR) EPrPV00000015713_PYTVE(PYTVE) EPrPW00000020565_PYTIW(PYTIW) HJ0_GLEAN_10007870_PHYP0(PHYP0) HJ1_GLEAN_10007277_PHYP1(PHYP1) HpaP812203_HYAAR(HYAAR) PITG_09419T0_PHYIN(PHYIN) PYU1_T006709_PYTUL(PYTUL) Phyra82992_PHYRA(PHYRA) Physo128551_PHYSO(PHYSO)
ORTHOMCL3504(12 genes,12 taxa):	EPrPA00000015519_PYTAP(PYTAP) EPrPI00000019626_PYTIR(PYTIR) EPrPR00000018987_PYTAR(PYTAR) EPrPV00000021425_PYTVE(PYTVE) EPrPW00000025206_PYTIW(PYTIW) HJ0_GLEAN_10008222_PHYP0(PHYP0) HJ1_GLEAN_10010452_PHYP1(PHYP1) HpaP808392_HYAAR(HYAAR) PITG_01082T0_PHYIN(PHYIN) PYU1_T001786_PYTUL(PYTUL) Phyra82438_PHYRA(PHYRA) Physo127239_PHYSO(PHYSO)
ORTHOMCL3505(12 genes,12 taxa):	EPrPA00000015521_PYTAP(PYTAP) EPrPI00000019558_PYTIR(PYTIR) EPrPR00000019991_PYTAR(PYTAR) EPrPV00000023477_PYTVE(PYTVE) EPrPW00000021600_PYTIW(PYTIW) HJ0_GLEAN_10008072_PHYP0(PHYP0) HJ1_GLEAN_10010447_PHYP1(PHYP1) HpaP808389_HYAAR(HYAAR) PITG_01086T0_PHYIN(PHYIN) PYU1_T001779_PYTUL(PYTUL) Phyra82430_PHYRA(PHYRA) Physo127235_PHYSO(PHYSO)
ORTHOMCL3506(12 genes,12 taxa):	EPrPA00000015522_PYTAP(PYTAP) EPrPI00000019624_PYTIR(PYTIR) EPrPR00000021630_PYTAR(PYTAR) EPrPV00000022568_PYTVE(PYTVE) EPrPW00000014172_PYTIW(PYTIW) HJ0_GLEAN_10008230_PHYP0(PHYP0) HJ1_GLEAN_10010459_PHYP1(PHYP1) HpaP813016_HYAAR(HYAAR) PITG_01072T0_PHYIN(PHYIN) PYU1_T001792_PYTUL(PYTUL) Phyra72019_PHYRA(PHYRA) Physo108148_PHYSO(PHYSO)
ORTHOMCL3508(12 genes,12 taxa):	EPrPA00000015529_PYTAP(PYTAP) EPrPI00000018146_PYTIR(PYTIR) EPrPR00000019316_PYTAR(PYTAR) EPrPV00000014352_PYTVE(PYTVE) EPrPW00000025512_PYTIW(PYTIW) HJ0_GLEAN_10001582_PHYP0(PHYP0) HJ1_GLEAN_10001315_PHYP1(PHYP1) HpaP807074_HYAAR(HYAAR) PITG_18414T0_PHYIN(PHYIN) PYU1_T001767_PYTUL(PYTUL) Phyra95914_PHYRA(PHYRA) Physo158882_PHYSO(PHYSO)
ORTHOMCL3513(12 genes,12 taxa):	EPrPA00000015556_PYTAP(PYTAP) EPrPI00000019899_PYTIR(PYTIR) EPrPR00000016673_PYTAR(PYTAR) EPrPV00000021793_PYTVE(PYTVE) EPrPW00000025090_PYTIW(PYTIW) HJ0_GLEAN_10006971_PHYP0(PHYP0) HJ1_GLEAN_10001675_PHYP1(PHYP1) HpaP807208_HYAAR(HYAAR) PITG_10316T0_PHYIN(PHYIN) PYU1_T002991_PYTUL(PYTUL) Phyra86666_PHYRA(PHYRA) Physo138287_PHYSO(PHYSO)
ORTHOMCL3515(12 genes,12 taxa):	EPrPA00000015567_PYTAP(PYTAP) EPrPI00000014978_PYTIR(PYTIR) EPrPR00000021146_PYTAR(PYTAR) EPrPV00000022745_PYTVE(PYTVE) EPrPW00000023414_PYTIW(PYTIW) HJ0_GLEAN_10004515_PHYP0(PHYP0) HJ1_GLEAN_10001112_PHYP1(PHYP1) HpaP804133_HYAAR(HYAAR) PITG_01791T0_PHYIN(PHYIN) PYU1_T005696_PYTUL(PYTUL) Phyra71147_PHYRA(PHYRA) Physo108206_PHYSO(PHYSO)
ORTHOMCL3516(12 genes,12 taxa):	EPrPA00000015569_PYTAP(PYTAP) EPrPI00000021636_PYTIR(PYTIR) EPrPR00000019668_PYTAR(PYTAR) EPrPV00000016048_PYTVE(PYTVE) EPrPW00000017163_PYTIW(PYTIW) HJ0_GLEAN_10014363_PHYP0(PHYP0) HJ1_GLEAN_10012034_PHYP1(PHYP1) HpaP811998_HYAAR(HYAAR) PITG_01818T0_PHYIN(PHYIN) PYU1_T005675_PYTUL(PYTUL) Phyra73848_PHYRA(PHYRA) Physo127780_PHYSO(PHYSO)
ORTHOMCL3517(12 genes,12 taxa):	EPrPA00000015570_PYTAP(PYTAP) EPrPI00000014966_PYTIR(PYTIR) EPrPR00000013636_PYTAR(PYTAR) EPrPV00000016054_PYTVE(PYTVE) EPrPW00000015589_PYTIW(PYTIW) HJ0_GLEAN_10014379_PHYP0(PHYP0) HJ1_GLEAN_10012050_PHYP1(PHYP1) HpaP804127_HYAAR(HYAAR) PITG_01797T0_PHYIN(PHYIN) PYU1_T005690_PYTUL(PYTUL) Phyra71146_PHYRA(PHYRA) Physo108207_PHYSO(PHYSO)
ORTHOMCL3518(12 genes,12 taxa):	EPrPA00000015571_PYTAP(PYTAP) EPrPI00000014974_PYTIR(PYTIR) EPrPR00000013641_PYTAR(PYTAR) EPrPV00000016038_PYTVE(PYTVE) EPrPW00000021354_PYTIW(PYTIW) HJ0_GLEAN_10014369_PHYP0(PHYP0) HJ1_GLEAN_10012040_PHYP1(PHYP1) HpaP812004_HYAAR(HYAAR) PITG_01810T0_PHYIN(PHYIN) PYU1_T005681_PYTUL(PYTUL) Phyra73859_PHYRA(PHYRA) Physo127772_PHYSO(PHYSO)
ORTHOMCL3519(12 genes,12 taxa):	EPrPA00000015572_PYTAP(PYTAP) EPrPI00000014981_PYTIR(PYTIR) EPrPR00000013642_PYTAR(PYTAR) EPrPV00000016044_PYTVE(PYTVE) EPrPW00000021355_PYTIW(PYTIW) HJ0_GLEAN_10014366_PHYP0(PHYP0) HJ1_GLEAN_10012037_PHYP1(PHYP1) HpaP812001_HYAAR(HYAAR) PITG_01813T0_PHYIN(PHYIN) PYU1_T005684_PYTUL(PYTUL) Phyra71143_PHYRA(PHYRA) Physo108210_PHYSO(PHYSO)
ORTHOMCL3521(12 genes,12 taxa):	EPrPA00000015577_PYTAP(PYTAP) EPrPI00000014969_PYTIR(PYTIR) EPrPR00000021147_PYTAR(PYTAR) EPrPV00000016050_PYTVE(PYTVE) EPrPW00000015593_PYTIW(PYTIW) HJ0_GLEAN_10014376_PHYP0(PHYP0) HJ1_GLEAN_10012047_PHYP1(PHYP1) HpaP804124_HYAAR(HYAAR) PITG_01800T0_PHYIN(PHYIN) PYU1_T005694_PYTUL(PYTUL) Phyra73865_PHYRA(PHYRA) Physo127761_PHYSO(PHYSO)
ORTHOMCL3524(12 genes,12 taxa):	EPrPA00000015585_PYTAP(PYTAP) EPrPI00000014965_PYTIR(PYTIR) EPrPR00000013647_PYTAR(PYTAR) EPrPV00000016047_PYTVE(PYTVE) EPrPW00000021351_PYTIW(PYTIW) HJ0_GLEAN_10014367_PHYP0(PHYP0) HJ1_GLEAN_10012038_PHYP1(PHYP1) HpaP812002_HYAAR(HYAAR) PITG_01812T0_PHYIN(PHYIN) PYU1_T005683_PYTUL(PYTUL) Phyra73857_PHYRA(PHYRA) Physo127774_PHYSO(PHYSO)
ORTHOMCL3525(12 genes,12 taxa):	EPrPA00000015586_PYTAP(PYTAP) EPrPI00000014967_PYTIR(PYTIR) EPrPR00000015494_PYTAR(PYTAR) EPrPV00000022742_PYTVE(PYTVE) EPrPW00000023415_PYTIW(PYTIW) HJ0_GLEAN_10004514_PHYP0(PHYP0) HJ1_GLEAN_10001113_PHYP1(PHYP1) HpaP804134_HYAAR(HYAAR) PITG_01790T0_PHYIN(PHYIN) PYU1_T005697_PYTUL(PYTUL) Phyra73873_PHYRA(PHYRA) Physo127748_PHYSO(PHYSO)
ORTHOMCL3526(12 genes,12 taxa):	EPrPA00000015589_PYTAP(PYTAP) EPrPI00000021633_PYTIR(PYTIR) EPrPR00000013648_PYTAR(PYTAR) EPrPV00000022746_PYTVE(PYTVE) EPrPW00000017159_PYTIW(PYTIW) HJ0_GLEAN_10014370_PHYP0(PHYP0) HJ1_GLEAN_10012041_PHYP1(PHYP1) HpaP812005_HYAAR(HYAAR) PITG_01809T0_PHYIN(PHYIN) PYU1_T005680_PYTUL(PYTUL) Phyra73860_PHYRA(PHYRA) Physo127771_PHYSO(PHYSO)
ORTHOMCL3527(12 genes,12 taxa):	EPrPA00000015593_PYTAP(PYTAP) EPrPI00000022127_PYTIR(PYTIR) EPrPR00000023701_PYTAR(PYTAR) EPrPV00000020083_PYTVE(PYTVE) EPrPW00000018543_PYTIW(PYTIW) HJ0_GLEAN_10011806_PHYP0(PHYP0) HJ1_GLEAN_10009136_PHYP1(PHYP1) HpaP807403_HYAAR(HYAAR) PITG_02048T0_PHYIN(PHYIN) PYU1_T005736_PYTUL(PYTUL) Phyra77231_PHYRA(PHYRA) Physo143611_PHYSO(PHYSO)
ORTHOMCL3530(12 genes,12 taxa):	EPrPA00000015621_PYTAP(PYTAP) EPrPI00000015024_PYTIR(PYTIR) EPrPR00000015439_PYTAR(PYTAR) EPrPV00000017917_PYTVE(PYTVE) EPrPW00000021100_PYTIW(PYTIW) HJ0_GLEAN_10013331_PHYP0(PHYP0) HJ1_GLEAN_10013978_PHYP1(PHYP1) HpaP811384_HYAAR(HYAAR) PITG_05672T0_PHYIN(PHYIN) PYU1_T005402_PYTUL(PYTUL) Phyra73067_PHYRA(PHYRA) Physo129977_PHYSO(PHYSO)
ORTHOMCL3536(12 genes,12 taxa):	EPrPA00000015646_PYTAP(PYTAP) EPrPI00000015018_PYTIR(PYTIR) EPrPR00000025413_PYTAR(PYTAR) EPrPV00000017910_PYTVE(PYTVE) EPrPW00000021098_PYTIW(PYTIW) HJ0_GLEAN_10013328_PHYP0(PHYP0) HJ1_GLEAN_10013981_PHYP1(PHYP1) HpaP811383_HYAAR(HYAAR) PITG_05674T0_PHYIN(PHYIN) PYU1_T005404_PYTUL(PYTUL) Phyra93459_PHYRA(PHYRA) Physo155950_PHYSO(PHYSO)
ORTHOMCL3541(12 genes,12 taxa):	EPrPA00000015669_PYTAP(PYTAP) EPrPI00000021629_PYTIR(PYTIR) EPrPR00000026444_PYTAR(PYTAR) EPrPV00000015376_PYTVE(PYTVE) EPrPW00000021388_PYTIW(PYTIW) HJ0_GLEAN_10014722_PHYP0(PHYP0) HJ1_GLEAN_10008934_PHYP1(PHYP1) HpaP803209_HYAAR(HYAAR) PITG_02814T0_PHYIN(PHYIN) PYU1_T008382_PYTUL(PYTUL) Phyra80587_PHYRA(PHYRA) Physo134999_PHYSO(PHYSO)
ORTHOMCL3542(12 genes,12 taxa):	EPrPA00000015677_PYTAP(PYTAP) EPrPI00000021631_PYTIR(PYTIR) EPrPR00000018255_PYTAR(PYTAR) EPrPV00000015367_PYTVE(PYTVE) EPrPW00000021384_PYTIW(PYTIW) HJ0_GLEAN_10014721_PHYP0(PHYP0) HJ1_GLEAN_10008933_PHYP1(PHYP1) HpaP803208_HYAAR(HYAAR) PITG_02813T0_PHYIN(PHYIN) PYU1_T008381_PYTUL(PYTUL) Phyra80586_PHYRA(PHYRA) Physo134998_PHYSO(PHYSO)
ORTHOMCL3543(12 genes,12 taxa):	EPrPA00000015679_PYTAP(PYTAP) EPrPI00000015636_PYTIR(PYTIR) EPrPR00000014828_PYTAR(PYTAR) EPrPV00000015371_PYTVE(PYTVE) EPrPW00000022240_PYTIW(PYTIW) HJ0_GLEAN_10016198_PHYP0(PHYP0) HJ1_GLEAN_10010079_PHYP1(PHYP1) HpaP809827_HYAAR(HYAAR) PITG_02956T0_PHYIN(PHYIN) PYU1_T008394_PYTUL(PYTUL) Phyra50170_PHYRA(PHYRA) Physo117600_PHYSO(PHYSO)
ORTHOMCL3544(12 genes,12 taxa):	EPrPA00000015680_PYTAP(PYTAP) EPrPI00000017089_PYTIR(PYTIR) EPrPR00000014827_PYTAR(PYTAR) EPrPV00000015382_PYTVE(PYTVE) EPrPW00000024198_PYTIW(PYTIW) HJ0_GLEAN_10006764_PHYP0(PHYP0) HJ1_GLEAN_10001771_PHYP1(PHYP1) HpaP801167_HYAAR(HYAAR) PITG_00369T0_PHYIN(PHYIN) PYU1_T008386_PYTUL(PYTUL) Phyra72682_PHYRA(PHYRA) Physo130200_PHYSO(PHYSO)
ORTHOMCL3546(12 genes,12 taxa):	EPrPA00000015685_PYTAP(PYTAP) EPrPI00000016911_PYTIR(PYTIR) EPrPR00000016988_PYTAR(PYTAR) EPrPV00000022060_PYTVE(PYTVE) EPrPW00000014178_PYTIW(PYTIW) HJ0_GLEAN_10010293_PHYP0(PHYP0) HJ1_GLEAN_10001634_PHYP1(PHYP1) HpaP807359_HYAAR(HYAAR) PITG_10146T0_PHYIN(PHYIN) PYU1_T010857_PYTUL(PYTUL) Phyra71491_PHYRA(PHYRA) Physo109513_PHYSO(PHYSO)
ORTHOMCL3547(12 genes,12 taxa):	EPrPA00000015686_PYTAP(PYTAP) EPrPI00000016909_PYTIR(PYTIR) EPrPR00000016987_PYTAR(PYTAR) EPrPV00000022061_PYTVE(PYTVE) EPrPW00000014176_PYTIW(PYTIW) HJ0_GLEAN_10010295_PHYP0(PHYP0) HJ1_GLEAN_10001631_PHYP1(PHYP1) HpaP807357_HYAAR(HYAAR) PITG_10148T0_PHYIN(PHYIN) PYU1_T010855_PYTUL(PYTUL) Phyra77206_PHYRA(PHYRA) Physo142855_PHYSO(PHYSO)
ORTHOMCL3549(12 genes,12 taxa):	EPrPA00000015694_PYTAP(PYTAP) EPrPI00000016917_PYTIR(PYTIR) EPrPR00000022620_PYTAR(PYTAR) EPrPV00000022063_PYTVE(PYTVE) EPrPW00000014184_PYTIW(PYTIW) HJ0_GLEAN_10004736_PHYP0(PHYP0) HJ1_GLEAN_10001862_PHYP1(PHYP1) HpaP807362_HYAAR(HYAAR) PITG_10141T0_PHYIN(PHYIN) PYU1_T010863_PYTUL(PYTUL) Phyra77201_PHYRA(PHYRA) Physo142849_PHYSO(PHYSO)
ORTHOMCL3550(12 genes,12 taxa):	EPrPA00000015697_PYTAP(PYTAP) EPrPI00000016916_PYTIR(PYTIR) EPrPR00000016990_PYTAR(PYTAR) EPrPV00000022064_PYTVE(PYTVE) EPrPW00000014185_PYTIW(PYTIW) HJ0_GLEAN_10010294_PHYP0(PHYP0) HJ1_GLEAN_10001632_PHYP1(PHYP1) HpaP807358_HYAAR(HYAAR) PITG_10147T0_PHYIN(PHYIN) PYU1_T010856_PYTUL(PYTUL) Phyra77205_PHYRA(PHYRA) Physo142856_PHYSO(PHYSO)
ORTHOMCL3552(12 genes,12 taxa):	EPrPA00000015704_PYTAP(PYTAP) EPrPI00000018454_PYTIR(PYTIR) EPrPR00000014120_PYTAR(PYTAR) EPrPV00000018108_PYTVE(PYTVE) EPrPW00000016804_PYTIW(PYTIW) HJ0_GLEAN_10004178_PHYP0(PHYP0) HJ1_GLEAN_10001454_PHYP1(PHYP1) HpaP810636_HYAAR(HYAAR) PITG_09234T0_PHYIN(PHYIN) PYU1_T001328_PYTUL(PYTUL) Phyra80154_PHYRA(PHYRA) Physo140520_PHYSO(PHYSO)
ORTHOMCL3553(12 genes,12 taxa):	EPrPA00000015706_PYTAP(PYTAP) EPrPI00000025066_PYTIR(PYTIR) EPrPR00000021583_PYTAR(PYTAR) EPrPV00000014851_PYTVE(PYTVE) EPrPW00000024869_PYTIW(PYTIW) HJ0_GLEAN_10014423_PHYP0(PHYP0) HJ1_GLEAN_10004422_PHYP1(PHYP1) HpaP804252_HYAAR(HYAAR) PITG_09298T0_PHYIN(PHYIN) PYU1_T001268_PYTUL(PYTUL) Phyra80100_PHYRA(PHYRA) Physo141160_PHYSO(PHYSO)
ORTHOMCL3554(12 genes,12 taxa):	EPrPA00000015711_PYTAP(PYTAP) EPrPI00000020594_PYTIR(PYTIR) EPrPR00000016377_PYTAR(PYTAR) EPrPV00000014849_PYTVE(PYTVE) EPrPW00000019322_PYTIW(PYTIW) HJ0_GLEAN_10004493_PHYP0(PHYP0) HJ1_GLEAN_10005406_PHYP1(PHYP1) HpaP804261_HYAAR(HYAAR) PITG_09345T0_PHYIN(PHYIN) PYU1_T001249_PYTUL(PYTUL) Phyra72232_PHYRA(PHYRA) Physo109358_PHYSO(PHYSO)
ORTHOMCL3556(12 genes,12 taxa):	EPrPA00000015716_PYTAP(PYTAP) EPrPI00000020595_PYTIR(PYTIR) EPrPR00000016376_PYTAR(PYTAR) EPrPV00000014838_PYTVE(PYTVE) EPrPW00000019323_PYTIW(PYTIW) HJ0_GLEAN_10004218_PHYP0(PHYP0) HJ1_GLEAN_10005412_PHYP1(PHYP1) HpaP804265_HYAAR(HYAAR) PITG_09349T0_PHYIN(PHYIN) PYU1_T001252_PYTUL(PYTUL) Phyra40092_PHYRA(PHYRA) Physo121742_PHYSO(PHYSO)
ORTHOMCL3557(12 genes,12 taxa):	EPrPA00000015717_PYTAP(PYTAP) EPrPI00000023514_PYTIR(PYTIR) EPrPR00000014123_PYTAR(PYTAR) EPrPV00000016120_PYTVE(PYTVE) EPrPW00000019791_PYTIW(PYTIW) HJ0_GLEAN_10006444_PHYP0(PHYP0) HJ1_GLEAN_10009269_PHYP1(PHYP1) HpaP804275_HYAAR(HYAAR) PITG_09374T0_PHYIN(PHYIN) PYU1_T001234_PYTUL(PYTUL) Phyra84484_PHYRA(PHYRA) Physo141213_PHYSO(PHYSO)
ORTHOMCL3558(12 genes,12 taxa):	EPrPA00000015719_PYTAP(PYTAP) EPrPI00000025610_PYTIR(PYTIR) EPrPR00000021585_PYTAR(PYTAR) EPrPV00000014844_PYTVE(PYTVE) EPrPW00000027567_PYTIW(PYTIW) HJ0_GLEAN_10014424_PHYP0(PHYP0) HJ1_GLEAN_10004421_PHYP1(PHYP1) HpaP804253_HYAAR(HYAAR) PITG_09297T0_PHYIN(PHYIN) PYU1_T001267_PYTUL(PYTUL) Phyra80099_PHYRA(PHYRA) Physo141159_PHYSO(PHYSO)
ORTHOMCL3559(12 genes,12 taxa):	EPrPA00000015724_PYTAP(PYTAP) EPrPI00000020600_PYTIR(PYTIR) EPrPR00000016374_PYTAR(PYTAR) EPrPV00000014841_PYTVE(PYTVE) EPrPW00000019320_PYTIW(PYTIW) HJ0_GLEAN_10004217_PHYP0(PHYP0) HJ1_GLEAN_10005411_PHYP1(PHYP1) HpaP804263_HYAAR(HYAAR) PITG_09348T0_PHYIN(PHYIN) PYU1_T001251_PYTUL(PYTUL) Phyra40089_PHYRA(PHYRA) Physo141196_PHYSO(PHYSO)
ORTHOMCL3561(12 genes,12 taxa):	EPrPA00000015731_PYTAP(PYTAP) EPrPI00000023463_PYTIR(PYTIR) EPrPR00000013292_PYTAR(PYTAR) EPrPV00000015405_PYTVE(PYTVE) EPrPW00000017499_PYTIW(PYTIW) HJ0_GLEAN_10017563_PHYP0(PHYP0) HJ1_GLEAN_10009626_PHYP1(PHYP1) HpaP808206_HYAAR(HYAAR) PITG_12984T0_PHYIN(PHYIN) PYU1_T000288_PYTUL(PYTUL) Phyra84872_PHYRA(PHYRA) Physo131477_PHYSO(PHYSO)
ORTHOMCL3562(12 genes,12 taxa):	EPrPA00000015735_PYTAP(PYTAP) EPrPI00000023212_PYTIR(PYTIR) EPrPR00000013276_PYTAR(PYTAR) EPrPV00000017886_PYTVE(PYTVE) EPrPW00000023287_PYTIW(PYTIW) HJ0_GLEAN_10017565_PHYP0(PHYP0) HJ1_GLEAN_10009628_PHYP1(PHYP1) HpaP808272_HYAAR(HYAAR) PITG_12981T0_PHYIN(PHYIN) PYU1_T000260_PYTUL(PYTUL) Phyra84869_PHYRA(PHYRA) Physo131483_PHYSO(PHYSO)
ORTHOMCL3564(12 genes,12 taxa):	EPrPA00000015742_PYTAP(PYTAP) EPrPI00000022096_PYTIR(PYTIR) EPrPR00000013290_PYTAR(PYTAR) EPrPV00000017881_PYTVE(PYTVE) EPrPW00000022777_PYTIW(PYTIW) HJ0_GLEAN_10017566_PHYP0(PHYP0) HJ1_GLEAN_10009629_PHYP1(PHYP1) HpaP808273_HYAAR(HYAAR) PITG_12980T0_PHYIN(PHYIN) PYU1_T000268_PYTUL(PYTUL) Phyra84868_PHYRA(PHYRA) Physo131484_PHYSO(PHYSO)
ORTHOMCL3566(12 genes,12 taxa):	EPrPA00000015746_PYTAP(PYTAP) EPrPI00000023097_PYTIR(PYTIR) EPrPR00000013281_PYTAR(PYTAR) EPrPV00000015391_PYTVE(PYTVE) EPrPW00000017505_PYTIW(PYTIW) HJ0_GLEAN_10017564_PHYP0(PHYP0) HJ1_GLEAN_10009627_PHYP1(PHYP1) HpaP808204_HYAAR(HYAAR) PITG_12983T0_PHYIN(PHYIN) PYU1_T000285_PYTUL(PYTUL) Phyra84871_PHYRA(PHYRA) Physo131478_PHYSO(PHYSO)
ORTHOMCL3567(12 genes,12 taxa):	EPrPA00000015755_PYTAP(PYTAP) EPrPI00000015146_PYTIR(PYTIR) EPrPR00000020610_PYTAR(PYTAR) EPrPV00000013228_PYTVE(PYTVE) EPrPW00000018871_PYTIW(PYTIW) HJ0_GLEAN_10011364_PHYP0(PHYP0) HJ1_GLEAN_10011478_PHYP1(PHYP1) HpaP802615_HYAAR(HYAAR) PITG_14578T0_PHYIN(PHYIN) PYU1_T007923_PYTUL(PYTUL) Phyra75108_PHYRA(PHYRA) Physo156668_PHYSO(PHYSO)
ORTHOMCL3568(12 genes,12 taxa):	EPrPA00000015757_PYTAP(PYTAP) EPrPI00000022554_PYTIR(PYTIR) EPrPR00000016879_PYTAR(PYTAR) EPrPV00000013223_PYTVE(PYTVE) EPrPW00000017412_PYTIW(PYTIW) HJ0_GLEAN_10011379_PHYP0(PHYP0) HJ1_GLEAN_10011463_PHYP1(PHYP1) HpaP802644_HYAAR(HYAAR) PITG_14593T0_PHYIN(PHYIN) PYU1_T007937_PYTUL(PYTUL) Phyra75094_PHYRA(PHYRA) Physo133152_PHYSO(PHYSO)
ORTHOMCL3569(12 genes,12 taxa):	EPrPA00000015758_PYTAP(PYTAP) EPrPI00000015126_PYTIR(PYTIR) EPrPR00000025433_PYTAR(PYTAR) EPrPV00000013198_PYTVE(PYTVE) EPrPW00000019386_PYTIW(PYTIW) HJ0_GLEAN_10011355_PHYP0(PHYP0) HJ1_GLEAN_10011487_PHYP1(PHYP1) HpaP802605_HYAAR(HYAAR) PITG_14571T0_PHYIN(PHYIN) PYU1_T007914_PYTUL(PYTUL) Phyra75117_PHYRA(PHYRA) Physo133177_PHYSO(PHYSO)
ORTHOMCL3570(12 genes,12 taxa):	EPrPA00000015759_PYTAP(PYTAP) EPrPI00000015142_PYTIR(PYTIR) EPrPR00000020611_PYTAR(PYTAR) EPrPV00000013227_PYTVE(PYTVE) EPrPW00000019383_PYTIW(PYTIW) HJ0_GLEAN_10011360_PHYP0(PHYP0) HJ1_GLEAN_10011482_PHYP1(PHYP1) HpaP802612_HYAAR(HYAAR) PITG_14575T0_PHYIN(PHYIN) PYU1_T007919_PYTUL(PYTUL) Phyra71280_PHYRA(PHYRA) Physo108687_PHYSO(PHYSO)
ORTHOMCL3572(12 genes,12 taxa):	EPrPA00000015762_PYTAP(PYTAP) EPrPI00000024446_PYTIR(PYTIR) EPrPR00000018831_PYTAR(PYTAR) EPrPV00000013233_PYTVE(PYTVE) EPrPW00000019684_PYTIW(PYTIW) HJ0_GLEAN_10011374_PHYP0(PHYP0) HJ1_GLEAN_10011468_PHYP1(PHYP1) HpaP802638_HYAAR(HYAAR) PITG_14587T0_PHYIN(PHYIN) PYU1_T007932_PYTUL(PYTUL) Phyra94035_PHYRA(PHYRA) Physo133157_PHYSO(PHYSO)
ORTHOMCL3573(12 genes,12 taxa):	EPrPA00000015764_PYTAP(PYTAP) EPrPI00000015141_PYTIR(PYTIR) EPrPR00000015505_PYTAR(PYTAR) EPrPV00000024028_PYTVE(PYTVE) EPrPW00000019706_PYTIW(PYTIW) HJ0_GLEAN_10008559_PHYP0(PHYP0) HJ1_GLEAN_10001202_PHYP1(PHYP1) HpaP802666_HYAAR(HYAAR) PITG_14614T0_PHYIN(PHYIN) PYU1_T007905_PYTUL(PYTUL) Phyra75075_PHYRA(PHYRA) Physo133134_PHYSO(PHYSO)
ORTHOMCL3574(12 genes,12 taxa):	EPrPA00000015769_PYTAP(PYTAP) EPrPI00000015149_PYTIR(PYTIR) EPrPR00000025984_PYTAR(PYTAR) EPrPV00000013210_PYTVE(PYTVE) EPrPW00000019388_PYTIW(PYTIW) HJ0_GLEAN_10011356_PHYP0(PHYP0) HJ1_GLEAN_10011486_PHYP1(PHYP1) HpaP802608_HYAAR(HYAAR) PITG_14572T0_PHYIN(PHYIN) PYU1_T007915_PYTUL(PYTUL) Phyra75114_PHYRA(PHYRA) Physo133172_PHYSO(PHYSO)
ORTHOMCL3575(12 genes,12 taxa):	EPrPA00000015770_PYTAP(PYTAP) EPrPI00000015130_PYTIR(PYTIR) EPrPR00000024756_PYTAR(PYTAR) EPrPV00000013200_PYTVE(PYTVE) EPrPW00000019387_PYTIW(PYTIW) HJ0_GLEAN_10011359_PHYP0(PHYP0) HJ1_GLEAN_10011483_PHYP1(PHYP1) HpaP802610_HYAAR(HYAAR) PITG_14574T0_PHYIN(PHYIN) PYU1_T007916_PYTUL(PYTUL) Phyra75112_PHYRA(PHYRA) Physo133167_PHYSO(PHYSO)
ORTHOMCL3576(12 genes,12 taxa):	EPrPA00000015772_PYTAP(PYTAP) EPrPI00000022558_PYTIR(PYTIR) EPrPR00000016880_PYTAR(PYTAR) EPrPV00000013222_PYTVE(PYTVE) EPrPW00000017407_PYTIW(PYTIW) HJ0_GLEAN_10011382_PHYP0(PHYP0) HJ1_GLEAN_10011460_PHYP1(PHYP1) HpaP802647_HYAAR(HYAAR) PITG_14596T0_PHYIN(PHYIN) PYU1_T007940_PYTUL(PYTUL) Phyra94029_PHYRA(PHYRA) Physo133149_PHYSO(PHYSO)
ORTHOMCL3577(12 genes,12 taxa):	EPrPA00000015773_PYTAP(PYTAP) EPrPI00000022559_PYTIR(PYTIR) EPrPR00000016885_PYTAR(PYTAR) EPrPV00000013202_PYTVE(PYTVE) EPrPW00000017410_PYTIW(PYTIW) HJ0_GLEAN_10011380_PHYP0(PHYP0) HJ1_GLEAN_10011462_PHYP1(PHYP1) HpaP802646_HYAAR(HYAAR) PITG_14594T0_PHYIN(PHYIN) PYU1_T007938_PYTUL(PYTUL) Phyra71278_PHYRA(PHYRA) Physo108685_PHYSO(PHYSO)
ORTHOMCL3578(12 genes,12 taxa):	EPrPA00000015774_PYTAP(PYTAP) EPrPI00000015127_PYTIR(PYTIR) EPrPR00000022959_PYTAR(PYTAR) EPrPV00000013224_PYTVE(PYTVE) EPrPW00000019384_PYTIW(PYTIW) HJ0_GLEAN_10011357_PHYP0(PHYP0) HJ1_GLEAN_10011485_PHYP1(PHYP1) HpaP802609_HYAAR(HYAAR) PITG_14573T0_PHYIN(PHYIN) PYU1_T007918_PYTUL(PYTUL) Phyra75113_PHYRA(PHYRA) Physo133171_PHYSO(PHYSO)
ORTHOMCL3579(12 genes,12 taxa):	EPrPA00000015776_PYTAP(PYTAP) EPrPI00000015125_PYTIR(PYTIR) EPrPR00000020608_PYTAR(PYTAR) EPrPV00000013197_PYTVE(PYTVE) EPrPW00000018875_PYTIW(PYTIW) HJ0_GLEAN_10011365_PHYP0(PHYP0) HJ1_GLEAN_10011477_PHYP1(PHYP1) HpaP802616_HYAAR(HYAAR) PITG_14579T0_PHYIN(PHYIN) PYU1_T007924_PYTUL(PYTUL) Phyra75107_PHYRA(PHYRA) Physo133166_PHYSO(PHYSO)
ORTHOMCL3580(12 genes,12 taxa):	EPrPA00000015780_PYTAP(PYTAP) EPrPI00000022555_PYTIR(PYTIR) EPrPR00000016884_PYTAR(PYTAR) EPrPV00000013234_PYTVE(PYTVE) EPrPW00000017411_PYTIW(PYTIW) HJ0_GLEAN_10011376_PHYP0(PHYP0) HJ1_GLEAN_10011466_PHYP1(PHYP1) HpaP802640_HYAAR(HYAAR) PITG_14590T0_PHYIN(PHYIN) PYU1_T007935_PYTUL(PYTUL) Phyra75096_PHYRA(PHYRA) Physo133154_PHYSO(PHYSO)
ORTHOMCL3581(12 genes,12 taxa):	EPrPA00000015792_PYTAP(PYTAP) EPrPI00000021521_PYTIR(PYTIR) EPrPR00000017279_PYTAR(PYTAR) EPrPV00000013219_PYTVE(PYTVE) EPrPW00000019208_PYTIW(PYTIW) HJ0_GLEAN_10006653_PHYP0(PHYP0) HJ1_GLEAN_10011052_PHYP1(PHYP1) HpaP802590_HYAAR(HYAAR) PITG_20747T0_PHYIN(PHYIN) PYU1_T007954_PYTUL(PYTUL) Phyra75127_PHYRA(PHYRA) Physo133188_PHYSO(PHYSO)
ORTHOMCL3582(12 genes,12 taxa):	EPrPA00000015803_PYTAP(PYTAP) EPrPI00000019554_PYTIR(PYTIR) EPrPR00000021287_PYTAR(PYTAR) EPrPV00000024131_PYTVE(PYTVE) EPrPW00000022411_PYTIW(PYTIW) HJ0_GLEAN_10004118_PHYP0(PHYP0) HJ1_GLEAN_10003204_PHYP1(PHYP1) HpaP809772_HYAAR(HYAAR) PITG_10399T0_PHYIN(PHYIN) PYU1_T003019_PYTUL(PYTUL) Phyra82083_PHYRA(PHYRA) Physo138342_PHYSO(PHYSO)
ORTHOMCL3585(12 genes,12 taxa):	EPrPA00000015809_PYTAP(PYTAP) EPrPI00000022004_PYTIR(PYTIR) EPrPR00000025711_PYTAR(PYTAR) EPrPV00000020188_PYTVE(PYTVE) EPrPW00000026056_PYTIW(PYTIW) HJ0_GLEAN_10003210_PHYP0(PHYP0) HJ1_GLEAN_10002265_PHYP1(PHYP1) HpaP810429_HYAAR(HYAAR) PITG_17400T0_PHYIN(PHYIN) PYU1_T006835_PYTUL(PYTUL) Phyra71932_PHYRA(PHYRA) Physo108293_PHYSO(PHYSO)
ORTHOMCL3587(12 genes,12 taxa):	EPrPA00000015816_PYTAP(PYTAP) EPrPI00000022438_PYTIR(PYTIR) EPrPR00000017165_PYTAR(PYTAR) EPrPV00000021645_PYTVE(PYTVE) EPrPW00000020716_PYTIW(PYTIW) HJ0_GLEAN_10014254_PHYP0(PHYP0) HJ1_GLEAN_10010967_PHYP1(PHYP1) HpaP810329_HYAAR(HYAAR) PITG_01867T0_PHYIN(PHYIN) PYU1_T005900_PYTUL(PYTUL) Phyra73811_PHYRA(PHYRA) Physo137443_PHYSO(PHYSO)
ORTHOMCL3588(12 genes,12 taxa):	EPrPA00000015826_PYTAP(PYTAP) EPrPI00000015742_PYTIR(PYTIR) EPrPR00000015211_PYTAR(PYTAR) EPrPV00000019428_PYTVE(PYTVE) EPrPW00000016544_PYTIW(PYTIW) HJ0_GLEAN_10014242_PHYP0(PHYP0) HJ1_GLEAN_10010981_PHYP1(PHYP1) HpaP810344_HYAAR(HYAAR) PITG_01851T0_PHYIN(PHYIN) PYU1_T005919_PYTUL(PYTUL) Phyra71137_PHYRA(PHYRA) Physo109040_PHYSO(PHYSO)
ORTHOMCL3589(12 genes,12 taxa):	EPrPA00000015828_PYTAP(PYTAP) EPrPI00000019388_PYTIR(PYTIR) EPrPR00000025493_PYTAR(PYTAR) EPrPV00000019427_PYTVE(PYTVE) EPrPW00000019145_PYTIW(PYTIW) HJ0_GLEAN_10014249_PHYP0(PHYP0) HJ1_GLEAN_10010972_PHYP1(PHYP1) HpaP810323_HYAAR(HYAAR) PITG_01860T0_PHYIN(PHYIN) PYU1_T005910_PYTUL(PYTUL) Phyra73815_PHYRA(PHYRA) Physo137472_PHYSO(PHYSO)
ORTHOMCL3590(12 genes,12 taxa):	EPrPA00000015834_PYTAP(PYTAP) EPrPI00000015746_PYTIR(PYTIR) EPrPR00000015213_PYTAR(PYTAR) EPrPV00000019430_PYTVE(PYTVE) EPrPW00000019043_PYTIW(PYTIW) HJ0_GLEAN_10014241_PHYP0(PHYP0) HJ1_GLEAN_10010982_PHYP1(PHYP1) HpaP810343_HYAAR(HYAAR) PITG_01850T0_PHYIN(PHYIN) PYU1_T005921_PYTUL(PYTUL) Phyra73826_PHYRA(PHYRA) Physo137486_PHYSO(PHYSO)
ORTHOMCL3591(12 genes,12 taxa):	EPrPA00000015836_PYTAP(PYTAP) EPrPI00000020490_PYTIR(PYTIR) EPrPR00000016974_PYTAR(PYTAR) EPrPV00000018511_PYTVE(PYTVE) EPrPW00000016799_PYTIW(PYTIW) HJ0_GLEAN_10007523_PHYP0(PHYP0) HJ1_GLEAN_10009096_PHYP1(PHYP1) HpaP814041_HYAAR(HYAAR) PITG_13158T0_PHYIN(PHYIN) PYU1_T000412_PYTUL(PYTUL) Phyra43586_PHYRA(PHYRA) Physo127889_PHYSO(PHYSO)
ORTHOMCL3592(12 genes,12 taxa):	EPrPA00000015842_PYTAP(PYTAP) EPrPI00000024568_PYTIR(PYTIR) EPrPR00000021103_PYTAR(PYTAR) EPrPV00000018515_PYTVE(PYTVE) EPrPW00000022164_PYTIW(PYTIW) HJ0_GLEAN_10017556_PHYP0(PHYP0) HJ1_GLEAN_10009618_PHYP1(PHYP1) HpaP808201_HYAAR(HYAAR) PITG_12996T0_PHYIN(PHYIN) PYU1_T000426_PYTUL(PYTUL) Phyra84882_PHYRA(PHYRA) Physo131469_PHYSO(PHYSO)
ORTHOMCL3593(12 genes,12 taxa):	EPrPA00000015846_PYTAP(PYTAP) EPrPI00000020486_PYTIR(PYTIR) EPrPR00000016976_PYTAR(PYTAR) EPrPV00000018507_PYTVE(PYTVE) EPrPW00000016796_PYTIW(PYTIW) HJ0_GLEAN_10007524_PHYP0(PHYP0) HJ1_GLEAN_10009095_PHYP1(PHYP1) HpaP814040_HYAAR(HYAAR) PITG_13159T0_PHYIN(PHYIN) PYU1_T000411_PYTUL(PYTUL) Phyra76598_PHYRA(PHYRA) Physo127890_PHYSO(PHYSO)
ORTHOMCL3595(12 genes,12 taxa):	EPrPA00000015855_PYTAP(PYTAP) EPrPI00000020973_PYTIR(PYTIR) EPrPR00000023102_PYTAR(PYTAR) EPrPV00000021501_PYTVE(PYTVE) EPrPW00000015157_PYTIW(PYTIW) HJ0_GLEAN_10015373_PHYP0(PHYP0) HJ1_GLEAN_10011493_PHYP1(PHYP1) HpaP800500_HYAAR(HYAAR) PITG_20223T0_PHYIN(PHYIN) PYU1_T008651_PYTUL(PYTUL) Phyra71737_PHYRA(PHYRA) Physo108341_PHYSO(PHYSO)
ORTHOMCL3596(12 genes,12 taxa):	EPrPA00000015857_PYTAP(PYTAP) EPrPI00000016411_PYTIR(PYTIR) EPrPR00000014044_PYTAR(PYTAR) EPrPV00000013564_PYTVE(PYTVE) EPrPW00000023946_PYTIW(PYTIW) HJ0_GLEAN_10012639_PHYP0(PHYP0) HJ1_GLEAN_10002943_PHYP1(PHYP1) HpaP801365_HYAAR(HYAAR) PITG_01291T0_PHYIN(PHYIN) PYU1_T008753_PYTUL(PYTUL) Phyra43204_PHYRA(PHYRA) Physo111448_PHYSO(PHYSO)
ORTHOMCL3598(12 genes,12 taxa):	EPrPA00000015868_PYTAP(PYTAP) EPrPI00000019831_PYTIR(PYTIR) EPrPR00000023956_PYTAR(PYTAR) EPrPV00000020352_PYTVE(PYTVE) EPrPW00000015165_PYTIW(PYTIW) HJ0_GLEAN_10015391_PHYP0(PHYP0) HJ1_GLEAN_10011511_PHYP1(PHYP1) HpaP800423_HYAAR(HYAAR) PITG_20195T0_PHYIN(PHYIN) PYU1_T008660_PYTUL(PYTUL) Phyra95502_PHYRA(PHYRA) Physo155631_PHYSO(PHYSO)
ORTHOMCL3599(12 genes,12 taxa):	EPrPA00000015870_PYTAP(PYTAP) EPrPI00000019832_PYTIR(PYTIR) EPrPR00000026579_PYTAR(PYTAR) EPrPV00000020353_PYTVE(PYTVE) EPrPW00000015878_PYTIW(PYTIW) HJ0_GLEAN_10015394_PHYP0(PHYP0) HJ1_GLEAN_10011514_PHYP1(PHYP1) HpaP800420_HYAAR(HYAAR) PITG_20192T0_PHYIN(PHYIN) PYU1_T008657_PYTUL(PYTUL) Phyra79813_PHYRA(PHYRA) Physo129106_PHYSO(PHYSO)
ORTHOMCL3600(12 genes,12 taxa):	EPrPA00000015878_PYTAP(PYTAP) EPrPI00000016420_PYTIR(PYTIR) EPrPR00000014043_PYTAR(PYTAR) EPrPV00000013562_PYTVE(PYTVE) EPrPW00000022437_PYTIW(PYTIW) HJ0_GLEAN_10016380_PHYP0(PHYP0) HJ1_GLEAN_10013243_PHYP1(PHYP1) HpaP801332_HYAAR(HYAAR) PITG_01297T0_PHYIN(PHYIN) PYU1_T008757_PYTUL(PYTUL) Phyra76411_PHYRA(PHYRA) Physo128928_PHYSO(PHYSO)
ORTHOMCL3601(12 genes,12 taxa):	EPrPA00000015880_PYTAP(PYTAP) EPrPI00000016426_PYTIR(PYTIR) EPrPR00000014042_PYTAR(PYTAR) EPrPV00000013536_PYTVE(PYTVE) EPrPW00000023947_PYTIW(PYTIW) HJ0_GLEAN_10012640_PHYP0(PHYP0) HJ1_GLEAN_10002942_PHYP1(PHYP1) HpaP801364_HYAAR(HYAAR) PITG_01290T0_PHYIN(PHYIN) PYU1_T008752_PYTUL(PYTUL) Phyra76404_PHYRA(PHYRA) Physo128930_PHYSO(PHYSO)
ORTHOMCL3602(12 genes,12 taxa):	EPrPA00000015883_PYTAP(PYTAP) EPrPI00000019830_PYTIR(PYTIR) EPrPR00000023955_PYTAR(PYTAR) EPrPV00000020350_PYTVE(PYTVE) EPrPW00000015159_PYTIW(PYTIW) HJ0_GLEAN_10015392_PHYP0(PHYP0) HJ1_GLEAN_10011512_PHYP1(PHYP1) HpaP800422_HYAAR(HYAAR) PITG_20194T0_PHYIN(PHYIN) PYU1_T008659_PYTUL(PYTUL) Phyra95503_PHYRA(PHYRA) Physo155630_PHYSO(PHYSO)
ORTHOMCL3603(12 genes,12 taxa):	EPrPA00000015884_PYTAP(PYTAP) EPrPI00000019829_PYTIR(PYTIR) EPrPR00000026060_PYTAR(PYTAR) EPrPV00000020349_PYTVE(PYTVE) EPrPW00000015883_PYTIW(PYTIW) HJ0_GLEAN_10015393_PHYP0(PHYP0) HJ1_GLEAN_10011513_PHYP1(PHYP1) HpaP800421_HYAAR(HYAAR) PITG_20193T0_PHYIN(PHYIN) PYU1_T008658_PYTUL(PYTUL) Phyra71741_PHYRA(PHYRA) Physo108345_PHYSO(PHYSO)
ORTHOMCL3605(12 genes,12 taxa):	EPrPA00000015891_PYTAP(PYTAP) EPrPI00000016567_PYTIR(PYTIR) EPrPR00000022985_PYTAR(PYTAR) EPrPV00000016888_PYTVE(PYTVE) EPrPW00000021071_PYTIW(PYTIW) HJ0_GLEAN_10008965_PHYP0(PHYP0) HJ1_GLEAN_10005701_PHYP1(PHYP1) HpaP802248_HYAAR(HYAAR) PITG_09954T0_PHYIN(PHYIN) PYU1_T002617_PYTUL(PYTUL) Phyra76916_PHYRA(PHYRA) Physo131855_PHYSO(PHYSO)
ORTHOMCL3606(12 genes,12 taxa):	EPrPA00000015898_PYTAP(PYTAP) EPrPI00000023874_PYTIR(PYTIR) EPrPR00000013662_PYTAR(PYTAR) EPrPV00000016890_PYTVE(PYTVE) EPrPW00000019571_PYTIW(PYTIW) HJ0_GLEAN_10014282_PHYP0(PHYP0) HJ1_GLEAN_10005356_PHYP1(PHYP1) HpaP813433_HYAAR(HYAAR) PITG_09962T0_PHYIN(PHYIN) PYU1_T002614_PYTUL(PYTUL) Phyra76910_PHYRA(PHYRA) Physo131833_PHYSO(PHYSO)
ORTHOMCL3608(12 genes,12 taxa):	EPrPA00000015917_PYTAP(PYTAP) EPrPI00000020540_PYTIR(PYTIR) EPrPR00000015583_PYTAR(PYTAR) EPrPV00000020807_PYTVE(PYTVE) EPrPW00000017192_PYTIW(PYTIW) HJ0_GLEAN_10016954_PHYP0(PHYP0) HJ1_GLEAN_10009824_PHYP1(PHYP1) HpaP813776_HYAAR(HYAAR) PITG_09988T0_PHYIN(PHYIN) PYU1_T011024_PYTUL(PYTUL) Phyra49456_PHYRA(PHYRA) Physo113912_PHYSO(PHYSO)
ORTHOMCL3609(12 genes,12 taxa):	EPrPA00000015920_PYTAP(PYTAP) EPrPI00000020989_PYTIR(PYTIR) EPrPR00000024740_PYTAR(PYTAR) EPrPV00000022785_PYTVE(PYTVE) EPrPW00000022627_PYTIW(PYTIW) HJ0_GLEAN_10016948_PHYP0(PHYP0) HJ1_GLEAN_10009830_PHYP1(PHYP1) HpaP809763_HYAAR(HYAAR) PITG_09997T0_PHYIN(PHYIN) PYU1_T011018_PYTUL(PYTUL) Phyra80275_PHYRA(PHYRA) Physo156385_PHYSO(PHYSO)
ORTHOMCL3610(12 genes,12 taxa):	EPrPA00000015927_PYTAP(PYTAP) EPrPI00000020534_PYTIR(PYTIR) EPrPR00000015580_PYTAR(PYTAR) EPrPV00000020810_PYTVE(PYTVE) EPrPW00000017196_PYTIW(PYTIW) HJ0_GLEAN_10016955_PHYP0(PHYP0) HJ1_GLEAN_10009823_PHYP1(PHYP1) HpaP809764_HYAAR(HYAAR) PITG_09987T0_PHYIN(PHYIN) PYU1_T011025_PYTUL(PYTUL) Phyra95662_PHYRA(PHYRA) Physo156393_PHYSO(PHYSO)
ORTHOMCL3611(12 genes,12 taxa):	EPrPA00000015931_PYTAP(PYTAP) EPrPI00000013129_PYTIR(PYTIR) EPrPR00000023869_PYTAR(PYTAR) EPrPV00000018328_PYTVE(PYTVE) EPrPW00000018476_PYTIW(PYTIW) HJ0_GLEAN_10008431_PHYP0(PHYP0) HJ1_GLEAN_10009885_PHYP1(PHYP1) HpaP808033_HYAAR(HYAAR) PITG_02758T0_PHYIN(PHYIN) PYU1_T004394_PYTUL(PYTUL) Phyra95362_PHYRA(PHYRA) Physo135070_PHYSO(PHYSO)
ORTHOMCL3612(12 genes,12 taxa):	EPrPA00000015937_PYTAP(PYTAP) EPrPI00000018616_PYTIR(PYTIR) EPrPR00000022823_PYTAR(PYTAR) EPrPV00000017854_PYTVE(PYTVE) EPrPW00000020036_PYTIW(PYTIW) HJ0_GLEAN_10008810_PHYP0(PHYP0) HJ1_GLEAN_10006468_PHYP1(PHYP1) HpaP812832_HYAAR(HYAAR) PITG_19530T0_PHYIN(PHYIN) PYU1_T004360_PYTUL(PYTUL) Phyra83406_PHYRA(PHYRA) Physo143145_PHYSO(PHYSO)
ORTHOMCL3613(12 genes,12 taxa):	EPrPA00000015939_PYTAP(PYTAP) EPrPI00000018614_PYTIR(PYTIR) EPrPR00000014933_PYTAR(PYTAR) EPrPV00000017846_PYTVE(PYTVE) EPrPW00000017584_PYTIW(PYTIW) HJ0_GLEAN_10008815_PHYP0(PHYP0) HJ1_GLEAN_10006464_PHYP1(PHYP1) HpaP812829_HYAAR(HYAAR) PITG_19044T0_PHYIN(PHYIN) PYU1_T004365_PYTUL(PYTUL) Phyra83402_PHYRA(PHYRA) Physo158709_PHYSO(PHYSO)
ORTHOMCL3615(12 genes,12 taxa):	EPrPA00000015946_PYTAP(PYTAP) EPrPI00000018615_PYTIR(PYTIR) EPrPR00000022821_PYTAR(PYTAR) EPrPV00000017841_PYTVE(PYTVE) EPrPW00000020031_PYTIW(PYTIW) HJ0_GLEAN_10008809_PHYP0(PHYP0) HJ1_GLEAN_10006469_PHYP1(PHYP1) HpaP812833_HYAAR(HYAAR) PITG_18632T0_PHYIN(PHYIN) PYU1_T004359_PYTUL(PYTUL) Phyra83407_PHYRA(PHYRA) Physo143146_PHYSO(PHYSO)
ORTHOMCL3616(12 genes,12 taxa):	EPrPA00000015951_PYTAP(PYTAP) EPrPI00000013123_PYTIR(PYTIR) EPrPR00000022045_PYTAR(PYTAR) EPrPV00000019022_PYTVE(PYTVE) EPrPW00000014692_PYTIW(PYTIW) HJ0_GLEAN_10008372_PHYP0(PHYP0) HJ1_GLEAN_10006416_PHYP1(PHYP1) HpaP813658_HYAAR(HYAAR) PITG_02802T0_PHYIN(PHYIN) PYU1_T004401_PYTUL(PYTUL) Phyra71814_PHYRA(PHYRA) Physo108840_PHYSO(PHYSO)
ORTHOMCL3617(12 genes,12 taxa):	EPrPA00000015953_PYTAP(PYTAP) EPrPI00000018619_PYTIR(PYTIR) EPrPR00000025334_PYTAR(PYTAR) EPrPV00000017844_PYTVE(PYTVE) EPrPW00000020032_PYTIW(PYTIW) HJ0_GLEAN_10008812_PHYP0(PHYP0) HJ1_GLEAN_10006466_PHYP1(PHYP1) HpaP812830_HYAAR(HYAAR) PITG_19532T0_PHYIN(PHYIN) PYU1_T004362_PYTUL(PYTUL) Phyra83404_PHYRA(PHYRA) Physo143143_PHYSO(PHYSO)
ORTHOMCL3618(12 genes,12 taxa):	EPrPA00000015964_PYTAP(PYTAP) EPrPI00000021743_PYTIR(PYTIR) EPrPR00000023691_PYTAR(PYTAR) EPrPV00000013952_PYTVE(PYTVE) EPrPW00000019598_PYTIW(PYTIW) HJ0_GLEAN_10011788_PHYP0(PHYP0) HJ1_GLEAN_10008501_PHYP1(PHYP1) HpaP811502_HYAAR(HYAAR) PITG_05239T0_PHYIN(PHYIN) PYU1_T012113_PYTUL(PYTUL) Phyra96409_PHYRA(PHYRA) Physo157656_PHYSO(PHYSO)
ORTHOMCL3620(12 genes,12 taxa):	EPrPA00000015971_PYTAP(PYTAP) EPrPI00000021328_PYTIR(PYTIR) EPrPR00000024520_PYTAR(PYTAR) EPrPV00000013964_PYTVE(PYTVE) EPrPW00000023455_PYTIW(PYTIW) HJ0_GLEAN_10011792_PHYP0(PHYP0) HJ1_GLEAN_10008497_PHYP1(PHYP1) HpaP811499_HYAAR(HYAAR) PITG_05234T0_PHYIN(PHYIN) PYU1_T012118_PYTUL(PYTUL) Phyra82703_PHYRA(PHYRA) Physo137612_PHYSO(PHYSO)
ORTHOMCL3621(12 genes,12 taxa):	EPrPA00000015985_PYTAP(PYTAP) EPrPI00000021748_PYTIR(PYTIR) EPrPR00000023690_PYTAR(PYTAR) EPrPV00000013975_PYTVE(PYTVE) EPrPW00000019600_PYTIW(PYTIW) HJ0_GLEAN_10011787_PHYP0(PHYP0) HJ1_GLEAN_10008502_PHYP1(PHYP1) HpaP811503_HYAAR(HYAAR) PITG_05238T0_PHYIN(PHYIN) PYU1_T012114_PYTUL(PYTUL) Phyra96408_PHYRA(PHYRA) Physo157657_PHYSO(PHYSO)
ORTHOMCL3622(12 genes,12 taxa):	EPrPA00000015995_PYTAP(PYTAP) EPrPI00000024368_PYTIR(PYTIR) EPrPR00000015569_PYTAR(PYTAR) EPrPV00000024080_PYTVE(PYTVE) EPrPW00000019681_PYTIW(PYTIW) HJ0_GLEAN_10003985_PHYP0(PHYP0) HJ1_GLEAN_10010223_PHYP1(PHYP1) HpaP807934_HYAAR(HYAAR) PITG_05291T0_PHYIN(PHYIN) PYU1_T010740_PYTUL(PYTUL) Phyra76321_PHYRA(PHYRA) Physo134701_PHYSO(PHYSO)
ORTHOMCL3623(12 genes,12 taxa):	EPrPA00000015997_PYTAP(PYTAP) EPrPI00000021255_PYTIR(PYTIR) EPrPR00000018231_PYTAR(PYTAR) EPrPV00000022142_PYTVE(PYTVE) EPrPW00000022373_PYTIW(PYTIW) HJ0_GLEAN_10012019_PHYP0(PHYP0) HJ1_GLEAN_10008744_PHYP1(PHYP1) HpaP803231_HYAAR(HYAAR) PITG_02853T0_PHYIN(PHYIN) PYU1_T008406_PYTUL(PYTUL) Phyra71811_PHYRA(PHYRA) Physo134968_PHYSO(PHYSO)
ORTHOMCL3625(12 genes,12 taxa):	EPrPA00000016027_PYTAP(PYTAP) EPrPI00000023855_PYTIR(PYTIR) EPrPR00000022984_PYTAR(PYTAR) EPrPV00000014880_PYTVE(PYTVE) EPrPW00000019785_PYTIW(PYTIW) HJ0_GLEAN_10011119_PHYP0(PHYP0) HJ1_GLEAN_10008328_PHYP1(PHYP1) HpaP806700_HYAAR(HYAAR) PITG_06237T0_PHYIN(PHYIN) PYU1_T012596_PYTUL(PYTUL) Phyra71518_PHYRA(PHYRA) Physo108787_PHYSO(PHYSO)
ORTHOMCL3628(12 genes,12 taxa):	EPrPA00000016043_PYTAP(PYTAP) EPrPI00000014760_PYTIR(PYTIR) EPrPR00000022443_PYTAR(PYTAR) EPrPV00000021555_PYTVE(PYTVE) EPrPW00000020951_PYTIW(PYTIW) HJ0_GLEAN_10011157_PHYP0(PHYP0) HJ1_GLEAN_10008428_PHYP1(PHYP1) HpaP812713_HYAAR(HYAAR) PITG_09445T0_PHYIN(PHYIN) PYU1_T008046_PYTUL(PYTUL) Phyra94082_PHYRA(PHYRA) Physo158374_PHYSO(PHYSO)
ORTHOMCL3629(12 genes,12 taxa):	EPrPA00000016046_PYTAP(PYTAP) EPrPI00000017245_PYTIR(PYTIR) EPrPR00000015555_PYTAR(PYTAR) EPrPV00000019364_PYTVE(PYTVE) EPrPW00000014531_PYTIW(PYTIW) HJ0_GLEAN_10009969_PHYP0(PHYP0) HJ1_GLEAN_10006154_PHYP1(PHYP1) HpaP811232_HYAAR(HYAAR) PITG_09600T0_PHYIN(PHYIN) PYU1_T013128_PYTUL(PYTUL) Phyra75802_PHYRA(PHYRA) Physo127709_PHYSO(PHYSO)
ORTHOMCL3630(12 genes,12 taxa):	EPrPA00000016047_PYTAP(PYTAP) EPrPI00000014770_PYTIR(PYTIR) EPrPR00000023271_PYTAR(PYTAR) EPrPV00000021556_PYTVE(PYTVE) EPrPW00000016694_PYTIW(PYTIW) HJ0_GLEAN_10011163_PHYP0(PHYP0) HJ1_GLEAN_10008433_PHYP1(PHYP1) HpaP812708_HYAAR(HYAAR) PITG_09440T0_PHYIN(PHYIN) PYU1_T008031_PYTUL(PYTUL) Phyra75212_PHYRA(PHYRA) Physo141653_PHYSO(PHYSO)
ORTHOMCL3631(12 genes,12 taxa):	EPrPA00000016052_PYTAP(PYTAP) EPrPI00000014761_PYTIR(PYTIR) EPrPR00000019586_PYTAR(PYTAR) EPrPV00000021557_PYTVE(PYTVE) EPrPW00000016698_PYTIW(PYTIW) HJ0_GLEAN_10011165_PHYP0(PHYP0) HJ1_GLEAN_10008435_PHYP1(PHYP1) HpaP812707_HYAAR(HYAAR) PITG_09438T0_PHYIN(PHYIN) PYU1_T008033_PYTUL(PYTUL) Phyra94080_PHYRA(PHYRA) Physo141651_PHYSO(PHYSO)
ORTHOMCL3632(12 genes,12 taxa):	EPrPA00000016053_PYTAP(PYTAP) EPrPI00000014772_PYTIR(PYTIR) EPrPR00000015803_PYTAR(PYTAR) EPrPV00000015555_PYTVE(PYTVE) EPrPW00000025476_PYTIW(PYTIW) HJ0_GLEAN_10011152_PHYP0(PHYP0) HJ1_GLEAN_10008423_PHYP1(PHYP1) HpaP811266_HYAAR(HYAAR) PITG_09450T0_PHYIN(PHYIN) PYU1_T008050_PYTUL(PYTUL) Phyra75219_PHYRA(PHYRA) Physo141670_PHYSO(PHYSO)
ORTHOMCL3633(12 genes,12 taxa):	EPrPA00000016055_PYTAP(PYTAP) EPrPI00000018219_PYTIR(PYTIR) EPrPR00000024172_PYTAR(PYTAR) EPrPV00000018354_PYTVE(PYTVE) EPrPW00000016701_PYTIW(PYTIW) HJ0_GLEAN_10010833_PHYP0(PHYP0) HJ1_GLEAN_10008257_PHYP1(PHYP1) HpaP812727_HYAAR(HYAAR) PITG_09426T0_PHYIN(PHYIN) PYU1_T008038_PYTUL(PYTUL) Phyra75200_PHYRA(PHYRA) Physo141638_PHYSO(PHYSO)
ORTHOMCL3634(12 genes,12 taxa):	EPrPA00000016059_PYTAP(PYTAP) EPrPI00000018214_PYTIR(PYTIR) EPrPR00000019583_PYTAR(PYTAR) EPrPV00000018352_PYTVE(PYTVE) EPrPW00000014285_PYTIW(PYTIW) HJ0_GLEAN_10011168_PHYP0(PHYP0) HJ1_GLEAN_10008438_PHYP1(PHYP1) HpaP812704_HYAAR(HYAAR) PITG_09435T0_PHYIN(PHYIN) PYU1_T008025_PYTUL(PYTUL) Phyra75207_PHYRA(PHYRA) Physo141649_PHYSO(PHYSO)
ORTHOMCL3636(12 genes,12 taxa):	EPrPA00000016071_PYTAP(PYTAP) EPrPI00000014747_PYTIR(PYTIR) EPrPR00000015806_PYTAR(PYTAR) EPrPV00000015529_PYTVE(PYTVE) EPrPW00000022617_PYTIW(PYTIW) HJ0_GLEAN_10011155_PHYP0(PHYP0) HJ1_GLEAN_10008426_PHYP1(PHYP1) HpaP812716_HYAAR(HYAAR) PITG_09448T0_PHYIN(PHYIN) PYU1_T008056_PYTUL(PYTUL) Phyra75216_PHYRA(PHYRA) Physo141667_PHYSO(PHYSO)
ORTHOMCL3637(12 genes,12 taxa):	EPrPA00000016074_PYTAP(PYTAP) EPrPI00000018217_PYTIR(PYTIR) EPrPR00000025384_PYTAR(PYTAR) EPrPV00000018368_PYTVE(PYTVE) EPrPW00000014289_PYTIW(PYTIW) HJ0_GLEAN_10010830_PHYP0(PHYP0) HJ1_GLEAN_10008260_PHYP1(PHYP1) HpaP812723_HYAAR(HYAAR) PITG_09423T0_PHYIN(PHYIN) PYU1_T008023_PYTUL(PYTUL) Phyra75197_PHYRA(PHYRA) Physo141635_PHYSO(PHYSO)
ORTHOMCL3638(12 genes,12 taxa):	EPrPA00000016079_PYTAP(PYTAP) EPrPI00000014744_PYTIR(PYTIR) EPrPR00000015545_PYTAR(PYTAR) EPrPV00000015530_PYTVE(PYTVE) EPrPW00000013866_PYTIW(PYTIW) HJ0_GLEAN_10010814_PHYP0(PHYP0) HJ1_GLEAN_10008275_PHYP1(PHYP1) HpaP802542_HYAAR(HYAAR) PITG_17723T0_PHYIN(PHYIN) PYU1_T008061_PYTUL(PYTUL) Phyra75183_PHYRA(PHYRA) Physo141620_PHYSO(PHYSO)
ORTHOMCL3643(12 genes,12 taxa):	EPrPA00000016116_PYTAP(PYTAP) EPrPI00000017079_PYTIR(PYTIR) EPrPR00000021999_PYTAR(PYTAR) EPrPV00000014244_PYTVE(PYTVE) EPrPW00000016041_PYTIW(PYTIW) HJ0_GLEAN_10016723_PHYP0(PHYP0) HJ1_GLEAN_10013068_PHYP1(PHYP1) HpaP805779_HYAAR(HYAAR) PITG_03978T0_PHYIN(PHYIN) PYU1_T007721_PYTUL(PYTUL) Phyra82295_PHYRA(PHYRA) Physo136830_PHYSO(PHYSO)
ORTHOMCL3644(12 genes,12 taxa):	EPrPA00000016117_PYTAP(PYTAP) EPrPI00000015344_PYTIR(PYTIR) EPrPR00000013506_PYTAR(PYTAR) EPrPV00000017163_PYTVE(PYTVE) EPrPW00000025325_PYTIW(PYTIW) HJ0_GLEAN_10003499_PHYP0(PHYP0) HJ1_GLEAN_10009914_PHYP1(PHYP1) HpaP808126_HYAAR(HYAAR) PITG_18014T0_PHYIN(PHYIN) PYU1_T003437_PYTUL(PYTUL) Phyra74431_PHYRA(PHYRA) Physo140072_PHYSO(PHYSO)
ORTHOMCL3645(12 genes,12 taxa):	EPrPA00000016121_PYTAP(PYTAP) EPrPI00000015341_PYTIR(PYTIR) EPrPR00000013709_PYTAR(PYTAR) EPrPV00000018275_PYTVE(PYTVE) EPrPW00000023126_PYTIW(PYTIW) HJ0_GLEAN_10006667_PHYP0(PHYP0) HJ1_GLEAN_10009903_PHYP1(PHYP1) HpaP811771_HYAAR(HYAAR) PITG_18027T0_PHYIN(PHYIN) PYU1_T003445_PYTUL(PYTUL) Phyra74440_PHYRA(PHYRA) Physo140059_PHYSO(PHYSO)
ORTHOMCL3646(12 genes,12 taxa):	EPrPA00000016125_PYTAP(PYTAP) EPrPI00000015345_PYTIR(PYTIR) EPrPR00000013703_PYTAR(PYTAR) EPrPV00000018272_PYTVE(PYTVE) EPrPW00000023127_PYTIW(PYTIW) HJ0_GLEAN_10006668_PHYP0(PHYP0) HJ1_GLEAN_10009904_PHYP1(PHYP1) HpaP811770_HYAAR(HYAAR) PITG_18028T0_PHYIN(PHYIN) PYU1_T003446_PYTUL(PYTUL) Phyra74441_PHYRA(PHYRA) Physo140058_PHYSO(PHYSO)
ORTHOMCL3647(12 genes,12 taxa):	EPrPA00000016127_PYTAP(PYTAP) EPrPI00000019023_PYTIR(PYTIR) EPrPR00000013496_PYTAR(PYTAR) EPrPV00000019357_PYTVE(PYTVE) EPrPW00000018776_PYTIW(PYTIW) HJ0_GLEAN_10005214_PHYP0(PHYP0) HJ1_GLEAN_10008050_PHYP1(PHYP1) HpaP806026_HYAAR(HYAAR) PITG_11020T0_PHYIN(PHYIN) PYU1_T003456_PYTUL(PYTUL) Phyra93814_PHYRA(PHYRA) Physo158498_PHYSO(PHYSO)
ORTHOMCL3649(12 genes,12 taxa):	EPrPA00000016136_PYTAP(PYTAP) EPrPI00000017610_PYTIR(PYTIR) EPrPR00000023821_PYTAR(PYTAR) EPrPV00000020007_PYTVE(PYTVE) EPrPW00000014073_PYTIW(PYTIW) HJ0_GLEAN_10004975_PHYP0(PHYP0) HJ1_GLEAN_10011520_PHYP1(PHYP1) HpaP807580_HYAAR(HYAAR) PITG_02506T0_PHYIN(PHYIN) PYU1_T008436_PYTUL(PYTUL) Phyra77585_PHYRA(PHYRA) Physo128253_PHYSO(PHYSO)
ORTHOMCL3650(12 genes,12 taxa):	EPrPA00000016138_PYTAP(PYTAP) EPrPI00000017602_PYTIR(PYTIR) EPrPR00000017620_PYTAR(PYTAR) EPrPV00000020005_PYTVE(PYTVE) EPrPW00000014063_PYTIW(PYTIW) HJ0_GLEAN_10016194_PHYP0(PHYP0) HJ1_GLEAN_10010074_PHYP1(PHYP1) HpaP813561_HYAAR(HYAAR) PITG_02912T0_PHYIN(PHYIN) PYU1_T008445_PYTUL(PYTUL) Phyra80519_PHYRA(PHYRA) Physo136249_PHYSO(PHYSO)
ORTHOMCL3652(12 genes,12 taxa):	EPrPA00000016148_PYTAP(PYTAP) EPrPI00000023643_PYTIR(PYTIR) EPrPR00000025297_PYTAR(PYTAR) EPrPV00000023570_PYTVE(PYTVE) EPrPW00000022031_PYTIW(PYTIW) HJ0_GLEAN_10008092_PHYP0(PHYP0) HJ1_GLEAN_10005460_PHYP1(PHYP1) HpaP804663_HYAAR(HYAAR) PITG_02652T0_PHYIN(PHYIN) PYU1_T008462_PYTUL(PYTUL) Phyra95313_PHYRA(PHYRA) Physo157918_PHYSO(PHYSO)
ORTHOMCL3656(12 genes,12 taxa):	EPrPA00000016166_PYTAP(PYTAP) EPrPI00000020866_PYTIR(PYTIR) EPrPR00000016229_PYTAR(PYTAR) EPrPV00000020885_PYTVE(PYTVE) EPrPW00000021415_PYTIW(PYTIW) HJ0_GLEAN_10016687_PHYP0(PHYP0) HJ1_GLEAN_10013101_PHYP1(PHYP1) HpaP803467_HYAAR(HYAAR) PITG_16334T0_PHYIN(PHYIN) PYU1_T012733_PYTUL(PYTUL) Phyra95673_PHYRA(PHYRA) Physo136602_PHYSO(PHYSO)
ORTHOMCL3657(12 genes,12 taxa):	EPrPA00000016170_PYTAP(PYTAP) EPrPI00000019501_PYTIR(PYTIR) EPrPR00000014695_PYTAR(PYTAR) EPrPV00000021224_PYTVE(PYTVE) EPrPW00000019753_PYTIW(PYTIW) HJ0_GLEAN_10016679_PHYP0(PHYP0) HJ1_GLEAN_10013093_PHYP1(PHYP1) HpaP803482_HYAAR(HYAAR) PITG_16326T0_PHYIN(PHYIN) PYU1_T012740_PYTUL(PYTUL) Phyra80300_PHYRA(PHYRA) Physo136608_PHYSO(PHYSO)
ORTHOMCL3658(12 genes,12 taxa):	EPrPA00000016171_PYTAP(PYTAP) EPrPI00000020863_PYTIR(PYTIR) EPrPR00000016232_PYTAR(PYTAR) EPrPV00000020884_PYTVE(PYTVE) EPrPW00000021416_PYTIW(PYTIW) HJ0_GLEAN_10016689_PHYP0(PHYP0) HJ1_GLEAN_10013103_PHYP1(PHYP1) HpaP803465_HYAAR(HYAAR) PITG_16336T0_PHYIN(PHYIN) PYU1_T012731_PYTUL(PYTUL) Phyra49630_PHYRA(PHYRA) Physo117896_PHYSO(PHYSO)
ORTHOMCL3659(12 genes,12 taxa):	EPrPA00000016175_PYTAP(PYTAP) EPrPI00000020860_PYTIR(PYTIR) EPrPR00000014699_PYTAR(PYTAR) EPrPV00000020877_PYTVE(PYTVE) EPrPW00000021419_PYTIW(PYTIW) HJ0_GLEAN_10016686_PHYP0(PHYP0) HJ1_GLEAN_10013100_PHYP1(PHYP1) HpaP803468_HYAAR(HYAAR) PITG_16333T0_PHYIN(PHYIN) PYU1_T012734_PYTUL(PYTUL) Phyra95672_PHYRA(PHYRA) Physo108963_PHYSO(PHYSO)
ORTHOMCL3660(12 genes,12 taxa):	EPrPA00000016176_PYTAP(PYTAP) EPrPI00000020865_PYTIR(PYTIR) EPrPR00000016227_PYTAR(PYTAR) EPrPV00000020878_PYTVE(PYTVE) EPrPW00000021418_PYTIW(PYTIW) HJ0_GLEAN_10016690_PHYP0(PHYP0) HJ1_GLEAN_10013104_PHYP1(PHYP1) HpaP810374_HYAAR(HYAAR) PITG_16337T0_PHYIN(PHYIN) PYU1_T012730_PYTUL(PYTUL) Phyra80312_PHYRA(PHYRA) Physo136600_PHYSO(PHYSO)
ORTHOMCL3661(12 genes,12 taxa):	EPrPA00000016179_PYTAP(PYTAP) EPrPI00000020861_PYTIR(PYTIR) EPrPR00000016230_PYTAR(PYTAR) EPrPV00000020879_PYTVE(PYTVE) EPrPW00000021420_PYTIW(PYTIW) HJ0_GLEAN_10016688_PHYP0(PHYP0) HJ1_GLEAN_10013102_PHYP1(PHYP1) HpaP803466_HYAAR(HYAAR) PITG_16335T0_PHYIN(PHYIN) PYU1_T012732_PYTUL(PYTUL) Phyra95674_PHYRA(PHYRA) Physo136601_PHYSO(PHYSO)
ORTHOMCL3663(12 genes,12 taxa):	EPrPA00000016195_PYTAP(PYTAP) EPrPI00000014025_PYTIR(PYTIR) EPrPR00000013265_PYTAR(PYTAR) EPrPV00000019961_PYTVE(PYTVE) EPrPW00000019356_PYTIW(PYTIW) HJ0_GLEAN_10006773_PHYP0(PHYP0) HJ1_GLEAN_10004248_PHYP1(PHYP1) HpaP803120_HYAAR(HYAAR) PITG_00649T0_PHYIN(PHYIN) PYU1_T004330_PYTUL(PYTUL) Phyra72893_PHYRA(PHYRA) Physo140994_PHYSO(PHYSO)
ORTHOMCL3664(12 genes,12 taxa):	EPrPA00000016196_PYTAP(PYTAP) EPrPI00000014020_PYTIR(PYTIR) EPrPR00000013264_PYTAR(PYTAR) EPrPV00000021988_PYTVE(PYTVE) EPrPW00000019355_PYTIW(PYTIW) HJ0_GLEAN_10002152_PHYP0(PHYP0) HJ1_GLEAN_10004075_PHYP1(PHYP1) HpaP805626_HYAAR(HYAAR) PITG_00652T0_PHYIN(PHYIN) PYU1_T004328_PYTUL(PYTUL) Phyra72898_PHYRA(PHYRA) Physo140999_PHYSO(PHYSO)
ORTHOMCL3665(12 genes,12 taxa):	EPrPA00000016199_PYTAP(PYTAP) EPrPI00000014028_PYTIR(PYTIR) EPrPR00000013272_PYTAR(PYTAR) EPrPV00000016621_PYTVE(PYTVE) EPrPW00000025161_PYTIW(PYTIW) HJ0_GLEAN_10014556_PHYP0(PHYP0) HJ1_GLEAN_10011411_PHYP1(PHYP1) HpaP803117_HYAAR(HYAAR) PITG_00633T0_PHYIN(PHYIN) PYU1_T004313_PYTUL(PYTUL) Phyra72879_PHYRA(PHYRA) Physo140976_PHYSO(PHYSO)
ORTHOMCL3666(12 genes,12 taxa):	EPrPA00000016201_PYTAP(PYTAP) EPrPI00000023071_PYTIR(PYTIR) EPrPR00000013268_PYTAR(PYTAR) EPrPV00000016618_PYTVE(PYTVE) EPrPW00000023550_PYTIW(PYTIW) HJ0_GLEAN_10014553_PHYP0(PHYP0) HJ1_GLEAN_10011408_PHYP1(PHYP1) HpaP803129_HYAAR(HYAAR) PITG_00636T0_PHYIN(PHYIN) PYU1_T004309_PYTUL(PYTUL) Phyra71053_PHYRA(PHYRA) Physo109342_PHYSO(PHYSO)
ORTHOMCL3667(12 genes,12 taxa):	EPrPA00000016205_PYTAP(PYTAP) EPrPI00000014006_PYTIR(PYTIR) EPrPR00000013260_PYTAR(PYTAR) EPrPV00000016612_PYTVE(PYTVE) EPrPW00000018725_PYTIW(PYTIW) HJ0_GLEAN_10014562_PHYP0(PHYP0) HJ1_GLEAN_10011416_PHYP1(PHYP1) HpaP803133_HYAAR(HYAAR) PITG_00626T0_PHYIN(PHYIN) PYU1_T004320_PYTUL(PYTUL) Phyra72875_PHYRA(PHYRA) Physo140970_PHYSO(PHYSO)
ORTHOMCL3668(12 genes,12 taxa):	EPrPA00000016206_PYTAP(PYTAP) EPrPI00000023072_PYTIR(PYTIR) EPrPR00000013258_PYTAR(PYTAR) EPrPV00000016609_PYTVE(PYTVE) EPrPW00000023014_PYTIW(PYTIW) HJ0_GLEAN_10014554_PHYP0(PHYP0) HJ1_GLEAN_10011409_PHYP1(PHYP1) HpaP803119_HYAAR(HYAAR) PITG_00635T0_PHYIN(PHYIN) PYU1_T004310_PYTUL(PYTUL) Phyra72881_PHYRA(PHYRA) Physo140978_PHYSO(PHYSO)
ORTHOMCL3671(12 genes,12 taxa):	EPrPA00000016219_PYTAP(PYTAP) EPrPI00000022183_PYTIR(PYTIR) EPrPR00000013113_PYTAR(PYTAR) EPrPV00000017691_PYTVE(PYTVE) EPrPW00000015499_PYTIW(PYTIW) HJ0_GLEAN_10017731_PHYP0(PHYP0) HJ1_GLEAN_10014118_PHYP1(PHYP1) HpaP801953_HYAAR(HYAAR) PITG_03586T0_PHYIN(PHYIN) PYU1_T006940_PYTUL(PYTUL) Phyra81408_PHYRA(PHYRA) Physo134824_PHYSO(PHYSO)
ORTHOMCL3672(12 genes,12 taxa):	EPrPA00000016221_PYTAP(PYTAP) EPrPI00000017722_PYTIR(PYTIR) EPrPR00000013123_PYTAR(PYTAR) EPrPV00000019291_PYTVE(PYTVE) EPrPW00000018930_PYTIW(PYTIW) HJ0_GLEAN_10017713_PHYP0(PHYP0) HJ1_GLEAN_10014100_PHYP1(PHYP1) HpaP801942_HYAAR(HYAAR) PITG_03606T0_PHYIN(PHYIN) PYU1_T006914_PYTUL(PYTUL) Phyra81424_PHYRA(PHYRA) Physo134843_PHYSO(PHYSO)
ORTHOMCL3673(12 genes,12 taxa):	EPrPA00000016225_PYTAP(PYTAP) EPrPI00000022871_PYTIR(PYTIR) EPrPR00000013121_PYTAR(PYTAR) EPrPV00000014275_PYTVE(PYTVE) EPrPW00000025531_PYTIW(PYTIW) HJ0_GLEAN_10017723_PHYP0(PHYP0) HJ1_GLEAN_10014110_PHYP1(PHYP1) HpaP801946_HYAAR(HYAAR) PITG_03594T0_PHYIN(PHYIN) PYU1_T006973_PYTUL(PYTUL) Phyra81418_PHYRA(PHYRA) Physo157072_PHYSO(PHYSO)
ORTHOMCL3674(12 genes,12 taxa):	EPrPA00000016236_PYTAP(PYTAP) EPrPI00000022873_PYTIR(PYTIR) EPrPR00000013132_PYTAR(PYTAR) EPrPV00000014276_PYTVE(PYTVE) EPrPW00000018931_PYTIW(PYTIW) HJ0_GLEAN_10017715_PHYP0(PHYP0) HJ1_GLEAN_10014102_PHYP1(PHYP1) HpaP801941_HYAAR(HYAAR) PITG_03604T0_PHYIN(PHYIN) PYU1_T006972_PYTUL(PYTUL) Phyra96006_PHYRA(PHYRA) Physo157078_PHYSO(PHYSO)
ORTHOMCL3676(12 genes,12 taxa):	EPrPA00000016238_PYTAP(PYTAP) EPrPI00000022180_PYTIR(PYTIR) EPrPR00000013139_PYTAR(PYTAR) EPrPV00000017700_PYTVE(PYTVE) EPrPW00000015496_PYTIW(PYTIW) HJ0_GLEAN_10017730_PHYP0(PHYP0) HJ1_GLEAN_10014117_PHYP1(PHYP1) HpaP801952_HYAAR(HYAAR) PITG_03587T0_PHYIN(PHYIN) PYU1_T006941_PYTUL(PYTUL) Phyra81409_PHYRA(PHYRA) Physo134825_PHYSO(PHYSO)
ORTHOMCL3678(12 genes,12 taxa):	EPrPA00000016248_PYTAP(PYTAP) EPrPI00000023498_PYTIR(PYTIR) EPrPR00000017215_PYTAR(PYTAR) EPrPV00000019648_PYTVE(PYTVE) EPrPW00000020262_PYTIW(PYTIW) HJ0_GLEAN_10003193_PHYP0(PHYP0) HJ1_GLEAN_10004815_PHYP1(PHYP1) HpaP800608_HYAAR(HYAAR) PITG_05816T0_PHYIN(PHYIN) PYU1_T004871_PYTUL(PYTUL) Phyra75890_PHYRA(PHYRA) Physo132461_PHYSO(PHYSO)
ORTHOMCL3680(12 genes,12 taxa):	EPrPA00000016258_PYTAP(PYTAP) EPrPI00000023500_PYTIR(PYTIR) EPrPR00000017219_PYTAR(PYTAR) EPrPV00000019646_PYTVE(PYTVE) EPrPW00000020259_PYTIW(PYTIW) HJ0_GLEAN_10003192_PHYP0(PHYP0) HJ1_GLEAN_10004816_PHYP1(PHYP1) HpaP800610_HYAAR(HYAAR) PITG_05817T0_PHYIN(PHYIN) PYU1_T004872_PYTUL(PYTUL) Phyra75889_PHYRA(PHYRA) Physo132462_PHYSO(PHYSO)
ORTHOMCL3682(12 genes,12 taxa):	EPrPA00000016265_PYTAP(PYTAP) EPrPI00000025106_PYTIR(PYTIR) EPrPR00000017220_PYTAR(PYTAR) EPrPV00000017644_PYTVE(PYTVE) EPrPW00000015576_PYTIW(PYTIW) HJ0_GLEAN_10013921_PHYP0(PHYP0) HJ1_GLEAN_10005754_PHYP1(PHYP1) HpaP800578_HYAAR(HYAAR) PITG_05777T0_PHYIN(PHYIN) PYU1_T004956_PYTUL(PYTUL) Phyra75915_PHYRA(PHYRA) Physo129330_PHYSO(PHYSO)
ORTHOMCL3684(12 genes,12 taxa):	EPrPA00000016270_PYTAP(PYTAP) EPrPI00000020645_PYTIR(PYTIR) EPrPR00000016630_PYTAR(PYTAR) EPrPV00000018351_PYTVE(PYTVE) EPrPW00000018417_PYTIW(PYTIW) HJ0_GLEAN_10008111_PHYP0(PHYP0) HJ1_GLEAN_10008760_PHYP1(PHYP1) HpaP800640_HYAAR(HYAAR) PITG_05868T0_PHYIN(PHYIN) PYU1_T004917_PYTUL(PYTUL) Phyra81853_PHYRA(PHYRA) Physo142719_PHYSO(PHYSO)
ORTHOMCL3685(12 genes,12 taxa):	EPrPA00000016275_PYTAP(PYTAP) EPrPI00000020646_PYTIR(PYTIR) EPrPR00000021896_PYTAR(PYTAR) EPrPV00000015980_PYTVE(PYTVE) EPrPW00000018416_PYTIW(PYTIW) HJ0_GLEAN_10008110_PHYP0(PHYP0) HJ1_GLEAN_10008761_PHYP1(PHYP1) HpaP800641_HYAAR(HYAAR) PITG_05867T0_PHYIN(PHYIN) PYU1_T004913_PYTUL(PYTUL) Phyra81854_PHYRA(PHYRA) Physo142720_PHYSO(PHYSO)
ORTHOMCL3690(12 genes,12 taxa):	EPrPA00000016312_PYTAP(PYTAP) EPrPI00000019822_PYTIR(PYTIR) EPrPR00000018713_PYTAR(PYTAR) EPrPV00000017076_PYTVE(PYTVE) EPrPW00000019063_PYTIW(PYTIW) HJ0_GLEAN_10003679_PHYP0(PHYP0) HJ1_GLEAN_10004303_PHYP1(PHYP1) HpaP810721_HYAAR(HYAAR) PITG_01913T0_PHYIN(PHYIN) PYU1_T005811_PYTUL(PYTUL) Phyra72251_PHYRA(PHYRA) Physo109029_PHYSO(PHYSO)
ORTHOMCL3691(12 genes,12 taxa):	EPrPA00000016321_PYTAP(PYTAP) EPrPI00000013698_PYTIR(PYTIR) EPrPR00000024191_PYTAR(PYTAR) EPrPV00000019120_PYTVE(PYTVE) EPrPW00000017899_PYTIW(PYTIW) HJ0_GLEAN_10005348_PHYP0(PHYP0) HJ1_GLEAN_10002761_PHYP1(PHYP1) HpaP808982_HYAAR(HYAAR) PITG_01991T0_PHYIN(PHYIN) PYU1_T005798_PYTUL(PYTUL) Phyra77278_PHYRA(PHYRA) Physo137195_PHYSO(PHYSO)
ORTHOMCL3692(12 genes,12 taxa):	EPrPA00000016326_PYTAP(PYTAP) EPrPI00000013709_PYTIR(PYTIR) EPrPR00000021514_PYTAR(PYTAR) EPrPV00000019125_PYTVE(PYTVE) EPrPW00000017895_PYTIW(PYTIW) HJ0_GLEAN_10005345_PHYP0(PHYP0) HJ1_GLEAN_10002764_PHYP1(PHYP1) HpaP808991_HYAAR(HYAAR) PITG_01996T0_PHYIN(PHYIN) PYU1_T005796_PYTUL(PYTUL) Phyra94760_PHYRA(PHYRA) Physo137198_PHYSO(PHYSO)
ORTHOMCL3693(12 genes,12 taxa):	EPrPA00000016329_PYTAP(PYTAP) EPrPI00000019820_PYTIR(PYTIR) EPrPR00000018710_PYTAR(PYTAR) EPrPV00000017084_PYTVE(PYTVE) EPrPW00000019061_PYTIW(PYTIW) HJ0_GLEAN_10002855_PHYP0(PHYP0) HJ1_GLEAN_10004305_PHYP1(PHYP1) HpaP810722_HYAAR(HYAAR) PITG_01920T0_PHYIN(PHYIN) PYU1_T005815_PYTUL(PYTUL) Phyra84590_PHYRA(PHYRA) Physo137424_PHYSO(PHYSO)
ORTHOMCL3694(12 genes,12 taxa):	EPrPA00000016339_PYTAP(PYTAP) EPrPI00000017817_PYTIR(PYTIR) EPrPR00000021374_PYTAR(PYTAR) EPrPV00000019272_PYTVE(PYTVE) EPrPW00000020163_PYTIW(PYTIW) HJ0_GLEAN_10005097_PHYP0(PHYP0) HJ1_GLEAN_10009246_PHYP1(PHYP1) HpaP811928_HYAAR(HYAAR) PITG_11966T0_PHYIN(PHYIN) PYU1_T001510_PYTUL(PYTUL) Phyra71587_PHYRA(PHYRA) Physo109597_PHYSO(PHYSO)
ORTHOMCL3695(12 genes,12 taxa):	EPrPA00000016340_PYTAP(PYTAP) EPrPI00000017811_PYTIR(PYTIR) EPrPR00000021373_PYTAR(PYTAR) EPrPV00000019273_PYTVE(PYTVE) EPrPW00000020164_PYTIW(PYTIW) HJ0_GLEAN_10005096_PHYP0(PHYP0) HJ1_GLEAN_10009245_PHYP1(PHYP1) HpaP811927_HYAAR(HYAAR) PITG_11965T0_PHYIN(PHYIN) PYU1_T001512_PYTUL(PYTUL) Phyra78152_PHYRA(PHYRA) Physo143872_PHYSO(PHYSO)
ORTHOMCL3696(12 genes,12 taxa):	EPrPA00000016346_PYTAP(PYTAP) EPrPI00000017807_PYTIR(PYTIR) EPrPR00000020461_PYTAR(PYTAR) EPrPV00000019278_PYTVE(PYTVE) EPrPW00000020247_PYTIW(PYTIW) HJ0_GLEAN_10010282_PHYP0(PHYP0) HJ1_GLEAN_10004775_PHYP1(PHYP1) HpaP811933_HYAAR(HYAAR) PITG_11976T0_PHYIN(PHYIN) PYU1_T001506_PYTUL(PYTUL) Phyra71585_PHYRA(PHYRA) Physo108511_PHYSO(PHYSO)
ORTHOMCL3697(12 genes,12 taxa):	EPrPA00000016349_PYTAP(PYTAP) EPrPI00000017812_PYTIR(PYTIR) EPrPR00000025205_PYTAR(PYTAR) EPrPV00000019279_PYTVE(PYTVE) EPrPW00000026676_PYTIW(PYTIW) HJ0_GLEAN_10005095_PHYP0(PHYP0) HJ1_GLEAN_10009244_PHYP1(PHYP1) HpaP811926_HYAAR(HYAAR) PITG_11964T0_PHYIN(PHYIN) PYU1_T001513_PYTUL(PYTUL) Phyra78153_PHYRA(PHYRA) Physo143874_PHYSO(PHYSO)
ORTHOMCL3700(12 genes,12 taxa):	EPrPA00000016369_PYTAP(PYTAP) EPrPI00000013991_PYTIR(PYTIR) EPrPR00000018250_PYTAR(PYTAR) EPrPV00000015091_PYTVE(PYTVE) EPrPW00000015838_PYTIW(PYTIW) HJ0_GLEAN_10017451_PHYP0(PHYP0) HJ1_GLEAN_10014333_PHYP1(PHYP1) HpaP811600_HYAAR(HYAAR) PITG_12563T0_PHYIN(PHYIN) PYU1_T014096_PYTUL(PYTUL) Phyra95154_PHYRA(PHYRA) Physo108234_PHYSO(PHYSO)
ORTHOMCL3701(12 genes,12 taxa):	EPrPA00000016373_PYTAP(PYTAP) EPrPI00000016058_PYTIR(PYTIR) EPrPR00000018304_PYTAR(PYTAR) EPrPV00000023127_PYTVE(PYTVE) EPrPW00000023592_PYTIW(PYTIW) HJ0_GLEAN_10016356_PHYP0(PHYP0) HJ1_GLEAN_10014527_PHYP1(PHYP1) HpaP801136_HYAAR(HYAAR) PITG_00395T0_PHYIN(PHYIN) PYU1_T004065_PYTUL(PYTUL) Phyra72697_PHYRA(PHYRA) Physo130222_PHYSO(PHYSO)
ORTHOMCL3702(12 genes,12 taxa):	EPrPA00000016378_PYTAP(PYTAP) EPrPI00000015558_PYTIR(PYTIR) EPrPR00000023119_PYTAR(PYTAR) EPrPV00000022990_PYTVE(PYTVE) EPrPW00000015940_PYTIW(PYTIW) HJ0_GLEAN_10016361_PHYP0(PHYP0) HJ1_GLEAN_10014532_PHYP1(PHYP1) HpaP801149_HYAAR(HYAAR) PITG_00390T0_PHYIN(PHYIN) PYU1_T004061_PYTUL(PYTUL) Phyra72693_PHYRA(PHYRA) Physo156057_PHYSO(PHYSO)
ORTHOMCL3703(12 genes,12 taxa):	EPrPA00000016380_PYTAP(PYTAP) EPrPI00000015567_PYTIR(PYTIR) EPrPR00000021649_PYTAR(PYTAR) EPrPV00000014492_PYTVE(PYTVE) EPrPW00000018715_PYTIW(PYTIW) HJ0_GLEAN_10010242_PHYP0(PHYP0) HJ1_GLEAN_10009499_PHYP1(PHYP1) HpaP801172_HYAAR(HYAAR) PITG_00349T0_PHYIN(PHYIN) PYU1_T004040_PYTUL(PYTUL) Phyra72676_PHYRA(PHYRA) Physo130187_PHYSO(PHYSO)
ORTHOMCL3704(12 genes,12 taxa):	EPrPA00000016383_PYTAP(PYTAP) EPrPI00000019932_PYTIR(PYTIR) EPrPR00000020097_PYTAR(PYTAR) EPrPV00000022991_PYTVE(PYTVE) EPrPW00000015942_PYTIW(PYTIW) HJ0_GLEAN_10016363_PHYP0(PHYP0) HJ1_GLEAN_10014534_PHYP1(PHYP1) HpaP801141_HYAAR(HYAAR) PITG_00388T0_PHYIN(PHYIN) PYU1_T004058_PYTUL(PYTUL) Phyra93292_PHYRA(PHYRA) Physo156053_PHYSO(PHYSO)
ORTHOMCL3705(12 genes,12 taxa):	EPrPA00000016393_PYTAP(PYTAP) EPrPI00000016053_PYTIR(PYTIR) EPrPR00000018309_PYTAR(PYTAR) EPrPV00000024113_PYTVE(PYTVE) EPrPW00000024659_PYTIW(PYTIW) HJ0_GLEAN_10016355_PHYP0(PHYP0) HJ1_GLEAN_10014526_PHYP1(PHYP1) HpaP801135_HYAAR(HYAAR) PITG_00396T0_PHYIN(PHYIN) PYU1_T004066_PYTUL(PYTUL) Phyra72699_PHYRA(PHYRA) Physo130223_PHYSO(PHYSO)
ORTHOMCL3706(12 genes,12 taxa):	EPrPA00000016396_PYTAP(PYTAP) EPrPI00000024107_PYTIR(PYTIR) EPrPR00000025118_PYTAR(PYTAR) EPrPV00000018346_PYTVE(PYTVE) EPrPW00000025997_PYTIW(PYTIW) HJ0_GLEAN_10016360_PHYP0(PHYP0) HJ1_GLEAN_10014531_PHYP1(PHYP1) HpaP801146_HYAAR(HYAAR) PITG_00391T0_PHYIN(PHYIN) PYU1_T004062_PYTUL(PYTUL) Phyra72694_PHYRA(PHYRA) Physo156058_PHYSO(PHYSO)
ORTHOMCL3708(12 genes,12 taxa):	EPrPA00000016411_PYTAP(PYTAP) EPrPI00000019325_PYTIR(PYTIR) EPrPR00000014899_PYTAR(PYTAR) EPrPV00000019406_PYTVE(PYTVE) EPrPW00000020801_PYTIW(PYTIW) HJ0_GLEAN_10003256_PHYP0(PHYP0) HJ1_GLEAN_10002131_PHYP1(PHYP1) HpaP800702_HYAAR(HYAAR) PITG_05991T0_PHYIN(PHYIN) PYU1_T004860_PYTUL(PYTUL) Phyra81567_PHYRA(PHYRA) Physo138654_PHYSO(PHYSO)
ORTHOMCL3709(12 genes,12 taxa):	EPrPA00000016413_PYTAP(PYTAP) EPrPI00000021376_PYTIR(PYTIR) EPrPR00000022324_PYTAR(PYTAR) EPrPV00000021939_PYTVE(PYTVE) EPrPW00000025468_PYTIW(PYTIW) HJ0_GLEAN_10005130_PHYP0(PHYP0) HJ1_GLEAN_10000990_PHYP1(PHYP1) HpaP800666_HYAAR(HYAAR) PITG_05940T0_PHYIN(PHYIN) PYU1_T004846_PYTUL(PYTUL) Phyra81814_PHYRA(PHYRA) Physo143809_PHYSO(PHYSO)
ORTHOMCL3711(12 genes,12 taxa):	EPrPA00000016418_PYTAP(PYTAP) EPrPI00000019328_PYTIR(PYTIR) EPrPR00000022325_PYTAR(PYTAR) EPrPV00000019411_PYTVE(PYTVE) EPrPW00000020800_PYTIW(PYTIW) HJ0_GLEAN_10004803_PHYP0(PHYP0) HJ1_GLEAN_10001079_PHYP1(PHYP1) HpaP800699_HYAAR(HYAAR) PITG_05975T0_PHYIN(PHYIN) PYU1_T004858_PYTUL(PYTUL) Phyra81562_PHYRA(PHYRA) Physo138664_PHYSO(PHYSO)
ORTHOMCL3713(12 genes,12 taxa):	EPrPA00000016444_PYTAP(PYTAP) EPrPI00000013604_PYTIR(PYTIR) EPrPR00000017699_PYTAR(PYTAR) EPrPV00000020432_PYTVE(PYTVE) EPrPW00000013928_PYTIW(PYTIW) HJ0_GLEAN_10011399_PHYP0(PHYP0) HJ1_GLEAN_10008255_PHYP1(PHYP1) HpaP814657_HYAAR(HYAAR) PITG_04497T0_PHYIN(PHYIN) PYU1_T009997_PYTUL(PYTUL) Phyra74943_PHYRA(PHYRA) Physo134508_PHYSO(PHYSO)
ORTHOMCL3714(12 genes,12 taxa):	EPrPA00000016446_PYTAP(PYTAP) EPrPI00000015825_PYTIR(PYTIR) EPrPR00000020570_PYTAR(PYTAR) EPrPV00000021264_PYTVE(PYTVE) EPrPW00000013948_PYTIW(PYTIW) HJ0_GLEAN_10008331_PHYP0(PHYP0) HJ1_GLEAN_10013152_PHYP1(PHYP1) HpaP813482_HYAAR(HYAAR) PITG_16720T0_PHYIN(PHYIN) PYU1_T009932_PYTUL(PYTUL) Phyra74899_PHYRA(PHYRA) Physo134554_PHYSO(PHYSO)
ORTHOMCL3716(12 genes,12 taxa):	EPrPA00000016459_PYTAP(PYTAP) EPrPI00000017320_PYTIR(PYTIR) EPrPR00000020557_PYTAR(PYTAR) EPrPV00000017268_PYTVE(PYTVE) EPrPW00000019252_PYTIW(PYTIW) HJ0_GLEAN_10003024_PHYP0(PHYP0) HJ1_GLEAN_10009367_PHYP1(PHYP1) HpaP808357_HYAAR(HYAAR) PITG_21395T0_PHYIN(PHYIN) PYU1_T006668_PYTUL(PYTUL) Phyra83026_PHYRA(PHYRA) Physo128510_PHYSO(PHYSO)
ORTHOMCL3717(12 genes,12 taxa):	EPrPA00000016470_PYTAP(PYTAP) EPrPI00000017326_PYTIR(PYTIR) EPrPR00000020559_PYTAR(PYTAR) EPrPV00000017262_PYTVE(PYTVE) EPrPW00000019254_PYTIW(PYTIW) HJ0_GLEAN_10003025_PHYP0(PHYP0) HJ1_GLEAN_10009366_PHYP1(PHYP1) HpaP808358_HYAAR(HYAAR) PITG_21397T0_PHYIN(PHYIN) PYU1_T006670_PYTUL(PYTUL) Phyra83028_PHYRA(PHYRA) Physo111357_PHYSO(PHYSO)
ORTHOMCL3718(12 genes,12 taxa):	EPrPA00000016476_PYTAP(PYTAP) EPrPI00000014665_PYTIR(PYTIR) EPrPR00000014075_PYTAR(PYTAR) EPrPV00000013448_PYTVE(PYTVE) EPrPW00000017675_PYTIW(PYTIW) HJ0_GLEAN_10014650_PHYP0(PHYP0) HJ1_GLEAN_10004951_PHYP1(PHYP1) HpaP802032_HYAAR(HYAAR) PITG_03463T0_PHYIN(PHYIN) PYU1_T002219_PYTUL(PYTUL) Phyra71382_PHYRA(PHYRA) Physo108753_PHYSO(PHYSO)
ORTHOMCL3719(12 genes,12 taxa):	EPrPA00000016479_PYTAP(PYTAP) EPrPI00000022838_PYTIR(PYTIR) EPrPR00000013778_PYTAR(PYTAR) EPrPV00000014213_PYTVE(PYTVE) EPrPW00000017904_PYTIW(PYTIW) HJ0_GLEAN_10011015_PHYP0(PHYP0) HJ1_GLEAN_10010396_PHYP1(PHYP1) HpaP803764_HYAAR(HYAAR) PITG_08578T0_PHYIN(PHYIN) PYU1_T002205_PYTUL(PYTUL) Phyra87297_PHYRA(PHYRA) Physo132203_PHYSO(PHYSO)
ORTHOMCL3720(12 genes,12 taxa):	EPrPA00000016481_PYTAP(PYTAP) EPrPI00000014667_PYTIR(PYTIR) EPrPR00000014076_PYTAR(PYTAR) EPrPV00000013435_PYTVE(PYTVE) EPrPW00000017674_PYTIW(PYTIW) HJ0_GLEAN_10014655_PHYP0(PHYP0) HJ1_GLEAN_10004955_PHYP1(PHYP1) HpaP802057_HYAAR(HYAAR) PITG_03458T0_PHYIN(PHYIN) PYU1_T002226_PYTUL(PYTUL) Phyra94355_PHYRA(PHYRA) Physo156845_PHYSO(PHYSO)
ORTHOMCL3721(12 genes,12 taxa):	EPrPA00000016490_PYTAP(PYTAP) EPrPI00000014679_PYTIR(PYTIR) EPrPR00000014081_PYTAR(PYTAR) EPrPV00000013447_PYTVE(PYTVE) EPrPW00000017676_PYTIW(PYTIW) HJ0_GLEAN_10014647_PHYP0(PHYP0) HJ1_GLEAN_10004948_PHYP1(PHYP1) HpaP802034_HYAAR(HYAAR) PITG_03468T0_PHYIN(PHYIN) PYU1_T002222_PYTUL(PYTUL) Phyra76061_PHYRA(PHYRA) Physo116069_PHYSO(PHYSO)
ORTHOMCL3722(12 genes,12 taxa):	EPrPA00000016503_PYTAP(PYTAP) EPrPI00000014858_PYTIR(PYTIR) EPrPR00000014179_PYTAR(PYTAR) EPrPV00000015598_PYTVE(PYTVE) EPrPW00000015467_PYTIW(PYTIW) HJ0_GLEAN_10008082_PHYP0(PHYP0) HJ1_GLEAN_10004725_PHYP1(PHYP1) HpaP804996_HYAAR(HYAAR) PITG_07100T0_PHYIN(PHYIN) PYU1_T010593_PYTUL(PYTUL) Phyra83799_PHYRA(PHYRA) Physo143499_PHYSO(PHYSO)
ORTHOMCL3723(12 genes,12 taxa):	EPrPA00000016530_PYTAP(PYTAP) EPrPI00000016328_PYTIR(PYTIR) EPrPR00000013393_PYTAR(PYTAR) EPrPV00000017758_PYTVE(PYTVE) EPrPW00000020857_PYTIW(PYTIW) HJ0_GLEAN_10010914_PHYP0(PHYP0) HJ1_GLEAN_10001015_PHYP1(PHYP1) HpaP800266_HYAAR(HYAAR) PITG_18046T0_PHYIN(PHYIN) PYU1_T000592_PYTUL(PYTUL) Phyra81136_PHYRA(PHYRA) Physo137302_PHYSO(PHYSO)
ORTHOMCL3724(12 genes,12 taxa):	EPrPA00000016534_PYTAP(PYTAP) EPrPI00000023263_PYTIR(PYTIR) EPrPR00000013391_PYTAR(PYTAR) EPrPV00000021468_PYTVE(PYTVE) EPrPW00000025115_PYTIW(PYTIW) HJ0_GLEAN_10007952_PHYP0(PHYP0) HJ1_GLEAN_10005626_PHYP1(PHYP1) HpaP807064_HYAAR(HYAAR) PITG_19668T0_PHYIN(PHYIN) PYU1_T014868_PYTUL(PYTUL) Phyra81142_PHYRA(PHYRA) Physo143326_PHYSO(PHYSO)
ORTHOMCL3726(12 genes,12 taxa):	EPrPA00000016547_PYTAP(PYTAP) EPrPI00000023877_PYTIR(PYTIR) EPrPR00000026433_PYTAR(PYTAR) EPrPV00000020607_PYTVE(PYTVE) EPrPW00000015928_PYTIW(PYTIW) HJ0_GLEAN_10017091_PHYP0(PHYP0) HJ1_GLEAN_10008605_PHYP1(PHYP1) HpaP805792_HYAAR(HYAAR) PITG_03934T0_PHYIN(PHYIN) PYU1_T007664_PYTUL(PYTUL) Phyra82329_PHYRA(PHYRA) Physo136783_PHYSO(PHYSO)
ORTHOMCL3727(12 genes,12 taxa):	EPrPA00000016549_PYTAP(PYTAP) EPrPI00000020591_PYTIR(PYTIR) EPrPR00000023208_PYTAR(PYTAR) EPrPV00000020609_PYTVE(PYTVE) EPrPW00000020432_PYTIW(PYTIW) HJ0_GLEAN_10009741_PHYP0(PHYP0) HJ1_GLEAN_10008595_PHYP1(PHYP1) HpaP813845_HYAAR(HYAAR) PITG_03947T0_PHYIN(PHYIN) PYU1_T007662_PYTUL(PYTUL) Phyra82318_PHYRA(PHYRA) Physo136796_PHYSO(PHYSO)
ORTHOMCL3729(12 genes,12 taxa):	EPrPA00000016558_PYTAP(PYTAP) EPrPI00000020590_PYTIR(PYTIR) EPrPR00000023209_PYTAR(PYTAR) EPrPV00000020604_PYTVE(PYTVE) EPrPW00000020430_PYTIW(PYTIW) HJ0_GLEAN_10009740_PHYP0(PHYP0) HJ1_GLEAN_10008596_PHYP1(PHYP1) HpaP814695_HYAAR(HYAAR) PITG_03946T0_PHYIN(PHYIN) PYU1_T007661_PYTUL(PYTUL) Phyra82319_PHYRA(PHYRA) Physo157500_PHYSO(PHYSO)
ORTHOMCL3731(12 genes,12 taxa):	EPrPA00000016569_PYTAP(PYTAP) EPrPI00000019877_PYTIR(PYTIR) EPrPR00000016433_PYTAR(PYTAR) EPrPV00000014621_PYTVE(PYTVE) EPrPW00000025951_PYTIW(PYTIW) HJ0_GLEAN_10017780_PHYP0(PHYP0) HJ1_GLEAN_10013724_PHYP1(PHYP1) HpaP802496_HYAAR(HYAAR) PITG_17245T0_PHYIN(PHYIN) PYU1_T001997_PYTUL(PYTUL) Phyra45895_PHYRA(PHYRA) Physo142900_PHYSO(PHYSO)
ORTHOMCL3734(12 genes,12 taxa):	EPrPA00000016588_PYTAP(PYTAP) EPrPI00000021556_PYTIR(PYTIR) EPrPR00000016432_PYTAR(PYTAR) EPrPV00000014624_PYTVE(PYTVE) EPrPW00000024968_PYTIW(PYTIW) HJ0_GLEAN_10017779_PHYP0(PHYP0) HJ1_GLEAN_10013723_PHYP1(PHYP1) HpaP802498_HYAAR(HYAAR) PITG_17244T0_PHYIN(PHYIN) PYU1_T001987_PYTUL(PYTUL) Phyra77678_PHYRA(PHYRA) Physo142901_PHYSO(PHYSO)
ORTHOMCL3735(12 genes,12 taxa):	EPrPA00000016613_PYTAP(PYTAP) EPrPI00000017821_PYTIR(PYTIR) EPrPR00000015066_PYTAR(PYTAR) EPrPV00000013379_PYTVE(PYTVE) EPrPW00000020356_PYTIW(PYTIW) HJ0_GLEAN_10015366_PHYP0(PHYP0) HJ1_GLEAN_10009097_PHYP1(PHYP1) HpaP804519_HYAAR(HYAAR) PITG_13255T0_PHYIN(PHYIN) PYU1_T014880_PYTUL(PYTUL) Phyra96707_PHYRA(PHYRA) Physo137017_PHYSO(PHYSO)
ORTHOMCL3737(12 genes,12 taxa):	EPrPA00000016640_PYTAP(PYTAP) EPrPI00000015106_PYTIR(PYTIR) EPrPR00000022193_PYTAR(PYTAR) EPrPV00000013110_PYTVE(PYTVE) EPrPW00000018910_PYTIW(PYTIW) HJ0_GLEAN_10013056_PHYP0(PHYP0) HJ1_GLEAN_10012837_PHYP1(PHYP1) HpaP809306_HYAAR(HYAAR) PITG_16792T0_PHYIN(PHYIN) PYU1_T009523_PYTUL(PYTUL) Phyra52177_PHYRA(PHYRA) Physo155554_PHYSO(PHYSO)
ORTHOMCL3739(12 genes,12 taxa):	EPrPA00000016656_PYTAP(PYTAP) EPrPI00000015099_PYTIR(PYTIR) EPrPR00000021598_PYTAR(PYTAR) EPrPV00000015999_PYTVE(PYTVE) EPrPW00000015105_PYTIW(PYTIW) HJ0_GLEAN_10013628_PHYP0(PHYP0) HJ1_GLEAN_10010952_PHYP1(PHYP1) HpaP807508_HYAAR(HYAAR) PITG_17452T0_PHYIN(PHYIN) PYU1_T011941_PYTUL(PYTUL) Phyra96181_PHYRA(PHYRA) Physo108175_PHYSO(PHYSO)
ORTHOMCL3740(12 genes,12 taxa):	EPrPA00000016659_PYTAP(PYTAP) EPrPI00000015102_PYTIR(PYTIR) EPrPR00000024388_PYTAR(PYTAR) EPrPV00000016004_PYTVE(PYTVE) EPrPW00000015106_PYTIW(PYTIW) HJ0_GLEAN_10013625_PHYP0(PHYP0) HJ1_GLEAN_10010949_PHYP1(PHYP1) HpaP807506_HYAAR(HYAAR) PITG_17455T0_PHYIN(PHYIN) PYU1_T011943_PYTUL(PYTUL) Phyra71978_PHYRA(PHYRA) Physo108174_PHYSO(PHYSO)
ORTHOMCL3744(12 genes,12 taxa):	EPrPA00000016682_PYTAP(PYTAP) EPrPI00000016600_PYTIR(PYTIR) EPrPR00000016772_PYTAR(PYTAR) EPrPV00000018851_PYTVE(PYTVE) EPrPW00000014406_PYTIW(PYTIW) HJ0_GLEAN_10005545_PHYP0(PHYP0) HJ1_GLEAN_10003832_PHYP1(PHYP1) HpaP808286_HYAAR(HYAAR) PITG_12948T0_PHYIN(PHYIN) PYU1_T000240_PYTUL(PYTUL) Phyra80721_PHYRA(PHYRA) Physo156297_PHYSO(PHYSO)
ORTHOMCL3745(12 genes,12 taxa):	EPrPA00000016689_PYTAP(PYTAP) EPrPI00000014251_PYTIR(PYTIR) EPrPR00000014282_PYTAR(PYTAR) EPrPV00000014403_PYTVE(PYTVE) EPrPW00000014758_PYTIW(PYTIW) HJ0_GLEAN_10012526_PHYP0(PHYP0) HJ1_GLEAN_10008963_PHYP1(PHYP1) HpaP805702_HYAAR(HYAAR) PITG_03853T0_PHYIN(PHYIN) PYU1_T013648_PYTUL(PYTUL) Phyra96791_PHYRA(PHYRA) Physo141085_PHYSO(PHYSO)
ORTHOMCL3746(12 genes,12 taxa):	EPrPA00000016695_PYTAP(PYTAP) EPrPI00000014243_PYTIR(PYTIR) EPrPR00000014276_PYTAR(PYTAR) EPrPV00000014387_PYTVE(PYTVE) EPrPW00000014763_PYTIW(PYTIW) HJ0_GLEAN_10012525_PHYP0(PHYP0) HJ1_GLEAN_10008964_PHYP1(PHYP1) HpaP805703_HYAAR(HYAAR) PITG_03854T0_PHYIN(PHYIN) PYU1_T013647_PYTUL(PYTUL) Phyra96793_PHYRA(PHYRA) Physo141084_PHYSO(PHYSO)
ORTHOMCL3747(12 genes,12 taxa):	EPrPA00000016697_PYTAP(PYTAP) EPrPI00000014248_PYTIR(PYTIR) EPrPR00000014278_PYTAR(PYTAR) EPrPV00000014391_PYTVE(PYTVE) EPrPW00000014764_PYTIW(PYTIW) HJ0_GLEAN_10012527_PHYP0(PHYP0) HJ1_GLEAN_10008962_PHYP1(PHYP1) HpaP805701_HYAAR(HYAAR) PITG_03852T0_PHYIN(PHYIN) PYU1_T013649_PYTUL(PYTUL) Phyra84230_PHYRA(PHYRA) Physo158271_PHYSO(PHYSO)
ORTHOMCL3748(12 genes,12 taxa):	EPrPA00000016698_PYTAP(PYTAP) EPrPI00000014252_PYTIR(PYTIR) EPrPR00000014274_PYTAR(PYTAR) EPrPV00000014393_PYTVE(PYTVE) EPrPW00000018303_PYTIW(PYTIW) HJ0_GLEAN_10012523_PHYP0(PHYP0) HJ1_GLEAN_10008966_PHYP1(PHYP1) HpaP805704_HYAAR(HYAAR) PITG_03855T0_PHYIN(PHYIN) PYU1_T013625_PYTUL(PYTUL) Phyra84234_PHYRA(PHYRA) Physo141082_PHYSO(PHYSO)
ORTHOMCL3749(12 genes,12 taxa):	EPrPA00000016701_PYTAP(PYTAP) EPrPI00000014241_PYTIR(PYTIR) EPrPR00000014275_PYTAR(PYTAR) EPrPV00000014396_PYTVE(PYTVE) EPrPW00000018305_PYTIW(PYTIW) HJ0_GLEAN_10012522_PHYP0(PHYP0) HJ1_GLEAN_10008967_PHYP1(PHYP1) HpaP805706_HYAAR(HYAAR) PITG_03856T0_PHYIN(PHYIN) PYU1_T013626_PYTUL(PYTUL) Phyra84236_PHYRA(PHYRA) Physo121523_PHYSO(PHYSO)
ORTHOMCL3750(12 genes,12 taxa):	EPrPA00000016725_PYTAP(PYTAP) EPrPI00000016533_PYTIR(PYTIR) EPrPR00000013485_PYTAR(PYTAR) EPrPV00000016102_PYTVE(PYTVE) EPrPW00000017574_PYTIW(PYTIW) HJ0_GLEAN_10008976_PHYP0(PHYP0) HJ1_GLEAN_10005690_PHYP1(PHYP1) HpaP802234_HYAAR(HYAAR) PITG_09937T0_PHYIN(PHYIN) PYU1_T002632_PYTUL(PYTUL) Phyra71470_PHYRA(PHYRA) Physo108591_PHYSO(PHYSO)
ORTHOMCL3751(12 genes,12 taxa):	EPrPA00000016727_PYTAP(PYTAP) EPrPI00000017003_PYTIR(PYTIR) EPrPR00000017969_PYTAR(PYTAR) EPrPV00000024132_PYTVE(PYTVE) EPrPW00000019358_PYTIW(PYTIW) HJ0_GLEAN_10016456_PHYP0(PHYP0) HJ1_GLEAN_10010615_PHYP1(PHYP1) HpaP801816_HYAAR(HYAAR) PITG_16479T0_PHYIN(PHYIN) PYU1_T002642_PYTUL(PYTUL) Phyra71676_PHYRA(PHYRA) Physo135928_PHYSO(PHYSO)
ORTHOMCL3752(12 genes,12 taxa):	EPrPA00000016730_PYTAP(PYTAP) EPrPI00000016538_PYTIR(PYTIR) EPrPR00000013492_PYTAR(PYTAR) EPrPV00000016092_PYTVE(PYTVE) EPrPW00000017570_PYTIW(PYTIW) HJ0_GLEAN_10015119_PHYP0(PHYP0) HJ1_GLEAN_10011196_PHYP1(PHYP1) HpaP802231_HYAAR(HYAAR) PITG_09932T0_PHYIN(PHYIN) PYU1_T002634_PYTUL(PYTUL) Phyra76929_PHYRA(PHYRA) Physo131867_PHYSO(PHYSO)
ORTHOMCL3753(12 genes,12 taxa):	EPrPA00000016734_PYTAP(PYTAP) EPrPI00000016539_PYTIR(PYTIR) EPrPR00000013491_PYTAR(PYTAR) EPrPV00000016095_PYTVE(PYTVE) EPrPW00000017571_PYTIW(PYTIW) HJ0_GLEAN_10015121_PHYP0(PHYP0) HJ1_GLEAN_10011194_PHYP1(PHYP1) HpaP802230_HYAAR(HYAAR) PITG_09930T0_PHYIN(PHYIN) PYU1_T002635_PYTUL(PYTUL) Phyra76931_PHYRA(PHYRA) Physo131869_PHYSO(PHYSO)
ORTHOMCL3755(12 genes,12 taxa):	EPrPA00000016739_PYTAP(PYTAP) EPrPI00000017012_PYTIR(PYTIR) EPrPR00000017967_PYTAR(PYTAR) EPrPV00000024157_PYTVE(PYTVE) EPrPW00000019363_PYTIW(PYTIW) HJ0_GLEAN_10001890_PHYP0(PHYP0) HJ1_GLEAN_10006661_PHYP1(PHYP1) HpaP802181_HYAAR(HYAAR) PITG_09835T0_PHYIN(PHYIN) PYU1_T002643_PYTUL(PYTUL) Phyra77001_PHYRA(PHYRA) Physo132116_PHYSO(PHYSO)
ORTHOMCL3757(12 genes,12 taxa):	EPrPA00000016767_PYTAP(PYTAP) EPrPI00000021738_PYTIR(PYTIR) EPrPR00000024090_PYTAR(PYTAR) EPrPV00000019529_PYTVE(PYTVE) EPrPW00000026987_PYTIW(PYTIW) HJ0_GLEAN_10002972_PHYP0(PHYP0) HJ1_GLEAN_10004625_PHYP1(PHYP1) HpaP803741_HYAAR(HYAAR) PITG_11795T0_PHYIN(PHYIN) PYU1_T007309_PYTUL(PYTUL) Phyra84090_PHYRA(PHYRA) Physo141458_PHYSO(PHYSO)
ORTHOMCL3758(12 genes,12 taxa):	EPrPA00000016768_PYTAP(PYTAP) EPrPI00000023002_PYTIR(PYTIR) EPrPR00000017036_PYTAR(PYTAR) EPrPV00000020116_PYTVE(PYTVE) EPrPW00000023486_PYTIW(PYTIW) HJ0_GLEAN_10006519_PHYP0(PHYP0) HJ1_GLEAN_10002510_PHYP1(PHYP1) HpaP803732_HYAAR(HYAAR) PITG_11789T0_PHYIN(PHYIN) PYU1_T007323_PYTUL(PYTUL) Phyra84088_PHYRA(PHYRA) Physo138930_PHYSO(PHYSO)
ORTHOMCL3760(12 genes,12 taxa):	EPrPA00000016785_PYTAP(PYTAP) EPrPI00000018969_PYTIR(PYTIR) EPrPR00000016075_PYTAR(PYTAR) EPrPV00000022473_PYTVE(PYTVE) EPrPW00000014701_PYTIW(PYTIW) HJ0_GLEAN_10009447_PHYP0(PHYP0) HJ1_GLEAN_10009225_PHYP1(PHYP1) HpaP814431_HYAAR(HYAAR) PITG_13184T0_PHYIN(PHYIN) PYU1_T000396_PYTUL(PYTUL) Phyra76576_PHYRA(PHYRA) Physo127915_PHYSO(PHYSO)
ORTHOMCL3761(12 genes,12 taxa):	EPrPA00000016789_PYTAP(PYTAP) EPrPI00000018968_PYTIR(PYTIR) EPrPR00000016073_PYTAR(PYTAR) EPrPV00000018282_PYTVE(PYTVE) EPrPW00000014705_PYTIW(PYTIW) HJ0_GLEAN_10009456_PHYP0(PHYP0) HJ1_GLEAN_10009216_PHYP1(PHYP1) HpaP809590_HYAAR(HYAAR) PITG_13172T0_PHYIN(PHYIN) PYU1_T000391_PYTUL(PYTUL) Phyra94555_PHYRA(PHYRA) Physo155373_PHYSO(PHYSO)
ORTHOMCL3762(12 genes,12 taxa):	EPrPA00000016792_PYTAP(PYTAP) EPrPI00000019317_PYTIR(PYTIR) EPrPR00000022904_PYTAR(PYTAR) EPrPV00000022472_PYTVE(PYTVE) EPrPW00000024906_PYTIW(PYTIW) HJ0_GLEAN_10009445_PHYP0(PHYP0) HJ1_GLEAN_10009227_PHYP1(PHYP1) HpaP809571_HYAAR(HYAAR) PITG_13186T0_PHYIN(PHYIN) PYU1_T000398_PYTUL(PYTUL) Phyra76574_PHYRA(PHYRA) Physo127913_PHYSO(PHYSO)
ORTHOMCL3763(12 genes,12 taxa):	EPrPA00000016793_PYTAP(PYTAP) EPrPI00000021333_PYTIR(PYTIR) EPrPR00000016071_PYTAR(PYTAR) EPrPV00000018279_PYTVE(PYTVE) EPrPW00000020957_PYTIW(PYTIW) HJ0_GLEAN_10009454_PHYP0(PHYP0) HJ1_GLEAN_10009218_PHYP1(PHYP1) HpaP809584_HYAAR(HYAAR) PITG_13174T0_PHYIN(PHYIN) PYU1_T000389_PYTUL(PYTUL) Phyra76583_PHYRA(PHYRA) Physo127908_PHYSO(PHYSO)
ORTHOMCL3764(12 genes,12 taxa):	EPrPA00000016819_PYTAP(PYTAP) EPrPI00000016003_PYTIR(PYTIR) EPrPR00000013418_PYTAR(PYTAR) EPrPV00000021825_PYTVE(PYTVE) EPrPW00000015409_PYTIW(PYTIW) HJ0_GLEAN_10016332_PHYP0(PHYP0) HJ1_GLEAN_10014502_PHYP1(PHYP1) HpaP801112_HYAAR(HYAAR) PITG_21334T0_PHYIN(PHYIN) PYU1_T004250_PYTUL(PYTUL) Phyra72721_PHYRA(PHYRA) Physo130247_PHYSO(PHYSO)
ORTHOMCL3765(12 genes,12 taxa):	EPrPA00000016823_PYTAP(PYTAP) EPrPI00000016001_PYTIR(PYTIR) EPrPR00000013422_PYTAR(PYTAR) EPrPV00000022378_PYTVE(PYTVE) EPrPW00000015410_PYTIW(PYTIW) HJ0_GLEAN_10016341_PHYP0(PHYP0) HJ1_GLEAN_10014512_PHYP1(PHYP1) HpaP814671_HYAAR(HYAAR) PITG_00410T0_PHYIN(PHYIN) PYU1_T004246_PYTUL(PYTUL) Phyra71031_PHYRA(PHYRA) Physo108456_PHYSO(PHYSO)
ORTHOMCL3767(12 genes,12 taxa):	EPrPA00000016838_PYTAP(PYTAP) EPrPI00000018239_PYTIR(PYTIR) EPrPR00000014135_PYTAR(PYTAR) EPrPV00000014559_PYTVE(PYTVE) EPrPW00000015134_PYTIW(PYTIW) HJ0_GLEAN_10010677_PHYP0(PHYP0) HJ1_GLEAN_10010828_PHYP1(PHYP1) HpaP800297_HYAAR(HYAAR) PITG_13915T0_PHYIN(PHYIN) PYU1_T006110_PYTUL(PYTUL) Phyra76785_PHYRA(PHYRA) Physo136435_PHYSO(PHYSO)
ORTHOMCL3768(12 genes,12 taxa):	EPrPA00000016839_PYTAP(PYTAP) EPrPI00000018240_PYTIR(PYTIR) EPrPR00000020121_PYTAR(PYTAR) EPrPV00000014557_PYTVE(PYTVE) EPrPW00000015135_PYTIW(PYTIW) HJ0_GLEAN_10010674_PHYP0(PHYP0) HJ1_GLEAN_10010831_PHYP1(PHYP1) HpaP800295_HYAAR(HYAAR) PITG_13911T0_PHYIN(PHYIN) PYU1_T006113_PYTUL(PYTUL) Phyra94623_PHYRA(PHYRA) Physo157401_PHYSO(PHYSO)
ORTHOMCL3769(12 genes,12 taxa):	EPrPA00000016840_PYTAP(PYTAP) EPrPI00000020706_PYTIR(PYTIR) EPrPR00000014131_PYTAR(PYTAR) EPrPV00000014539_PYTVE(PYTVE) EPrPW00000015775_PYTIW(PYTIW) HJ0_GLEAN_10016537_PHYP0(PHYP0) HJ1_GLEAN_10013929_PHYP1(PHYP1) HpaP814395_HYAAR(HYAAR) PITG_13920T0_PHYIN(PHYIN) PYU1_T006102_PYTUL(PYTUL) Phyra76788_PHYRA(PHYRA) Physo136422_PHYSO(PHYSO)
ORTHOMCL3770(12 genes,12 taxa):	EPrPA00000016845_PYTAP(PYTAP) EPrPI00000020712_PYTIR(PYTIR) EPrPR00000014133_PYTAR(PYTAR) EPrPV00000014551_PYTVE(PYTVE) EPrPW00000015780_PYTIW(PYTIW) HJ0_GLEAN_10016539_PHYP0(PHYP0) HJ1_GLEAN_10013931_PHYP1(PHYP1) HpaP814393_HYAAR(HYAAR) PITG_13918T0_PHYIN(PHYIN) PYU1_T006100_PYTUL(PYTUL) Phyra76790_PHYRA(PHYRA) Physo136424_PHYSO(PHYSO)
ORTHOMCL3771(12 genes,12 taxa):	EPrPA00000016847_PYTAP(PYTAP) EPrPI00000018245_PYTIR(PYTIR) EPrPR00000020120_PYTAR(PYTAR) EPrPV00000014541_PYTVE(PYTVE) EPrPW00000015130_PYTIW(PYTIW) HJ0_GLEAN_10010673_PHYP0(PHYP0) HJ1_GLEAN_10010832_PHYP1(PHYP1) HpaP800294_HYAAR(HYAAR) PITG_13910T0_PHYIN(PHYIN) PYU1_T006114_PYTUL(PYTUL) Phyra94621_PHYRA(PHYRA) Physo157402_PHYSO(PHYSO)
ORTHOMCL3772(12 genes,12 taxa):	EPrPA00000016849_PYTAP(PYTAP) EPrPI00000018247_PYTIR(PYTIR) EPrPR00000014130_PYTAR(PYTAR) EPrPV00000014545_PYTVE(PYTVE) EPrPW00000015131_PYTIW(PYTIW) HJ0_GLEAN_10010675_PHYP0(PHYP0) HJ1_GLEAN_10010830_PHYP1(PHYP1) HpaP800299_HYAAR(HYAAR) PITG_13913T0_PHYIN(PHYIN) PYU1_T006111_PYTUL(PYTUL) Phyra76783_PHYRA(PHYRA) Physo136437_PHYSO(PHYSO)
ORTHOMCL3773(12 genes,12 taxa):	EPrPA00000016856_PYTAP(PYTAP) EPrPI00000025311_PYTIR(PYTIR) EPrPR00000019469_PYTAR(PYTAR) EPrPV00000016943_PYTVE(PYTVE) EPrPW00000016863_PYTIW(PYTIW) HJ0_GLEAN_10010419_PHYP0(PHYP0) HJ1_GLEAN_10006334_PHYP1(PHYP1) HpaP800189_HYAAR(HYAAR) PITG_03008T0_PHYIN(PHYIN) PYU1_T001012_PYTUL(PYTUL) Phyra77883_PHYRA(PHYRA) Physo137218_PHYSO(PHYSO)
ORTHOMCL3774(12 genes,12 taxa):	EPrPA00000016857_PYTAP(PYTAP) EPrPI00000016447_PYTIR(PYTIR) EPrPR00000015886_PYTAR(PYTAR) EPrPV00000017723_PYTVE(PYTVE) EPrPW00000015456_PYTIW(PYTIW) HJ0_GLEAN_10004015_PHYP0(PHYP0) HJ1_GLEAN_10002100_PHYP1(PHYP1) HpaP800193_HYAAR(HYAAR) PITG_02996T0_PHYIN(PHYIN) PYU1_T001005_PYTUL(PYTUL) Phyra77874_PHYRA(PHYRA) Physo109009_PHYSO(PHYSO)
ORTHOMCL3775(12 genes,12 taxa):	EPrPA00000016858_PYTAP(PYTAP) EPrPI00000015554_PYTIR(PYTIR) EPrPR00000024151_PYTAR(PYTAR) EPrPV00000024301_PYTVE(PYTVE) EPrPW00000015458_PYTIW(PYTIW) HJ0_GLEAN_10017670_PHYP0(PHYP0) HJ1_GLEAN_10006320_PHYP1(PHYP1) HpaP800129_HYAAR(HYAAR) PITG_03019T0_PHYIN(PHYIN) PYU1_T001000_PYTUL(PYTUL) Phyra77897_PHYRA(PHYRA) Physo142384_PHYSO(PHYSO)
ORTHOMCL3779(12 genes,12 taxa):	EPrPA00000016878_PYTAP(PYTAP) EPrPI00000014403_PYTIR(PYTIR) EPrPR00000016107_PYTAR(PYTAR) EPrPV00000023560_PYTVE(PYTVE) EPrPW00000015455_PYTIW(PYTIW) HJ0_GLEAN_10013932_PHYP0(PHYP0) HJ1_GLEAN_10011266_PHYP1(PHYP1) HpaP810003_HYAAR(HYAAR) PITG_09139T0_PHYIN(PHYIN) PYU1_T001685_PYTUL(PYTUL) Phyra84501_PHYRA(PHYRA) Physo130978_PHYSO(PHYSO)
ORTHOMCL3782(12 genes,12 taxa):	EPrPA00000016902_PYTAP(PYTAP) EPrPI00000024486_PYTIR(PYTIR) EPrPR00000020129_PYTAR(PYTAR) EPrPV00000020889_PYTVE(PYTVE) EPrPW00000019078_PYTIW(PYTIW) HJ0_GLEAN_10007487_PHYP0(PHYP0) HJ1_GLEAN_10007088_PHYP1(PHYP1) HpaP805010_HYAAR(HYAAR) PITG_07048T0_PHYIN(PHYIN) PYU1_T003718_PYTUL(PYTUL) Phyra51347_PHYRA(PHYRA) Physo109207_PHYSO(PHYSO)
ORTHOMCL3783(12 genes,12 taxa):	EPrPA00000016903_PYTAP(PYTAP) EPrPI00000014612_PYTIR(PYTIR) EPrPR00000016869_PYTAR(PYTAR) EPrPV00000019923_PYTVE(PYTVE) EPrPW00000025296_PYTIW(PYTIW) HJ0_GLEAN_10005826_PHYP0(PHYP0) HJ1_GLEAN_10007122_PHYP1(PHYP1) HpaP806419_HYAAR(HYAAR) PITG_15321T0_PHYIN(PHYIN) PYU1_T003668_PYTUL(PYTUL) Phyra71611_PHYRA(PHYRA) Physo155812_PHYSO(PHYSO)
ORTHOMCL3784(12 genes,12 taxa):	EPrPA00000016904_PYTAP(PYTAP) EPrPI00000020228_PYTIR(PYTIR) EPrPR00000017080_PYTAR(PYTAR) EPrPV00000018463_PYTVE(PYTVE) EPrPW00000024027_PYTIW(PYTIW) HJ0_GLEAN_10009870_PHYP0(PHYP0) HJ1_GLEAN_10011683_PHYP1(PHYP1) HpaP808560_HYAAR(HYAAR) PITG_21222T0_PHYIN(PHYIN) PYU1_T003694_PYTUL(PYTUL) Phyra79364_PHYRA(PHYRA) Physo129238_PHYSO(PHYSO)
ORTHOMCL3786(12 genes,12 taxa):	EPrPA00000016913_PYTAP(PYTAP) EPrPI00000014603_PYTIR(PYTIR) EPrPR00000016866_PYTAR(PYTAR) EPrPV00000019916_PYTVE(PYTVE) EPrPW00000025297_PYTIW(PYTIW) HJ0_GLEAN_10005825_PHYP0(PHYP0) HJ1_GLEAN_10007121_PHYP1(PHYP1) HpaP806417_HYAAR(HYAAR) PITG_15322T0_PHYIN(PHYIN) PYU1_T003669_PYTUL(PYTUL) Phyra78394_PHYRA(PHYRA) Physo129606_PHYSO(PHYSO)
ORTHOMCL3787(12 genes,12 taxa):	EPrPA00000016914_PYTAP(PYTAP) EPrPI00000020224_PYTIR(PYTIR) EPrPR00000017081_PYTAR(PYTAR) EPrPV00000021801_PYTVE(PYTVE) EPrPW00000022543_PYTIW(PYTIW) HJ0_GLEAN_10009867_PHYP0(PHYP0) HJ1_GLEAN_10011686_PHYP1(PHYP1) HpaP814421_HYAAR(HYAAR) PITG_19037T0_PHYIN(PHYIN) PYU1_T003701_PYTUL(PYTUL) Phyra48310_PHYRA(PHYRA) Physo129624_PHYSO(PHYSO)
ORTHOMCL3789(12 genes,12 taxa):	EPrPA00000016933_PYTAP(PYTAP) EPrPI00000013484_PYTIR(PYTIR) EPrPR00000017518_PYTAR(PYTAR) EPrPV00000014601_PYTVE(PYTVE) EPrPW00000022713_PYTIW(PYTIW) HJ0_GLEAN_10010749_PHYP0(PHYP0) HJ1_GLEAN_10009351_PHYP1(PHYP1) HpaP813962_HYAAR(HYAAR) PITG_02084T0_PHYIN(PHYIN) PYU1_T012796_PYTUL(PYTUL) Phyra93616_PHYRA(PHYRA) Physo158405_PHYSO(PHYSO)
ORTHOMCL3791(12 genes,12 taxa):	EPrPA00000016952_PYTAP(PYTAP) EPrPI00000018236_PYTIR(PYTIR) EPrPR00000018730_PYTAR(PYTAR) EPrPV00000020375_PYTVE(PYTVE) EPrPW00000023724_PYTIW(PYTIW) HJ0_GLEAN_10009266_PHYP0(PHYP0) HJ1_GLEAN_10011038_PHYP1(PHYP1) HpaP813815_HYAAR(HYAAR) PITG_11750T0_PHYIN(PHYIN) PYU1_T003200_PYTUL(PYTUL) Phyra73289_PHYRA(PHYRA) Physo131296_PHYSO(PHYSO)
ORTHOMCL3792(12 genes,12 taxa):	EPrPA00000016956_PYTAP(PYTAP) EPrPI00000016716_PYTIR(PYTIR) EPrPR00000015810_PYTAR(PYTAR) EPrPV00000022401_PYTVE(PYTVE) EPrPW00000019966_PYTIW(PYTIW) HJ0_GLEAN_10012795_PHYP0(PHYP0) HJ1_GLEAN_10009200_PHYP1(PHYP1) HpaP810981_HYAAR(HYAAR) PITG_11735T0_PHYIN(PHYIN) PYU1_T003192_PYTUL(PYTUL) Phyra73282_PHYRA(PHYRA) Physo156244_PHYSO(PHYSO)
ORTHOMCL3793(12 genes,12 taxa):	EPrPA00000016962_PYTAP(PYTAP) EPrPI00000016710_PYTIR(PYTIR) EPrPR00000015815_PYTAR(PYTAR) EPrPV00000019510_PYTVE(PYTVE) EPrPW00000024541_PYTIW(PYTIW) HJ0_GLEAN_10012796_PHYP0(PHYP0) HJ1_GLEAN_10009201_PHYP1(PHYP1) HpaP810982_HYAAR(HYAAR) PITG_11734T0_PHYIN(PHYIN) PYU1_T003191_PYTUL(PYTUL) Phyra71096_PHYRA(PHYRA) Physo113670_PHYSO(PHYSO)
ORTHOMCL3795(12 genes,12 taxa):	EPrPA00000016969_PYTAP(PYTAP) EPrPI00000014510_PYTIR(PYTIR) EPrPR00000022670_PYTAR(PYTAR) EPrPV00000024146_PYTVE(PYTVE) EPrPW00000024073_PYTIW(PYTIW) HJ0_GLEAN_10016156_PHYP0(PHYP0) HJ1_GLEAN_10008211_PHYP1(PHYP1) HpaP803499_HYAAR(HYAAR) PITG_00125T0_PHYIN(PHYIN) PYU1_T012766_PYTUL(PYTUL) Phyra80374_PHYRA(PHYRA) Physo142782_PHYSO(PHYSO)
ORTHOMCL3797(12 genes,12 taxa):	EPrPA00000016973_PYTAP(PYTAP) EPrPI00000014511_PYTIR(PYTIR) EPrPR00000016611_PYTAR(PYTAR) EPrPV00000022558_PYTVE(PYTVE) EPrPW00000017393_PYTIW(PYTIW) HJ0_GLEAN_10016155_PHYP0(PHYP0) HJ1_GLEAN_10008212_PHYP1(PHYP1) HpaP803501_HYAAR(HYAAR) PITG_00127T0_PHYIN(PHYIN) PYU1_T012767_PYTUL(PYTUL) Phyra80375_PHYRA(PHYRA) Physo109508_PHYSO(PHYSO)
ORTHOMCL3798(12 genes,12 taxa):	EPrPA00000016976_PYTAP(PYTAP) EPrPI00000014520_PYTIR(PYTIR) EPrPR00000016027_PYTAR(PYTAR) EPrPV00000022557_PYTVE(PYTVE) EPrPW00000017392_PYTIW(PYTIW) HJ0_GLEAN_10016153_PHYP0(PHYP0) HJ1_GLEAN_10008213_PHYP1(PHYP1) HpaP803503_HYAAR(HYAAR) PITG_00129T0_PHYIN(PHYIN) PYU1_T012771_PYTUL(PYTUL) Phyra80377_PHYRA(PHYRA) Physo123207_PHYSO(PHYSO)
ORTHOMCL3800(12 genes,12 taxa):	EPrPA00000016992_PYTAP(PYTAP) EPrPI00000022931_PYTIR(PYTIR) EPrPR00000016500_PYTAR(PYTAR) EPrPV00000022704_PYTVE(PYTVE) EPrPW00000017378_PYTIW(PYTIW) HJ0_GLEAN_10015439_PHYP0(PHYP0) HJ1_GLEAN_10009731_PHYP1(PHYP1) HpaP808650_HYAAR(HYAAR) PITG_20507T0_PHYIN(PHYIN) PYU1_T006364_PYTUL(PYTUL) Phyra84912_PHYRA(PHYRA) Physo143938_PHYSO(PHYSO)
ORTHOMCL3803(12 genes,12 taxa):	EPrPA00000017006_PYTAP(PYTAP) EPrPI00000013907_PYTIR(PYTIR) EPrPR00000016083_PYTAR(PYTAR) EPrPV00000017292_PYTVE(PYTVE) EPrPW00000017888_PYTIW(PYTIW) HJ0_GLEAN_10015698_PHYP0(PHYP0) HJ1_GLEAN_10011312_PHYP1(PHYP1) HpaP810287_HYAAR(HYAAR) PITG_06819T0_PHYIN(PHYIN) PYU1_T010298_PYTUL(PYTUL) Phyra82933_PHYRA(PHYRA) Physo135696_PHYSO(PHYSO)
ORTHOMCL3804(12 genes,12 taxa):	EPrPA00000017007_PYTAP(PYTAP) EPrPI00000013909_PYTIR(PYTIR) EPrPR00000018741_PYTAR(PYTAR) EPrPV00000023148_PYTVE(PYTVE) EPrPW00000015213_PYTIW(PYTIW) HJ0_GLEAN_10015684_PHYP0(PHYP0) HJ1_GLEAN_10011325_PHYP1(PHYP1) HpaP810274_HYAAR(HYAAR) PITG_06832T0_PHYIN(PHYIN) PYU1_T010291_PYTUL(PYTUL) Phyra96474_PHYRA(PHYRA) Physo135714_PHYSO(PHYSO)
ORTHOMCL3805(12 genes,12 taxa):	EPrPA00000017010_PYTAP(PYTAP) EPrPI00000016530_PYTIR(PYTIR) EPrPR00000016078_PYTAR(PYTAR) EPrPV00000021396_PYTVE(PYTVE) EPrPW00000020305_PYTIW(PYTIW) HJ0_GLEAN_10017580_PHYP0(PHYP0) HJ1_GLEAN_10010501_PHYP1(PHYP1) HpaP805409_HYAAR(HYAAR) PITG_06894T0_PHYIN(PHYIN) PYU1_T010373_PYTUL(PYTUL) Phyra79877_PHYRA(PHYRA) Physo144475_PHYSO(PHYSO)
ORTHOMCL3807(12 genes,12 taxa):	EPrPA00000017017_PYTAP(PYTAP) EPrPI00000013910_PYTIR(PYTIR) EPrPR00000016077_PYTAR(PYTAR) EPrPV00000017295_PYTVE(PYTVE) EPrPW00000017886_PYTIW(PYTIW) HJ0_GLEAN_10015701_PHYP0(PHYP0) HJ1_GLEAN_10011308_PHYP1(PHYP1) HpaP810290_HYAAR(HYAAR) PITG_06815T0_PHYIN(PHYIN) PYU1_T010288_PYTUL(PYTUL) Phyra72065_PHYRA(PHYRA) Physo108894_PHYSO(PHYSO)
ORTHOMCL3808(12 genes,12 taxa):	EPrPA00000017019_PYTAP(PYTAP) EPrPI00000013920_PYTIR(PYTIR) EPrPR00000016085_PYTAR(PYTAR) EPrPV00000017288_PYTVE(PYTVE) EPrPW00000017883_PYTIW(PYTIW) HJ0_GLEAN_10015702_PHYP0(PHYP0) HJ1_GLEAN_10011307_PHYP1(PHYP1) HpaP810291_HYAAR(HYAAR) PITG_06814T0_PHYIN(PHYIN) PYU1_T010289_PYTUL(PYTUL) Phyra82927_PHYRA(PHYRA) Physo135691_PHYSO(PHYSO)
ORTHOMCL3809(12 genes,12 taxa):	EPrPA00000017030_PYTAP(PYTAP) EPrPI00000022793_PYTIR(PYTIR) EPrPR00000013111_PYTAR(PYTAR) EPrPV00000016812_PYTVE(PYTVE) EPrPW00000020295_PYTIW(PYTIW) HJ0_GLEAN_10007121_PHYP0(PHYP0) HJ1_GLEAN_10012743_PHYP1(PHYP1) HpaP814872_HYAAR(HYAAR) PITG_06679T0_PHYIN(PHYIN) PYU1_T012998_PYTUL(PYTUL) Phyra97155_PHYRA(PHYRA) Physo158138_PHYSO(PHYSO)
ORTHOMCL3810(12 genes,12 taxa):	EPrPA00000017031_PYTAP(PYTAP) EPrPI00000019397_PYTIR(PYTIR) EPrPR00000013101_PYTAR(PYTAR) EPrPV00000016814_PYTVE(PYTVE) EPrPW00000023755_PYTIW(PYTIW) HJ0_GLEAN_10017300_PHYP0(PHYP0) HJ1_GLEAN_10013378_PHYP1(PHYP1) HpaP809927_HYAAR(HYAAR) PITG_06304T0_PHYIN(PHYIN) PYU1_T013011_PYTUL(PYTUL) Phyra94792_PHYRA(PHYRA) Physo156937_PHYSO(PHYSO)
ORTHOMCL3811(12 genes,12 taxa):	EPrPA00000017040_PYTAP(PYTAP) EPrPI00000019400_PYTIR(PYTIR) EPrPR00000013085_PYTAR(PYTAR) EPrPV00000020924_PYTVE(PYTVE) EPrPW00000019374_PYTIW(PYTIW) HJ0_GLEAN_10017293_PHYP0(PHYP0) HJ1_GLEAN_10013384_PHYP1(PHYP1) HpaP805913_HYAAR(HYAAR) PITG_06283T0_PHYIN(PHYIN) PYU1_T013008_PYTUL(PYTUL) Phyra77398_PHYRA(PHYRA) Physo135713_PHYSO(PHYSO)
ORTHOMCL3812(12 genes,12 taxa):	EPrPA00000017051_PYTAP(PYTAP) EPrPI00000025149_PYTIR(PYTIR) EPrPR00000015930_PYTAR(PYTAR) EPrPV00000020829_PYTVE(PYTVE) EPrPW00000018438_PYTIW(PYTIW) HJ0_GLEAN_10009008_PHYP0(PHYP0) HJ1_GLEAN_10011277_PHYP1(PHYP1) HpaP808714_HYAAR(HYAAR) PITG_06702T0_PHYIN(PHYIN) PYU1_T014518_PYTUL(PYTUL) Phyra83530_PHYRA(PHYRA) Physo140391_PHYSO(PHYSO)
ORTHOMCL3813(12 genes,12 taxa):	EPrPA00000017069_PYTAP(PYTAP) EPrPI00000018670_PYTIR(PYTIR) EPrPR00000014497_PYTAR(PYTAR) EPrPV00000020476_PYTVE(PYTVE) EPrPW00000026223_PYTIW(PYTIW) HJ0_GLEAN_10003911_PHYP0(PHYP0) HJ1_GLEAN_10005990_PHYP1(PHYP1) HpaP810663_HYAAR(HYAAR) PITG_06516T0_PHYIN(PHYIN) PYU1_T014502_PYTUL(PYTUL) Phyra79479_PHYRA(PHYRA) Physo140893_PHYSO(PHYSO)
ORTHOMCL3814(12 genes,12 taxa):	EPrPA00000017072_PYTAP(PYTAP) EPrPI00000022480_PYTIR(PYTIR) EPrPR00000025149_PYTAR(PYTAR) EPrPV00000018114_PYTVE(PYTVE) EPrPW00000024668_PYTIW(PYTIW) HJ0_GLEAN_10006983_PHYP0(PHYP0) HJ1_GLEAN_10005449_PHYP1(PHYP1) HpaP814747_HYAAR(HYAAR) PITG_02662T0_PHYIN(PHYIN) PYU1_T008487_PYTUL(PYTUL) Phyra79196_PHYRA(PHYRA) Physo139089_PHYSO(PHYSO)
ORTHOMCL3815(12 genes,12 taxa):	EPrPA00000017075_PYTAP(PYTAP) EPrPI00000017212_PYTIR(PYTIR) EPrPR00000022288_PYTAR(PYTAR) EPrPV00000015775_PYTVE(PYTVE) EPrPW00000023314_PYTIW(PYTIW) HJ0_GLEAN_10006980_PHYP0(PHYP0) HJ1_GLEAN_10005446_PHYP1(PHYP1) HpaP804671_HYAAR(HYAAR) PITG_02665T0_PHYIN(PHYIN) PYU1_T008504_PYTUL(PYTUL) Phyra95316_PHYRA(PHYRA) Physo139092_PHYSO(PHYSO)
ORTHOMCL3816(12 genes,12 taxa):	EPrPA00000017077_PYTAP(PYTAP) EPrPI00000017211_PYTIR(PYTIR) EPrPR00000016873_PYTAR(PYTAR) EPrPV00000015774_PYTVE(PYTVE) EPrPW00000017291_PYTIW(PYTIW) HJ0_GLEAN_10006978_PHYP0(PHYP0) HJ1_GLEAN_10000680_PHYP1(PHYP1) HpaP804674_HYAAR(HYAAR) PITG_02667T0_PHYIN(PHYIN) PYU1_T008501_PYTUL(PYTUL) Phyra79200_PHYRA(PHYRA) Physo139095_PHYSO(PHYSO)
ORTHOMCL3817(12 genes,12 taxa):	EPrPA00000017078_PYTAP(PYTAP) EPrPI00000017213_PYTIR(PYTIR) EPrPR00000016870_PYTAR(PYTAR) EPrPV00000015776_PYTVE(PYTVE) EPrPW00000017293_PYTIW(PYTIW) HJ0_GLEAN_10007019_PHYP0(PHYP0) HJ1_GLEAN_10005654_PHYP1(PHYP1) HpaP804680_HYAAR(HYAAR) PITG_02672T0_PHYIN(PHYIN) PYU1_T008499_PYTUL(PYTUL) Phyra48214_PHYRA(PHYRA) Physo120016_PHYSO(PHYSO)
ORTHOMCL3818(12 genes,12 taxa):	EPrPA00000017083_PYTAP(PYTAP) EPrPI00000017203_PYTIR(PYTIR) EPrPR00000016876_PYTAR(PYTAR) EPrPV00000015764_PYTVE(PYTVE) EPrPW00000017287_PYTIW(PYTIW) HJ0_GLEAN_10007020_PHYP0(PHYP0) HJ1_GLEAN_10005655_PHYP1(PHYP1) HpaP804679_HYAAR(HYAAR) PITG_02671T0_PHYIN(PHYIN) PYU1_T008500_PYTUL(PYTUL) Phyra95317_PHYRA(PHYRA) Physo139097_PHYSO(PHYSO)
ORTHOMCL3819(12 genes,12 taxa):	EPrPA00000017086_PYTAP(PYTAP) EPrPI00000018030_PYTIR(PYTIR) EPrPR00000018607_PYTAR(PYTAR) EPrPV00000018264_PYTVE(PYTVE) EPrPW00000014067_PYTIW(PYTIW) HJ0_GLEAN_10014202_PHYP0(PHYP0) HJ1_GLEAN_10008637_PHYP1(PHYP1) HpaP812269_HYAAR(HYAAR) PITG_02608T0_PHYIN(PHYIN) PYU1_T008430_PYTUL(PYTUL) Phyra77502_PHYRA(PHYRA) Physo144100_PHYSO(PHYSO)
ORTHOMCL3821(12 genes,12 taxa):	EPrPA00000017101_PYTAP(PYTAP) EPrPI00000021021_PYTIR(PYTIR) EPrPR00000013696_PYTAR(PYTAR) EPrPV00000016273_PYTVE(PYTVE) EPrPW00000018847_PYTIW(PYTIW) HJ0_GLEAN_10004168_PHYP0(PHYP0) HJ1_GLEAN_10002411_PHYP1(PHYP1) HpaP800864_HYAAR(HYAAR) PITG_02282T0_PHYIN(PHYIN) PYU1_T004725_PYTUL(PYTUL) Phyra80468_PHYRA(PHYRA) Physo108276_PHYSO(PHYSO)
ORTHOMCL3825(12 genes,12 taxa):	EPrPA00000017112_PYTAP(PYTAP) EPrPI00000022087_PYTIR(PYTIR) EPrPR00000013695_PYTAR(PYTAR) EPrPV00000016261_PYTVE(PYTVE) EPrPW00000018846_PYTIW(PYTIW) HJ0_GLEAN_10015546_PHYP0(PHYP0) HJ1_GLEAN_10011805_PHYP1(PHYP1) HpaP814283_HYAAR(HYAAR) PITG_02284T0_PHYIN(PHYIN) PYU1_T004727_PYTUL(PYTUL) Phyra80474_PHYRA(PHYRA) Physo111082_PHYSO(PHYSO)
ORTHOMCL3827(12 genes,12 taxa):	EPrPA00000017114_PYTAP(PYTAP) EPrPI00000020464_PYTIR(PYTIR) EPrPR00000020168_PYTAR(PYTAR) EPrPV00000015338_PYTVE(PYTVE) EPrPW00000025559_PYTIW(PYTIW) HJ0_GLEAN_10015515_PHYP0(PHYP0) HJ1_GLEAN_10011833_PHYP1(PHYP1) HpaP800843_HYAAR(HYAAR) PITG_02329T0_PHYIN(PHYIN) PYU1_T004696_PYTUL(PYTUL) Phyra40544_PHYRA(PHYRA) Physo111043_PHYSO(PHYSO)
ORTHOMCL3828(12 genes,12 taxa):	EPrPA00000017116_PYTAP(PYTAP) EPrPI00000021025_PYTIR(PYTIR) EPrPR00000013692_PYTAR(PYTAR) EPrPV00000016276_PYTVE(PYTVE) EPrPW00000020811_PYTIW(PYTIW) HJ0_GLEAN_10015545_PHYP0(PHYP0) HJ1_GLEAN_10011806_PHYP1(PHYP1) HpaP814282_HYAAR(HYAAR) PITG_02285T0_PHYIN(PHYIN) PYU1_T004722_PYTUL(PYTUL) Phyra80473_PHYRA(PHYRA) Physo128441_PHYSO(PHYSO)
ORTHOMCL3829(12 genes,12 taxa):	EPrPA00000017117_PYTAP(PYTAP) EPrPI00000026080_PYTIR(PYTIR) EPrPR00000022716_PYTAR(PYTAR) EPrPV00000016275_PYTVE(PYTVE) EPrPW00000024056_PYTIW(PYTIW) HJ0_GLEAN_10016043_PHYP0(PHYP0) HJ1_GLEAN_10012268_PHYP1(PHYP1) HpaP800872_HYAAR(HYAAR) PITG_02268T0_PHYIN(PHYIN) PYU1_T004733_PYTUL(PYTUL) Phyra80461_PHYRA(PHYRA) Physo128460_PHYSO(PHYSO)
ORTHOMCL3831(12 genes,12 taxa):	EPrPA00000017119_PYTAP(PYTAP) EPrPI00000021024_PYTIR(PYTIR) EPrPR00000013693_PYTAR(PYTAR) EPrPV00000016270_PYTVE(PYTVE) EPrPW00000018850_PYTIW(PYTIW) HJ0_GLEAN_10004167_PHYP0(PHYP0) HJ1_GLEAN_10002409_PHYP1(PHYP1) HpaP800865_HYAAR(HYAAR) PITG_02283T0_PHYIN(PHYIN) PYU1_T004724_PYTUL(PYTUL) Phyra80467_PHYRA(PHYRA) Physo128447_PHYSO(PHYSO)
ORTHOMCL3832(12 genes,12 taxa):	EPrPA00000017134_PYTAP(PYTAP) EPrPI00000022384_PYTIR(PYTIR) EPrPR00000019919_PYTAR(PYTAR) EPrPV00000017450_PYTVE(PYTVE) EPrPW00000025923_PYTIW(PYTIW) HJ0_GLEAN_10012353_PHYP0(PHYP0) HJ1_GLEAN_10011249_PHYP1(PHYP1) HpaP811156_HYAAR(HYAAR) PITG_15677T0_PHYIN(PHYIN) PYU1_T003875_PYTUL(PYTUL) Phyra73728_PHYRA(PHYRA) Physo156200_PHYSO(PHYSO)
ORTHOMCL3833(12 genes,12 taxa):	EPrPA00000017140_PYTAP(PYTAP) EPrPI00000021839_PYTIR(PYTIR) EPrPR00000017340_PYTAR(PYTAR) EPrPV00000019920_PYTVE(PYTVE) EPrPW00000018394_PYTIW(PYTIW) HJ0_GLEAN_10007223_PHYP0(PHYP0) HJ1_GLEAN_10004270_PHYP1(PHYP1) HpaP813786_HYAAR(HYAAR) PITG_04010T0_PHYIN(PHYIN) PYU1_T012984_PYTUL(PYTUL) Phyra79353_PHYRA(PHYRA) Physo112102_PHYSO(PHYSO)
ORTHOMCL3834(12 genes,12 taxa):	EPrPA00000017142_PYTAP(PYTAP) EPrPI00000016028_PYTIR(PYTIR) EPrPR00000018182_PYTAR(PYTAR) EPrPV00000017082_PYTVE(PYTVE) EPrPW00000015705_PYTIW(PYTIW) HJ0_GLEAN_10009944_PHYP0(PHYP0) HJ1_GLEAN_10012495_PHYP1(PHYP1) HpaP806394_HYAAR(HYAAR) PITG_15252T0_PHYIN(PHYIN) PYU1_T012933_PYTUL(PYTUL) Phyra78432_PHYRA(PHYRA) Physo129556_PHYSO(PHYSO)
ORTHOMCL3835(12 genes,12 taxa):	EPrPA00000017153_PYTAP(PYTAP) EPrPI00000022329_PYTIR(PYTIR) EPrPR00000015219_PYTAR(PYTAR) EPrPV00000020546_PYTVE(PYTVE) EPrPW00000020542_PYTIW(PYTIW) HJ0_GLEAN_10009280_PHYP0(PHYP0) HJ1_GLEAN_10006053_PHYP1(PHYP1) HpaP814823_HYAAR(HYAAR) PITG_15288T0_PHYIN(PHYIN) PYU1_T012974_PYTUL(PYTUL) Phyra95098_PHYRA(PHYRA) Physo129600_PHYSO(PHYSO)
ORTHOMCL3836(12 genes,12 taxa):	EPrPA00000017157_PYTAP(PYTAP) EPrPI00000016021_PYTIR(PYTIR) EPrPR00000018179_PYTAR(PYTAR) EPrPV00000017072_PYTVE(PYTVE) EPrPW00000015702_PYTIW(PYTIW) HJ0_GLEAN_10009945_PHYP0(PHYP0) HJ1_GLEAN_10012494_PHYP1(PHYP1) HpaP806395_HYAAR(HYAAR) PITG_15251T0_PHYIN(PHYIN) PYU1_T012934_PYTUL(PYTUL) Phyra78433_PHYRA(PHYRA) Physo129555_PHYSO(PHYSO)
ORTHOMCL3837(12 genes,12 taxa):	EPrPA00000017186_PYTAP(PYTAP) EPrPI00000013669_PYTIR(PYTIR) EPrPR00000015835_PYTAR(PYTAR) EPrPV00000018214_PYTVE(PYTVE) EPrPW00000021960_PYTIW(PYTIW) HJ0_GLEAN_10010521_PHYP0(PHYP0) HJ1_GLEAN_10005298_PHYP1(PHYP1) HpaP812956_HYAAR(HYAAR) PITG_08211T0_PHYIN(PHYIN) PYU1_T011068_PYTUL(PYTUL) Phyra78694_PHYRA(PHYRA) Physo135379_PHYSO(PHYSO)
ORTHOMCL3838(12 genes,12 taxa):	EPrPA00000017192_PYTAP(PYTAP) EPrPI00000013678_PYTIR(PYTIR) EPrPR00000022024_PYTAR(PYTAR) EPrPV00000016426_PYTVE(PYTVE) EPrPW00000017212_PYTIW(PYTIW) HJ0_GLEAN_10008268_PHYP0(PHYP0) HJ1_GLEAN_10002694_PHYP1(PHYP1) HpaP814160_HYAAR(HYAAR) PITG_08196T0_PHYIN(PHYIN) PYU1_T011076_PYTUL(PYTUL) Phyra95195_PHYRA(PHYRA) Physo157216_PHYSO(PHYSO)
ORTHOMCL3839(12 genes,12 taxa):	EPrPA00000017197_PYTAP(PYTAP) EPrPI00000013688_PYTIR(PYTIR) EPrPR00000022026_PYTAR(PYTAR) EPrPV00000016434_PYTVE(PYTVE) EPrPW00000017215_PYTIW(PYTIW) HJ0_GLEAN_10008267_PHYP0(PHYP0) HJ1_GLEAN_10002696_PHYP1(PHYP1) HpaP814840_HYAAR(HYAAR) PITG_08197T0_PHYIN(PHYIN) PYU1_T011077_PYTUL(PYTUL) Phyra95198_PHYRA(PHYRA) Physo157214_PHYSO(PHYSO)
ORTHOMCL3840(12 genes,12 taxa):	EPrPA00000017198_PYTAP(PYTAP) EPrPI00000013671_PYTIR(PYTIR) EPrPR00000022321_PYTAR(PYTAR) EPrPV00000016433_PYTVE(PYTVE) EPrPW00000022176_PYTIW(PYTIW) HJ0_GLEAN_10008264_PHYP0(PHYP0) HJ1_GLEAN_10004103_PHYP1(PHYP1) HpaP812964_HYAAR(HYAAR) PITG_08200T0_PHYIN(PHYIN) PYU1_T011079_PYTUL(PYTUL) Phyra78687_PHYRA(PHYRA) Physo135388_PHYSO(PHYSO)
ORTHOMCL3841(12 genes,12 taxa):	EPrPA00000017201_PYTAP(PYTAP) EPrPI00000014361_PYTIR(PYTIR) EPrPR00000025387_PYTAR(PYTAR) EPrPV00000019803_PYTVE(PYTVE) EPrPW00000015337_PYTIW(PYTIW) HJ0_GLEAN_10009889_PHYP0(PHYP0) HJ1_GLEAN_10011537_PHYP1(PHYP1) HpaP807593_HYAAR(HYAAR) PITG_02491T0_PHYIN(PHYIN) PYU1_T004538_PYTUL(PYTUL) Phyra77601_PHYRA(PHYRA) Physo128271_PHYSO(PHYSO)
ORTHOMCL3842(12 genes,12 taxa):	EPrPA00000017206_PYTAP(PYTAP) EPrPI00000013105_PYTIR(PYTIR) EPrPR00000023013_PYTAR(PYTAR) EPrPV00000017464_PYTVE(PYTVE) EPrPW00000025062_PYTIW(PYTIW) HJ0_GLEAN_10007675_PHYP0(PHYP0) HJ1_GLEAN_10005902_PHYP1(PHYP1) HpaP808015_HYAAR(HYAAR) PITG_02731T0_PHYIN(PHYIN) PYU1_T004441_PYTUL(PYTUL) Phyra79257_PHYRA(PHYRA) Physo139155_PHYSO(PHYSO)
ORTHOMCL3843(12 genes,12 taxa):	EPrPA00000017207_PYTAP(PYTAP) EPrPI00000013088_PYTIR(PYTIR) EPrPR00000021120_PYTAR(PYTAR) EPrPV00000017460_PYTVE(PYTVE) EPrPW00000018566_PYTIW(PYTIW) HJ0_GLEAN_10010736_PHYP0(PHYP0) HJ1_GLEAN_10011986_PHYP1(PHYP1) HpaP808010_HYAAR(HYAAR) PITG_02724T0_PHYIN(PHYIN) PYU1_T004436_PYTUL(PYTUL) Phyra95345_PHYRA(PHYRA) Physo109188_PHYSO(PHYSO)
ORTHOMCL3844(12 genes,12 taxa):	EPrPA00000017220_PYTAP(PYTAP) EPrPI00000022352_PYTIR(PYTIR) EPrPR00000013088_PYTAR(PYTAR) EPrPV00000021840_PYTVE(PYTVE) EPrPW00000021563_PYTIW(PYTIW) HJ0_GLEAN_10007383_PHYP0(PHYP0) HJ1_GLEAN_10003603_PHYP1(PHYP1) HpaP805991_HYAAR(HYAAR) PITG_06403T0_PHYIN(PHYIN) PYU1_T013060_PYTUL(PYTUL) Phyra77337_PHYRA(PHYRA) Physo134298_PHYSO(PHYSO)
ORTHOMCL3845(12 genes,12 taxa):	EPrPA00000017230_PYTAP(PYTAP) EPrPI00000016167_PYTIR(PYTIR) EPrPR00000013097_PYTAR(PYTAR) EPrPV00000017947_PYTVE(PYTVE) EPrPW00000020218_PYTIW(PYTIW) HJ0_GLEAN_10017321_PHYP0(PHYP0) HJ1_GLEAN_10013361_PHYP1(PHYP1) HpaP805923_HYAAR(HYAAR) PITG_06479T0_PHYIN(PHYIN) PYU1_T013032_PYTUL(PYTUL) Phyra94783_PHYRA(PHYRA) Physo134360_PHYSO(PHYSO)
ORTHOMCL3846(12 genes,12 taxa):	EPrPA00000017231_PYTAP(PYTAP) EPrPI00000016176_PYTIR(PYTIR) EPrPR00000025593_PYTAR(PYTAR) EPrPV00000023084_PYTVE(PYTVE) EPrPW00000022052_PYTIW(PYTIW) HJ0_GLEAN_10004913_PHYP0(PHYP0) HJ1_GLEAN_10003418_PHYP1(PHYP1) HpaP805984_HYAAR(HYAAR) PITG_06415T0_PHYIN(PHYIN) PYU1_T013048_PYTUL(PYTUL) Phyra71510_PHYRA(PHYRA) Physo108777_PHYSO(PHYSO)
ORTHOMCL3847(12 genes,12 taxa):	EPrPA00000017233_PYTAP(PYTAP) EPrPI00000016175_PYTIR(PYTIR) EPrPR00000022939_PYTAR(PYTAR) EPrPV00000020472_PYTVE(PYTVE) EPrPW00000022053_PYTIW(PYTIW) HJ0_GLEAN_10004914_PHYP0(PHYP0) HJ1_GLEAN_10003419_PHYP1(PHYP1) HpaP805983_HYAAR(HYAAR) PITG_06410T0_PHYIN(PHYIN) PYU1_T013049_PYTUL(PYTUL) Phyra77342_PHYRA(PHYRA) Physo134304_PHYSO(PHYSO)
ORTHOMCL3848(12 genes,12 taxa):	EPrPA00000017234_PYTAP(PYTAP) EPrPI00000016170_PYTIR(PYTIR) EPrPR00000013103_PYTAR(PYTAR) EPrPV00000017950_PYTVE(PYTVE) EPrPW00000021411_PYTIW(PYTIW) HJ0_GLEAN_10017324_PHYP0(PHYP0) HJ1_GLEAN_10013359_PHYP1(PHYP1) HpaP805945_HYAAR(HYAAR) PITG_06476T0_PHYIN(PHYIN) PYU1_T013038_PYTUL(PYTUL) Phyra77376_PHYRA(PHYRA) Physo134358_PHYSO(PHYSO)
ORTHOMCL3850(12 genes,12 taxa):	EPrPA00000017239_PYTAP(PYTAP) EPrPI00000017238_PYTIR(PYTIR) EPrPR00000013099_PYTAR(PYTAR) EPrPV00000017949_PYTVE(PYTVE) EPrPW00000021938_PYTIW(PYTIW) HJ0_GLEAN_10017316_PHYP0(PHYP0) HJ1_GLEAN_10013366_PHYP1(PHYP1) HpaP805919_HYAAR(HYAAR) PITG_06483T0_PHYIN(PHYIN) PYU1_T013023_PYTUL(PYTUL) Phyra94787_PHYRA(PHYRA) Physo134365_PHYSO(PHYSO)
ORTHOMCL3851(12 genes,12 taxa):	EPrPA00000017246_PYTAP(PYTAP) EPrPI00000013394_PYTIR(PYTIR) EPrPR00000015821_PYTAR(PYTAR) EPrPV00000020363_PYTVE(PYTVE) EPrPW00000022404_PYTIW(PYTIW) HJ0_GLEAN_10014842_PHYP0(PHYP0) HJ1_GLEAN_10006756_PHYP1(PHYP1) HpaP803063_HYAAR(HYAAR) PITG_00705T0_PHYIN(PHYIN) PYU1_T014381_PYTUL(PYTUL) Phyra84150_PHYRA(PHYRA) Physo137513_PHYSO(PHYSO)
ORTHOMCL3852(12 genes,12 taxa):	EPrPA00000017247_PYTAP(PYTAP) EPrPI00000013387_PYTIR(PYTIR) EPrPR00000015816_PYTAR(PYTAR) EPrPV00000020361_PYTVE(PYTVE) EPrPW00000022403_PYTIW(PYTIW) HJ0_GLEAN_10014845_PHYP0(PHYP0) HJ1_GLEAN_10006753_PHYP1(PHYP1) HpaP803060_HYAAR(HYAAR) PITG_00709T0_PHYIN(PHYIN) PYU1_T014380_PYTUL(PYTUL) Phyra84146_PHYRA(PHYRA) Physo137516_PHYSO(PHYSO)
ORTHOMCL3853(12 genes,12 taxa):	EPrPA00000017255_PYTAP(PYTAP) EPrPI00000013384_PYTIR(PYTIR) EPrPR00000015817_PYTAR(PYTAR) EPrPV00000024355_PYTVE(PYTVE) EPrPW00000017580_PYTIW(PYTIW) HJ0_GLEAN_10014841_PHYP0(PHYP0) HJ1_GLEAN_10006757_PHYP1(PHYP1) HpaP803064_HYAAR(HYAAR) PITG_00704T0_PHYIN(PHYIN) PYU1_T014401_PYTUL(PYTUL) Phyra84152_PHYRA(PHYRA) Physo137512_PHYSO(PHYSO)
ORTHOMCL3855(12 genes,12 taxa):	EPrPA00000017264_PYTAP(PYTAP) EPrPI00000013405_PYTIR(PYTIR) EPrPR00000015826_PYTAR(PYTAR) EPrPV00000021197_PYTVE(PYTVE) EPrPW00000021534_PYTIW(PYTIW) HJ0_GLEAN_10014836_PHYP0(PHYP0) HJ1_GLEAN_10006762_PHYP1(PHYP1) HpaP803068_HYAAR(HYAAR) PITG_00699T0_PHYIN(PHYIN) PYU1_T014396_PYTUL(PYTUL) Phyra84155_PHYRA(PHYRA) Physo143355_PHYSO(PHYSO)
ORTHOMCL3857(12 genes,12 taxa):	EPrPA00000017267_PYTAP(PYTAP) EPrPI00000013571_PYTIR(PYTIR) EPrPR00000014875_PYTAR(PYTAR) EPrPV00000014810_PYTVE(PYTVE) EPrPW00000023706_PYTIW(PYTIW) HJ0_GLEAN_10016855_PHYP0(PHYP0) HJ1_GLEAN_10013465_PHYP1(PHYP1) HpaP806193_HYAAR(HYAAR) PITG_00980T0_PHYIN(PHYIN) PYU1_T001903_PYTUL(PYTUL) Phyra77794_PHYRA(PHYRA) Physo127076_PHYSO(PHYSO)
ORTHOMCL3858(12 genes,12 taxa):	EPrPA00000017268_PYTAP(PYTAP) EPrPI00000013590_PYTIR(PYTIR) EPrPR00000014874_PYTAR(PYTAR) EPrPV00000019729_PYTVE(PYTVE) EPrPW00000026131_PYTIW(PYTIW) HJ0_GLEAN_10016857_PHYP0(PHYP0) HJ1_GLEAN_10013467_PHYP1(PHYP1) HpaP806198_HYAAR(HYAAR) PITG_00982T0_PHYIN(PHYIN) PYU1_T001860_PYTUL(PYTUL) Phyra77796_PHYRA(PHYRA) Physo127078_PHYSO(PHYSO)
ORTHOMCL3859(12 genes,12 taxa):	EPrPA00000017275_PYTAP(PYTAP) EPrPI00000020795_PYTIR(PYTIR) EPrPR00000017122_PYTAR(PYTAR) EPrPV00000014155_PYTVE(PYTVE) EPrPW00000025684_PYTIW(PYTIW) HJ0_GLEAN_10005974_PHYP0(PHYP0) HJ1_GLEAN_10004916_PHYP1(PHYP1) HpaP806217_HYAAR(HYAAR) PITG_01030T0_PHYIN(PHYIN) PYU1_T001836_PYTUL(PYTUL) Phyra96356_PHYRA(PHYRA) Physo108140_PHYSO(PHYSO)
ORTHOMCL3863(12 genes,12 taxa):	EPrPA00000017314_PYTAP(PYTAP) EPrPI00000018509_PYTIR(PYTIR) EPrPR00000014954_PYTAR(PYTAR) EPrPV00000018375_PYTVE(PYTVE) EPrPW00000019497_PYTIW(PYTIW) HJ0_GLEAN_10003246_PHYP0(PHYP0) HJ1_GLEAN_10001134_PHYP1(PHYP1) HpaP811517_HYAAR(HYAAR) PITG_10238T0_PHYIN(PHYIN) PYU1_T002950_PYTUL(PYTUL) Phyra95859_PHYRA(PHYRA) Physo156609_PHYSO(PHYSO)
ORTHOMCL3864(12 genes,12 taxa):	EPrPA00000017343_PYTAP(PYTAP) EPrPI00000024261_PYTIR(PYTIR) EPrPR00000024968_PYTAR(PYTAR) EPrPV00000021989_PYTVE(PYTVE) EPrPW00000021573_PYTIW(PYTIW) HJ0_GLEAN_10016236_PHYP0(PHYP0) HJ1_GLEAN_10012167_PHYP1(PHYP1) HpaP801606_HYAAR(HYAAR) PITG_08734T0_PHYIN(PHYIN) PYU1_T000022_PYTUL(PYTUL) Phyra79631_PHYRA(PHYRA) Physo132758_PHYSO(PHYSO)
ORTHOMCL3865(12 genes,12 taxa):	EPrPA00000017354_PYTAP(PYTAP) EPrPI00000019421_PYTIR(PYTIR) EPrPR00000024463_PYTAR(PYTAR) EPrPV00000020684_PYTVE(PYTVE) EPrPW00000019331_PYTIW(PYTIW) HJ0_GLEAN_10016230_PHYP0(PHYP0) HJ1_GLEAN_10012175_PHYP1(PHYP1) HpaP801594_HYAAR(HYAAR) PITG_08725T0_PHYIN(PHYIN) PYU1_T000028_PYTUL(PYTUL) Phyra79637_PHYRA(PHYRA) Physo132751_PHYSO(PHYSO)
ORTHOMCL3866(12 genes,12 taxa):	EPrPA00000017360_PYTAP(PYTAP) EPrPI00000014338_PYTIR(PYTIR) EPrPR00000014425_PYTAR(PYTAR) EPrPV00000018543_PYTVE(PYTVE) EPrPW00000015674_PYTIW(PYTIW) HJ0_GLEAN_10017122_PHYP0(PHYP0) HJ1_GLEAN_10009286_PHYP1(PHYP1) HpaP802769_HYAAR(HYAAR) PITG_05551T0_PHYIN(PHYIN) PYU1_T005275_PYTUL(PYTUL) Phyra73159_PHYRA(PHYRA) Physo129878_PHYSO(PHYSO)
ORTHOMCL3867(12 genes,12 taxa):	EPrPA00000017361_PYTAP(PYTAP) EPrPI00000014336_PYTIR(PYTIR) EPrPR00000014426_PYTAR(PYTAR) EPrPV00000018541_PYTVE(PYTVE) EPrPW00000026706_PYTIW(PYTIW) HJ0_GLEAN_10017123_PHYP0(PHYP0) HJ1_GLEAN_10009285_PHYP1(PHYP1) HpaP802767_HYAAR(HYAAR) PITG_05552T0_PHYIN(PHYIN) PYU1_T005276_PYTUL(PYTUL) Phyra73158_PHYRA(PHYRA) Physo129879_PHYSO(PHYSO)
ORTHOMCL3868(12 genes,12 taxa):	EPrPA00000017365_PYTAP(PYTAP) EPrPI00000014341_PYTIR(PYTIR) EPrPR00000023274_PYTAR(PYTAR) EPrPV00000018544_PYTVE(PYTVE) EPrPW00000019648_PYTIW(PYTIW) HJ0_GLEAN_10017132_PHYP0(PHYP0) HJ1_GLEAN_10009275_PHYP1(PHYP1) HpaP802759_HYAAR(HYAAR) PITG_05560T0_PHYIN(PHYIN) PYU1_T005283_PYTUL(PYTUL) Phyra73151_PHYRA(PHYRA) Physo155898_PHYSO(PHYSO)
ORTHOMCL3869(12 genes,12 taxa):	EPrPA00000017370_PYTAP(PYTAP) EPrPI00000014346_PYTIR(PYTIR) EPrPR00000017021_PYTAR(PYTAR) EPrPV00000022391_PYTVE(PYTVE) EPrPW00000015559_PYTIW(PYTIW) HJ0_GLEAN_10017139_PHYP0(PHYP0) HJ1_GLEAN_10003774_PHYP1(PHYP1) HpaP802751_HYAAR(HYAAR) PITG_05569T0_PHYIN(PHYIN) PYU1_T005291_PYTUL(PYTUL) Phyra73144_PHYRA(PHYRA) Physo155903_PHYSO(PHYSO)
ORTHOMCL3870(12 genes,12 taxa):	EPrPA00000017371_PYTAP(PYTAP) EPrPI00000014353_PYTIR(PYTIR) EPrPR00000017020_PYTAR(PYTAR) EPrPV00000022259_PYTVE(PYTVE) EPrPW00000026617_PYTIW(PYTIW) HJ0_GLEAN_10017136_PHYP0(PHYP0) HJ1_GLEAN_10009271_PHYP1(PHYP1) HpaP802757_HYAAR(HYAAR) PITG_05565T0_PHYIN(PHYIN) PYU1_T005289_PYTUL(PYTUL) Phyra73146_PHYRA(PHYRA) Physo129894_PHYSO(PHYSO)
ORTHOMCL3871(12 genes,12 taxa):	EPrPA00000017373_PYTAP(PYTAP) EPrPI00000014356_PYTIR(PYTIR) EPrPR00000014411_PYTAR(PYTAR) EPrPV00000018536_PYTVE(PYTVE) EPrPW00000015683_PYTIW(PYTIW) HJ0_GLEAN_10017120_PHYP0(PHYP0) HJ1_GLEAN_10009288_PHYP1(PHYP1) HpaP802771_HYAAR(HYAAR) PITG_05550T0_PHYIN(PHYIN) PYU1_T005273_PYTUL(PYTUL) Phyra93510_PHYRA(PHYRA) Physo155894_PHYSO(PHYSO)
ORTHOMCL3872(12 genes,12 taxa):	EPrPA00000017377_PYTAP(PYTAP) EPrPI00000023806_PYTIR(PYTIR) EPrPR00000013186_PYTAR(PYTAR) EPrPV00000016437_PYTVE(PYTVE) EPrPW00000022523_PYTIW(PYTIW) HJ0_GLEAN_10015294_PHYP0(PHYP0) HJ1_GLEAN_10008287_PHYP1(PHYP1) HpaP804113_HYAAR(HYAAR) PITG_21173T0_PHYIN(PHYIN) PYU1_T008082_PYTUL(PYTUL) Phyra72221_PHYRA(PHYRA) Physo158912_PHYSO(PHYSO)
ORTHOMCL3873(12 genes,12 taxa):	EPrPA00000017379_PYTAP(PYTAP) EPrPI00000023805_PYTIR(PYTIR) EPrPR00000013187_PYTAR(PYTAR) EPrPV00000016444_PYTVE(PYTVE) EPrPW00000022524_PYTIW(PYTIW) HJ0_GLEAN_10015296_PHYP0(PHYP0) HJ1_GLEAN_10008285_PHYP1(PHYP1) HpaP804111_HYAAR(HYAAR) PITG_21177T0_PHYIN(PHYIN) PYU1_T008084_PYTUL(PYTUL) Phyra84348_PHYRA(PHYRA) Physo144255_PHYSO(PHYSO)
ORTHOMCL3874(12 genes,12 taxa):	EPrPA00000017380_PYTAP(PYTAP) EPrPI00000020252_PYTIR(PYTIR) EPrPR00000013192_PYTAR(PYTAR) EPrPV00000016440_PYTVE(PYTVE) EPrPW00000025822_PYTIW(PYTIW) HJ0_GLEAN_10015295_PHYP0(PHYP0) HJ1_GLEAN_10008286_PHYP1(PHYP1) HpaP804112_HYAAR(HYAAR) PITG_21176T0_PHYIN(PHYIN) PYU1_T008083_PYTUL(PYTUL) Phyra72223_PHYRA(PHYRA) Physo109625_PHYSO(PHYSO)
ORTHOMCL3875(12 genes,12 taxa):	EPrPA00000017386_PYTAP(PYTAP) EPrPI00000024580_PYTIR(PYTIR) EPrPR00000015564_PYTAR(PYTAR) EPrPV00000019719_PYTVE(PYTVE) EPrPW00000025933_PYTIW(PYTIW) HJ0_GLEAN_10015282_PHYP0(PHYP0) HJ1_GLEAN_10008300_PHYP1(PHYP1) HpaP802381_HYAAR(HYAAR) PITG_21150T0_PHYIN(PHYIN) PYU1_T008087_PYTUL(PYTUL) Phyra72218_PHYRA(PHYRA) Physo109065_PHYSO(PHYSO)
ORTHOMCL3876(12 genes,12 taxa):	EPrPA00000017387_PYTAP(PYTAP) EPrPI00000020253_PYTIR(PYTIR) EPrPR00000013197_PYTAR(PYTAR) EPrPV00000016445_PYTVE(PYTVE) EPrPW00000025821_PYTIW(PYTIW) HJ0_GLEAN_10015293_PHYP0(PHYP0) HJ1_GLEAN_10008288_PHYP1(PHYP1) HpaP804114_HYAAR(HYAAR) PITG_21172T0_PHYIN(PHYIN) PYU1_T008081_PYTUL(PYTUL) Phyra96836_PHYRA(PHYRA) Physo144252_PHYSO(PHYSO)
ORTHOMCL3877(12 genes,12 taxa):	EPrPA00000017390_PYTAP(PYTAP) EPrPI00000015408_PYTIR(PYTIR) EPrPR00000015566_PYTAR(PYTAR) EPrPV00000019174_PYTVE(PYTVE) EPrPW00000018356_PYTIW(PYTIW) HJ0_GLEAN_10015400_PHYP0(PHYP0) HJ1_GLEAN_10012807_PHYP1(PHYP1) HpaP802382_HYAAR(HYAAR) PITG_19466T0_PHYIN(PHYIN) PYU1_T008102_PYTUL(PYTUL) Phyra84642_PHYRA(PHYRA) Physo139596_PHYSO(PHYSO)
ORTHOMCL3880(12 genes,12 taxa):	EPrPA00000017395_PYTAP(PYTAP) EPrPI00000017540_PYTIR(PYTIR) EPrPR00000019181_PYTAR(PYTAR) EPrPV00000013158_PYTVE(PYTVE) EPrPW00000020797_PYTIW(PYTIW) HJ0_GLEAN_10013440_PHYP0(PHYP0) HJ1_GLEAN_10009695_PHYP1(PHYP1) HpaP809638_HYAAR(HYAAR) PITG_10081T0_PHYIN(PHYIN) PYU1_T010897_PYTUL(PYTUL) Phyra80200_PHYRA(PHYRA) Physo131734_PHYSO(PHYSO)
ORTHOMCL3881(12 genes,12 taxa):	EPrPA00000017403_PYTAP(PYTAP) EPrPI00000023193_PYTIR(PYTIR) EPrPR00000019178_PYTAR(PYTAR) EPrPV00000013165_PYTVE(PYTVE) EPrPW00000020799_PYTIW(PYTIW) HJ0_GLEAN_10013439_PHYP0(PHYP0) HJ1_GLEAN_10009696_PHYP1(PHYP1) HpaP809637_HYAAR(HYAAR) PITG_10080T0_PHYIN(PHYIN) PYU1_T010898_PYTUL(PYTUL) Phyra80201_PHYRA(PHYRA) Physo131735_PHYSO(PHYSO)
ORTHOMCL3884(12 genes,12 taxa):	EPrPA00000017412_PYTAP(PYTAP) EPrPI00000015647_PYTIR(PYTIR) EPrPR00000015665_PYTAR(PYTAR) EPrPV00000015692_PYTVE(PYTVE) EPrPW00000016226_PYTIW(PYTIW) HJ0_GLEAN_10002174_PHYP0(PHYP0) HJ1_GLEAN_10000913_PHYP1(PHYP1) HpaP804964_HYAAR(HYAAR) PITG_18735T0_PHYIN(PHYIN) PYU1_T009052_PYTUL(PYTUL) Phyra85421_PHYRA(PHYRA) Physo135975_PHYSO(PHYSO)
ORTHOMCL3885(12 genes,12 taxa):	EPrPA00000017416_PYTAP(PYTAP) EPrPI00000023523_PYTIR(PYTIR) EPrPR00000020522_PYTAR(PYTAR) EPrPV00000017314_PYTVE(PYTVE) EPrPW00000022830_PYTIW(PYTIW) HJ0_GLEAN_10007238_PHYP0(PHYP0) HJ1_GLEAN_10008568_PHYP1(PHYP1) HpaP804966_HYAAR(HYAAR) PITG_18755T0_PHYIN(PHYIN) PYU1_T009082_PYTUL(PYTUL) Phyra72324_PHYRA(PHYRA) Physo108907_PHYSO(PHYSO)
ORTHOMCL3887(12 genes,12 taxa):	EPrPA00000017425_PYTAP(PYTAP) EPrPI00000015650_PYTIR(PYTIR) EPrPR00000016407_PYTAR(PYTAR) EPrPV00000015703_PYTVE(PYTVE) EPrPW00000026866_PYTIW(PYTIW) HJ0_GLEAN_10007636_PHYP0(PHYP0) HJ1_GLEAN_10009330_PHYP1(PHYP1) HpaP804955_HYAAR(HYAAR) PITG_18720T0_PHYIN(PHYIN) PYU1_T009044_PYTUL(PYTUL) Phyra71954_PHYRA(PHYRA) Physo108913_PHYSO(PHYSO)
ORTHOMCL3888(12 genes,12 taxa):	EPrPA00000017426_PYTAP(PYTAP) EPrPI00000018571_PYTIR(PYTIR) EPrPR00000020520_PYTAR(PYTAR) EPrPV00000017322_PYTVE(PYTVE) EPrPW00000020853_PYTIW(PYTIW) HJ0_GLEAN_10007242_PHYP0(PHYP0) HJ1_GLEAN_10008564_PHYP1(PHYP1) HpaP811026_HYAAR(HYAAR) PITG_18751T0_PHYIN(PHYIN) PYU1_T009076_PYTUL(PYTUL) Phyra85290_PHYRA(PHYRA) Physo135945_PHYSO(PHYSO)
ORTHOMCL3889(12 genes,12 taxa):	EPrPA00000017433_PYTAP(PYTAP) EPrPI00000014944_PYTIR(PYTIR) EPrPR00000022971_PYTAR(PYTAR) EPrPV00000020456_PYTVE(PYTVE) EPrPW00000015265_PYTIW(PYTIW) HJ0_GLEAN_10005691_PHYP0(PHYP0) HJ1_GLEAN_10001780_PHYP1(PHYP1) HpaP812257_HYAAR(HYAAR) PITG_15868T0_PHYIN(PHYIN) PYU1_T001102_PYTUL(PYTUL) Phyra74190_PHYRA(PHYRA) Physo139888_PHYSO(PHYSO)
ORTHOMCL3891(12 genes,12 taxa):	EPrPA00000017441_PYTAP(PYTAP) EPrPI00000025522_PYTIR(PYTIR) EPrPR00000018909_PYTAR(PYTAR) EPrPV00000020458_PYTVE(PYTVE) EPrPW00000017018_PYTIW(PYTIW) HJ0_GLEAN_10005693_PHYP0(PHYP0) HJ1_GLEAN_10001778_PHYP1(PHYP1) HpaP811985_HYAAR(HYAAR) PITG_15870T0_PHYIN(PHYIN) PYU1_T001104_PYTUL(PYTUL) Phyra74188_PHYRA(PHYRA) Physo139890_PHYSO(PHYSO)
ORTHOMCL3893(12 genes,12 taxa):	EPrPA00000017453_PYTAP(PYTAP) EPrPI00000021884_PYTIR(PYTIR) EPrPR00000018904_PYTAR(PYTAR) EPrPV00000020463_PYTVE(PYTVE) EPrPW00000017025_PYTIW(PYTIW) HJ0_GLEAN_10005705_PHYP0(PHYP0) HJ1_GLEAN_10000668_PHYP1(PHYP1) HpaP812244_HYAAR(HYAAR) PITG_15876T0_PHYIN(PHYIN) PYU1_T001106_PYTUL(PYTUL) Phyra74184_PHYRA(PHYRA) Physo139897_PHYSO(PHYSO)
ORTHOMCL3894(12 genes,12 taxa):	EPrPA00000017460_PYTAP(PYTAP) EPrPI00000022010_PYTIR(PYTIR) EPrPR00000015326_PYTAR(PYTAR) EPrPV00000014681_PYTVE(PYTVE) EPrPW00000023252_PYTIW(PYTIW) HJ0_GLEAN_10005942_PHYP0(PHYP0) HJ1_GLEAN_10003819_PHYP1(PHYP1) HpaP810989_HYAAR(HYAAR) PITG_14748T0_PHYIN(PHYIN) PYU1_T000559_PYTUL(PYTUL) Phyra94990_PHYRA(PHYRA) Physo141926_PHYSO(PHYSO)
ORTHOMCL3895(12 genes,12 taxa):	EPrPA00000017461_PYTAP(PYTAP) EPrPI00000022215_PYTIR(PYTIR) EPrPR00000020713_PYTAR(PYTAR) EPrPV00000014690_PYTVE(PYTVE) EPrPW00000026269_PYTIW(PYTIW) HJ0_GLEAN_10005939_PHYP0(PHYP0) HJ1_GLEAN_10003822_PHYP1(PHYP1) HpaP810991_HYAAR(HYAAR) PITG_14743T0_PHYIN(PHYIN) PYU1_T000552_PYTUL(PYTUL) Phyra77998_PHYRA(PHYRA) Physo141910_PHYSO(PHYSO)
ORTHOMCL3896(12 genes,12 taxa):	EPrPA00000017464_PYTAP(PYTAP) EPrPI00000022720_PYTIR(PYTIR) EPrPR00000018073_PYTAR(PYTAR) EPrPV00000014677_PYTVE(PYTVE) EPrPW00000019444_PYTIW(PYTIW) HJ0_GLEAN_10006881_PHYP0(PHYP0) HJ1_GLEAN_10005368_PHYP1(PHYP1) HpaP811017_HYAAR(HYAAR) PITG_14704T0_PHYIN(PHYIN) PYU1_T000508_PYTUL(PYTUL) Phyra77977_PHYRA(PHYRA) Physo142244_PHYSO(PHYSO)
ORTHOMCL3897(12 genes,12 taxa):	EPrPA00000017466_PYTAP(PYTAP) EPrPI00000017123_PYTIR(PYTIR) EPrPR00000020714_PYTAR(PYTAR) EPrPV00000014679_PYTVE(PYTVE) EPrPW00000024650_PYTIW(PYTIW) HJ0_GLEAN_10003721_PHYP0(PHYP0) HJ1_GLEAN_10003969_PHYP1(PHYP1) HpaP813069_HYAAR(HYAAR) PITG_14729T0_PHYIN(PHYIN) PYU1_T000547_PYTUL(PYTUL) Phyra46380_PHYRA(PHYRA) Physo141902_PHYSO(PHYSO)
ORTHOMCL3898(12 genes,12 taxa):	EPrPA00000017467_PYTAP(PYTAP) EPrPI00000017118_PYTIR(PYTIR) EPrPR00000020712_PYTAR(PYTAR) EPrPV00000014694_PYTVE(PYTVE) EPrPW00000024649_PYTIW(PYTIW) HJ0_GLEAN_10003720_PHYP0(PHYP0) HJ1_GLEAN_10003970_PHYP1(PHYP1) HpaP813070_HYAAR(HYAAR) PITG_14730T0_PHYIN(PHYIN) PYU1_T000546_PYTUL(PYTUL) Phyra77997_PHYRA(PHYRA) Physo141903_PHYSO(PHYSO)
ORTHOMCL3899(12 genes,12 taxa):	EPrPA00000017469_PYTAP(PYTAP) EPrPI00000022012_PYTIR(PYTIR) EPrPR00000015331_PYTAR(PYTAR) EPrPV00000014696_PYTVE(PYTVE) EPrPW00000023251_PYTIW(PYTIW) HJ0_GLEAN_10005941_PHYP0(PHYP0) HJ1_GLEAN_10003820_PHYP1(PHYP1) HpaP809847_HYAAR(HYAAR) PITG_14747T0_PHYIN(PHYIN) PYU1_T000558_PYTUL(PYTUL) Phyra78002_PHYRA(PHYRA) Physo141925_PHYSO(PHYSO)
ORTHOMCL3900(12 genes,12 taxa):	EPrPA00000017471_PYTAP(PYTAP) EPrPI00000017831_PYTIR(PYTIR) EPrPR00000018071_PYTAR(PYTAR) EPrPV00000021533_PYTVE(PYTVE) EPrPW00000017843_PYTIW(PYTIW) HJ0_GLEAN_10005921_PHYP0(PHYP0) HJ1_GLEAN_10012115_PHYP1(PHYP1) HpaP805216_HYAAR(HYAAR) PITG_07405T0_PHYIN(PHYIN) PYU1_T000533_PYTUL(PYTUL) Phyra72099_PHYRA(PHYRA) Physo108888_PHYSO(PHYSO)
ORTHOMCL3904(12 genes,12 taxa):	EPrPA00000017480_PYTAP(PYTAP) EPrPI00000019675_PYTIR(PYTIR) EPrPR00000019149_PYTAR(PYTAR) EPrPV00000015191_PYTVE(PYTVE) EPrPW00000023086_PYTIW(PYTIW) HJ0_GLEAN_10013377_PHYP0(PHYP0) HJ1_GLEAN_10007590_PHYP1(PHYP1) HpaP804564_HYAAR(HYAAR) PITG_13314T0_PHYIN(PHYIN) PYU1_T013347_PYTUL(PYTUL) Phyra83908_PHYRA(PHYRA) Physo137079_PHYSO(PHYSO)
ORTHOMCL3905(12 genes,12 taxa):	EPrPA00000017490_PYTAP(PYTAP) EPrPI00000023400_PYTIR(PYTIR) EPrPR00000016090_PYTAR(PYTAR) EPrPV00000015189_PYTVE(PYTVE) EPrPW00000015552_PYTIW(PYTIW) HJ0_GLEAN_10013361_PHYP0(PHYP0) HJ1_GLEAN_10007576_PHYP1(PHYP1) HpaP804555_HYAAR(HYAAR) PITG_13301T0_PHYIN(PHYIN) PYU1_T013372_PYTUL(PYTUL) Phyra72398_PHYRA(PHYRA) Physo108996_PHYSO(PHYSO)
ORTHOMCL3908(12 genes,12 taxa):	EPrPA00000017503_PYTAP(PYTAP) EPrPI00000013867_PYTIR(PYTIR) EPrPR00000018969_PYTAR(PYTAR) EPrPV00000017024_PYTVE(PYTVE) EPrPW00000021763_PYTIW(PYTIW) HJ0_GLEAN_10009605_PHYP0(PHYP0) HJ1_GLEAN_10007484_PHYP1(PHYP1) HpaP800946_HYAAR(HYAAR) PITG_19127T0_PHYIN(PHYIN) PYU1_T014180_PYTUL(PYTUL) Phyra76872_PHYRA(PHYRA) Physo142105_PHYSO(PHYSO)
ORTHOMCL3910(12 genes,12 taxa):	EPrPA00000017508_PYTAP(PYTAP) EPrPI00000013857_PYTIR(PYTIR) EPrPR00000021255_PYTAR(PYTAR) EPrPV00000020493_PYTVE(PYTVE) EPrPW00000026336_PYTIW(PYTIW) HJ0_GLEAN_10011943_PHYP0(PHYP0) HJ1_GLEAN_10008551_PHYP1(PHYP1) HpaP814078_HYAAR(HYAAR) PITG_19152T0_PHYIN(PHYIN) PYU1_T014191_PYTUL(PYTUL) Phyra86810_PHYRA(PHYRA) Physo142127_PHYSO(PHYSO)
ORTHOMCL3920(12 genes,12 taxa):	EPrPA00000017550_PYTAP(PYTAP) EPrPI00000015899_PYTIR(PYTIR) EPrPR00000023668_PYTAR(PYTAR) EPrPV00000014199_PYTVE(PYTVE) EPrPW00000020861_PYTIW(PYTIW) HJ0_GLEAN_10012237_PHYP0(PHYP0) HJ1_GLEAN_10007329_PHYP1(PHYP1) HpaP801196_HYAAR(HYAAR) PITG_00333T0_PHYIN(PHYIN) PYU1_T003979_PYTUL(PYTUL) Phyra72665_PHYRA(PHYRA) Physo130176_PHYSO(PHYSO)
ORTHOMCL3921(12 genes,12 taxa):	EPrPA00000017552_PYTAP(PYTAP) EPrPI00000017407_PYTIR(PYTIR) EPrPR00000018704_PYTAR(PYTAR) EPrPV00000017045_PYTVE(PYTVE) EPrPW00000020481_PYTIW(PYTIW) HJ0_GLEAN_10017513_PHYP0(PHYP0) HJ1_GLEAN_10014465_PHYP1(PHYP1) HpaP801058_HYAAR(HYAAR) PITG_00466T0_PHYIN(PHYIN) PYU1_T004185_PYTUL(PYTUL) Phyra72760_PHYRA(PHYRA) Physo130299_PHYSO(PHYSO)
ORTHOMCL3922(12 genes,12 taxa):	EPrPA00000017561_PYTAP(PYTAP) EPrPI00000016230_PYTIR(PYTIR) EPrPR00000026502_PYTAR(PYTAR) EPrPV00000021047_PYTVE(PYTVE) EPrPW00000025188_PYTIW(PYTIW) HJ0_GLEAN_10012667_PHYP0(PHYP0) HJ1_GLEAN_10007722_PHYP1(PHYP1) HpaP811475_HYAAR(HYAAR) PITG_19362T0_PHYIN(PHYIN) PYU1_T003108_PYTUL(PYTUL) Phyra73305_PHYRA(PHYRA) Physo131312_PHYSO(PHYSO)
ORTHOMCL3923(12 genes,12 taxa):	EPrPA00000017567_PYTAP(PYTAP) EPrPI00000021183_PYTIR(PYTIR) EPrPR00000015402_PYTAR(PYTAR) EPrPV00000019079_PYTVE(PYTVE) EPrPW00000019820_PYTIW(PYTIW) HJ0_GLEAN_10007592_PHYP0(PHYP0) HJ1_GLEAN_10004291_PHYP1(PHYP1) HpaP811456_HYAAR(HYAAR) PITG_11705T0_PHYIN(PHYIN) PYU1_T003087_PYTUL(PYTUL) Phyra73323_PHYRA(PHYRA) Physo156263_PHYSO(PHYSO)
ORTHOMCL3924(12 genes,12 taxa):	EPrPA00000017572_PYTAP(PYTAP) EPrPI00000020124_PYTIR(PYTIR) EPrPR00000015400_PYTAR(PYTAR) EPrPV00000019084_PYTVE(PYTVE) EPrPW00000019822_PYTIW(PYTIW) HJ0_GLEAN_10007596_PHYP0(PHYP0) HJ1_GLEAN_10004287_PHYP1(PHYP1) HpaP811451_HYAAR(HYAAR) PITG_11701T0_PHYIN(PHYIN) PYU1_T012903_PYTUL(PYTUL) Phyra73327_PHYRA(PHYRA) Physo108544_PHYSO(PHYSO)
ORTHOMCL3926(12 genes,12 taxa):	EPrPA00000017589_PYTAP(PYTAP) EPrPI00000024049_PYTIR(PYTIR) EPrPR00000020216_PYTAR(PYTAR) EPrPV00000021182_PYTVE(PYTVE) EPrPW00000021209_PYTIW(PYTIW) HJ0_GLEAN_10008665_PHYP0(PHYP0) HJ1_GLEAN_10001118_PHYP1(PHYP1) HpaP803057_HYAAR(HYAAR) PITG_00718T0_PHYIN(PHYIN) PYU1_T014353_PYTUL(PYTUL) Phyra84140_PHYRA(PHYRA) Physo137525_PHYSO(PHYSO)
ORTHOMCL3927(12 genes,12 taxa):	EPrPA00000017596_PYTAP(PYTAP) EPrPI00000014175_PYTIR(PYTIR) EPrPR00000018333_PYTAR(PYTAR) EPrPV00000021221_PYTVE(PYTVE) EPrPW00000022562_PYTIW(PYTIW) HJ0_GLEAN_10016676_PHYP0(PHYP0) HJ1_GLEAN_10013089_PHYP1(PHYP1) HpaP803480_HYAAR(HYAAR) PITG_16322T0_PHYIN(PHYIN) PYU1_T012675_PYTUL(PYTUL) Phyra80298_PHYRA(PHYRA) Physo136610_PHYSO(PHYSO)
ORTHOMCL3928(12 genes,12 taxa):	EPrPA00000017597_PYTAP(PYTAP) EPrPI00000014161_PYTIR(PYTIR) EPrPR00000021218_PYTAR(PYTAR) EPrPV00000014807_PYTVE(PYTVE) EPrPW00000018516_PYTIW(PYTIW) HJ0_GLEAN_10010944_PHYP0(PHYP0) HJ1_GLEAN_10004909_PHYP1(PHYP1) HpaP803408_HYAAR(HYAAR) PITG_06151T0_PHYIN(PHYIN) PYU1_T012700_PYTUL(PYTUL) Phyra80357_PHYRA(PHYRA) Physo142803_PHYSO(PHYSO)
ORTHOMCL3929(12 genes,12 taxa):	EPrPA00000017605_PYTAP(PYTAP) EPrPI00000014160_PYTIR(PYTIR) EPrPR00000018332_PYTAR(PYTAR) EPrPV00000021218_PYTVE(PYTVE) EPrPW00000022559_PYTIW(PYTIW) HJ0_GLEAN_10016675_PHYP0(PHYP0) HJ1_GLEAN_10013088_PHYP1(PHYP1) HpaP803479_HYAAR(HYAAR) PITG_16321T0_PHYIN(PHYIN) PYU1_T012674_PYTUL(PYTUL) Phyra80297_PHYRA(PHYRA) Physo136611_PHYSO(PHYSO)
ORTHOMCL3930(12 genes,12 taxa):	EPrPA00000017606_PYTAP(PYTAP) EPrPI00000014177_PYTIR(PYTIR) EPrPR00000021217_PYTAR(PYTAR) EPrPV00000014794_PYTVE(PYTVE) EPrPW00000018520_PYTIW(PYTIW) HJ0_GLEAN_10010945_PHYP0(PHYP0) HJ1_GLEAN_10004910_PHYP1(PHYP1) HpaP803407_HYAAR(HYAAR) PITG_06152T0_PHYIN(PHYIN) PYU1_T012699_PYTUL(PYTUL) Phyra80358_PHYRA(PHYRA) Physo142802_PHYSO(PHYSO)
ORTHOMCL3931(12 genes,12 taxa):	EPrPA00000017608_PYTAP(PYTAP) EPrPI00000014163_PYTIR(PYTIR) EPrPR00000021215_PYTAR(PYTAR) EPrPV00000014787_PYTVE(PYTVE) EPrPW00000018518_PYTIW(PYTIW) HJ0_GLEAN_10010941_PHYP0(PHYP0) HJ1_GLEAN_10004906_PHYP1(PHYP1) HpaP803413_HYAAR(HYAAR) PITG_06148T0_PHYIN(PHYIN) PYU1_T012703_PYTUL(PYTUL) Phyra80354_PHYRA(PHYRA) Physo158641_PHYSO(PHYSO)
ORTHOMCL3933(12 genes,12 taxa):	EPrPA00000017621_PYTAP(PYTAP) EPrPI00000020299_PYTIR(PYTIR) EPrPR00000016152_PYTAR(PYTAR) EPrPV00000019456_PYTVE(PYTVE) EPrPW00000025340_PYTIW(PYTIW) HJ0_GLEAN_10003637_PHYP0(PHYP0) HJ1_GLEAN_10006316_PHYP1(PHYP1) HpaP812159_HYAAR(HYAAR) PITG_11621T0_PHYIN(PHYIN) PYU1_T003129_PYTUL(PYTUL) Phyra73386_PHYRA(PHYRA) Physo131419_PHYSO(PHYSO)
ORTHOMCL3935(12 genes,12 taxa):	EPrPA00000017627_PYTAP(PYTAP) EPrPI00000020128_PYTIR(PYTIR) EPrPR00000015399_PYTAR(PYTAR) EPrPV00000019083_PYTVE(PYTVE) EPrPW00000019824_PYTIW(PYTIW) HJ0_GLEAN_10007591_PHYP0(PHYP0) HJ1_GLEAN_10004292_PHYP1(PHYP1) HpaP811457_HYAAR(HYAAR) PITG_02093T0_PHYIN(PHYIN) PYU1_T003086_PYTUL(PYTUL) Phyra93596_PHYRA(PHYRA) Physo156262_PHYSO(PHYSO)
ORTHOMCL3937(12 genes,12 taxa):	EPrPA00000017652_PYTAP(PYTAP) EPrPI00000014044_PYTIR(PYTIR) EPrPR00000014172_PYTAR(PYTAR) EPrPV00000019412_PYTVE(PYTVE) EPrPW00000021932_PYTIW(PYTIW) HJ0_GLEAN_10014784_PHYP0(PHYP0) HJ1_GLEAN_10010734_PHYP1(PHYP1) HpaP806124_HYAAR(HYAAR) PITG_03283T0_PHYIN(PHYIN) PYU1_T000663_PYTUL(PYTUL) Phyra76222_PHYRA(PHYRA) Physo134281_PHYSO(PHYSO)
ORTHOMCL3939(12 genes,12 taxa):	EPrPA00000017664_PYTAP(PYTAP) EPrPI00000017943_PYTIR(PYTIR) EPrPR00000018595_PYTAR(PYTAR) EPrPV00000022339_PYTVE(PYTVE) EPrPW00000023693_PYTIW(PYTIW) HJ0_GLEAN_10016468_PHYP0(PHYP0) HJ1_GLEAN_10010625_PHYP1(PHYP1) HpaP801788_HYAAR(HYAAR) PITG_16468T0_PHYIN(PHYIN) PYU1_T002675_PYTUL(PYTUL) Phyra79023_PHYRA(PHYRA) Physo135916_PHYSO(PHYSO)
ORTHOMCL3940(12 genes,12 taxa):	EPrPA00000017676_PYTAP(PYTAP) EPrPI00000015807_PYTIR(PYTIR) EPrPR00000021204_PYTAR(PYTAR) EPrPV00000015399_PYTVE(PYTVE) EPrPW00000018952_PYTIW(PYTIW) HJ0_GLEAN_10014700_PHYP0(PHYP0) HJ1_GLEAN_10003295_PHYP1(PHYP1) HpaP802467_HYAAR(HYAAR) PITG_00864T0_PHYIN(PHYIN) PYU1_T002009_PYTUL(PYTUL) Phyra77707_PHYRA(PHYRA) Physo141964_PHYSO(PHYSO)
ORTHOMCL3941(12 genes,12 taxa):	EPrPA00000017677_PYTAP(PYTAP) EPrPI00000015808_PYTIR(PYTIR) EPrPR00000024657_PYTAR(PYTAR) EPrPV00000015401_PYTVE(PYTVE) EPrPW00000020795_PYTIW(PYTIW) HJ0_GLEAN_10014702_PHYP0(PHYP0) HJ1_GLEAN_10003297_PHYP1(PHYP1) HpaP802470_HYAAR(HYAAR) PITG_00861T0_PHYIN(PHYIN) PYU1_T002005_PYTUL(PYTUL) Phyra77705_PHYRA(PHYRA) Physo141960_PHYSO(PHYSO)
ORTHOMCL3942(12 genes,12 taxa):	EPrPA00000017686_PYTAP(PYTAP) EPrPI00000015801_PYTIR(PYTIR) EPrPR00000021202_PYTAR(PYTAR) EPrPV00000015387_PYTVE(PYTVE) EPrPW00000020794_PYTIW(PYTIW) HJ0_GLEAN_10014698_PHYP0(PHYP0) HJ1_GLEAN_10003293_PHYP1(PHYP1) HpaP802465_HYAAR(HYAAR) PITG_00867T0_PHYIN(PHYIN) PYU1_T002007_PYTUL(PYTUL) Phyra77709_PHYRA(PHYRA) Physo141962_PHYSO(PHYSO)
ORTHOMCL3943(12 genes,12 taxa):	EPrPA00000017695_PYTAP(PYTAP) EPrPI00000016838_PYTIR(PYTIR) EPrPR00000022858_PYTAR(PYTAR) EPrPV00000018872_PYTVE(PYTVE) EPrPW00000023128_PYTIW(PYTIW) HJ0_GLEAN_10013688_PHYP0(PHYP0) HJ1_GLEAN_10007561_PHYP1(PHYP1) HpaP806771_HYAAR(HYAAR) PITG_15755T0_PHYIN(PHYIN) PYU1_T003794_PYTUL(PYTUL) Phyra73678_PHYRA(PHYRA) Physo130720_PHYSO(PHYSO)
ORTHOMCL3944(12 genes,12 taxa):	EPrPA00000017699_PYTAP(PYTAP) EPrPI00000020497_PYTIR(PYTIR) EPrPR00000021392_PYTAR(PYTAR) EPrPV00000017814_PYTVE(PYTVE) EPrPW00000024136_PYTIW(PYTIW) HJ0_GLEAN_10008248_PHYP0(PHYP0) HJ1_GLEAN_10006111_PHYP1(PHYP1) HpaP809172_HYAAR(HYAAR) PITG_18366T0_PHYIN(PHYIN) PYU1_T003812_PYTUL(PYTUL) Phyra40923_PHYRA(PHYRA) Physo114615_PHYSO(PHYSO)
ORTHOMCL3945(12 genes,12 taxa):	EPrPA00000017700_PYTAP(PYTAP) EPrPI00000020491_PYTIR(PYTIR) EPrPR00000021393_PYTAR(PYTAR) EPrPV00000017808_PYTVE(PYTVE) EPrPW00000022501_PYTIW(PYTIW) HJ0_GLEAN_10013698_PHYP0(PHYP0) HJ1_GLEAN_10007571_PHYP1(PHYP1) HpaP806778_HYAAR(HYAAR) PITG_15738T0_PHYIN(PHYIN) PYU1_T003811_PYTUL(PYTUL) Phyra93678_PHYRA(PHYRA) Physo130708_PHYSO(PHYSO)
ORTHOMCL3946(12 genes,12 taxa):	EPrPA00000017704_PYTAP(PYTAP) EPrPI00000020492_PYTIR(PYTIR) EPrPR00000022857_PYTAR(PYTAR) EPrPV00000017810_PYTVE(PYTVE) EPrPW00000027881_PYTIW(PYTIW) HJ0_GLEAN_10013696_PHYP0(PHYP0) HJ1_GLEAN_10007569_PHYP1(PHYP1) HpaP806776_HYAAR(HYAAR) PITG_15740T0_PHYIN(PHYIN) PYU1_T003807_PYTUL(PYTUL) Phyra73687_PHYRA(PHYRA) Physo130710_PHYSO(PHYSO)
ORTHOMCL3947(12 genes,12 taxa):	EPrPA00000017715_PYTAP(PYTAP) EPrPI00000021984_PYTIR(PYTIR) EPrPR00000018538_PYTAR(PYTAR) EPrPV00000023268_PYTVE(PYTVE) EPrPW00000015825_PYTIW(PYTIW) HJ0_GLEAN_10013512_PHYP0(PHYP0) HJ1_GLEAN_10009023_PHYP1(PHYP1) HpaP808865_HYAAR(HYAAR) PITG_05356T0_PHYIN(PHYIN) PYU1_T005494_PYTUL(PYTUL) Phyra72086_PHYRA(PHYRA) Physo108406_PHYSO(PHYSO)
ORTHOMCL3950(12 genes,12 taxa):	EPrPA00000017726_PYTAP(PYTAP) EPrPI00000021982_PYTIR(PYTIR) EPrPR00000018535_PYTAR(PYTAR) EPrPV00000019201_PYTVE(PYTVE) EPrPW00000015820_PYTIW(PYTIW) HJ0_GLEAN_10010856_PHYP0(PHYP0) HJ1_GLEAN_10004791_PHYP1(PHYP1) HpaP808893_HYAAR(HYAAR) PITG_05383T0_PHYIN(PHYIN) PYU1_T005491_PYTUL(PYTUL) Phyra96554_PHYRA(PHYRA) Physo155840_PHYSO(PHYSO)
ORTHOMCL3951(12 genes,12 taxa):	EPrPA00000017728_PYTAP(PYTAP) EPrPI00000013902_PYTIR(PYTIR) EPrPR00000018473_PYTAR(PYTAR) EPrPV00000018083_PYTVE(PYTVE) EPrPW00000021634_PYTIW(PYTIW) HJ0_GLEAN_10013517_PHYP0(PHYP0) HJ1_GLEAN_10009019_PHYP1(PHYP1) HpaP808867_HYAAR(HYAAR) PITG_05360T0_PHYIN(PHYIN) PYU1_T005505_PYTUL(PYTUL) Phyra96538_PHYRA(PHYRA) Physo129732_PHYSO(PHYSO)
ORTHOMCL3952(12 genes,12 taxa):	EPrPA00000017731_PYTAP(PYTAP) EPrPI00000017298_PYTIR(PYTIR) EPrPR00000021241_PYTAR(PYTAR) EPrPV00000022362_PYTVE(PYTVE) EPrPW00000014667_PYTIW(PYTIW) HJ0_GLEAN_10015997_PHYP0(PHYP0) HJ1_GLEAN_10006285_PHYP1(PHYP1) HpaP808968_HYAAR(HYAAR) PITG_09816T0_PHYIN(PHYIN) PYU1_T001929_PYTUL(PYTUL) Phyra84742_PHYRA(PHYRA) Physo127334_PHYSO(PHYSO)
ORTHOMCL3953(12 genes,12 taxa):	EPrPA00000017735_PYTAP(PYTAP) EPrPI00000017291_PYTIR(PYTIR) EPrPR00000023161_PYTAR(PYTAR) EPrPV00000020934_PYTVE(PYTVE) EPrPW00000014673_PYTIW(PYTIW) HJ0_GLEAN_10015991_PHYP0(PHYP0) HJ1_GLEAN_10004768_PHYP1(PHYP1) HpaP808962_HYAAR(HYAAR) PITG_01155T0_PHYIN(PHYIN) PYU1_T001927_PYTUL(PYTUL) Phyra84752_PHYRA(PHYRA) Physo127328_PHYSO(PHYSO)
ORTHOMCL3954(12 genes,12 taxa):	EPrPA00000017741_PYTAP(PYTAP) EPrPI00000017290_PYTIR(PYTIR) EPrPR00000021243_PYTAR(PYTAR) EPrPV00000022365_PYTVE(PYTVE) EPrPW00000014675_PYTIW(PYTIW) HJ0_GLEAN_10015999_PHYP0(PHYP0) HJ1_GLEAN_10006283_PHYP1(PHYP1) HpaP808969_HYAAR(HYAAR) PITG_21279T0_PHYIN(PHYIN) PYU1_T001920_PYTUL(PYTUL) Phyra96931_PHYRA(PHYRA) Physo155263_PHYSO(PHYSO)
ORTHOMCL3955(12 genes,12 taxa):	EPrPA00000017749_PYTAP(PYTAP) EPrPI00000013440_PYTIR(PYTIR) EPrPR00000017706_PYTAR(PYTAR) EPrPV00000019186_PYTVE(PYTVE) EPrPW00000014663_PYTIW(PYTIW) HJ0_GLEAN_10015960_PHYP0(PHYP0) HJ1_GLEAN_10001708_PHYP1(PHYP1) HpaP807113_HYAAR(HYAAR) PITG_18474T0_PHYIN(PHYIN) PYU1_T001724_PYTUL(PYTUL) Phyra81088_PHYRA(PHYRA) Physo127390_PHYSO(PHYSO)
ORTHOMCL3956(12 genes,12 taxa):	EPrPA00000017755_PYTAP(PYTAP) EPrPI00000013445_PYTIR(PYTIR) EPrPR00000017707_PYTAR(PYTAR) EPrPV00000019184_PYTVE(PYTVE) EPrPW00000014662_PYTIW(PYTIW) HJ0_GLEAN_10015959_PHYP0(PHYP0) HJ1_GLEAN_10001709_PHYP1(PHYP1) HpaP807114_HYAAR(HYAAR) PITG_18475T0_PHYIN(PHYIN) PYU1_T001720_PYTUL(PYTUL) Phyra95895_PHYRA(PHYRA) Physo127391_PHYSO(PHYSO)
ORTHOMCL3957(12 genes,12 taxa):	EPrPA00000017761_PYTAP(PYTAP) EPrPI00000013452_PYTIR(PYTIR) EPrPR00000013569_PYTAR(PYTAR) EPrPV00000018170_PYTVE(PYTVE) EPrPW00000019972_PYTIW(PYTIW) HJ0_GLEAN_10015972_PHYP0(PHYP0) HJ1_GLEAN_10003159_PHYP1(PHYP1) HpaP807095_HYAAR(HYAAR) PITG_18452T0_PHYIN(PHYIN) PYU1_T001738_PYTUL(PYTUL) Phyra50855_PHYRA(PHYRA) Physo110075_PHYSO(PHYSO)
ORTHOMCL3958(12 genes,12 taxa):	EPrPA00000017763_PYTAP(PYTAP) EPrPI00000013418_PYTIR(PYTIR) EPrPR00000013571_PYTAR(PYTAR) EPrPV00000023590_PYTVE(PYTVE) EPrPW00000019969_PYTIW(PYTIW) HJ0_GLEAN_10015967_PHYP0(PHYP0) HJ1_GLEAN_10003154_PHYP1(PHYP1) HpaP807104_HYAAR(HYAAR) PITG_18458T0_PHYIN(PHYIN) PYU1_T001734_PYTUL(PYTUL) Phyra81098_PHYRA(PHYRA) Physo127384_PHYSO(PHYSO)
ORTHOMCL3959(12 genes,12 taxa):	EPrPA00000017766_PYTAP(PYTAP) EPrPI00000013428_PYTIR(PYTIR) EPrPR00000017708_PYTAR(PYTAR) EPrPV00000019185_PYTVE(PYTVE) EPrPW00000014660_PYTIW(PYTIW) HJ0_GLEAN_10015961_PHYP0(PHYP0) HJ1_GLEAN_10001143_PHYP1(PHYP1) HpaP807112_HYAAR(HYAAR) PITG_18473T0_PHYIN(PHYIN) PYU1_T001726_PYTUL(PYTUL) Phyra50840_PHYRA(PHYRA) Physo110086_PHYSO(PHYSO)
ORTHOMCL3960(12 genes,12 taxa):	EPrPA00000017772_PYTAP(PYTAP) EPrPI00000023052_PYTIR(PYTIR) EPrPR00000015624_PYTAR(PYTAR) EPrPV00000018069_PYTVE(PYTVE) EPrPW00000016564_PYTIW(PYTIW) HJ0_GLEAN_10003104_PHYP0(PHYP0) HJ1_GLEAN_10005954_PHYP1(PHYP1) HpaP803962_HYAAR(HYAAR) PITG_08406T0_PHYIN(PHYIN) PYU1_T006905_PYTUL(PYTUL) Phyra74046_PHYRA(PHYRA) Physo139575_PHYSO(PHYSO)
ORTHOMCL3961(12 genes,12 taxa):	EPrPA00000017774_PYTAP(PYTAP) EPrPI00000015942_PYTIR(PYTIR) EPrPR00000015729_PYTAR(PYTAR) EPrPV00000021048_PYTVE(PYTVE) EPrPW00000020874_PYTIW(PYTIW) HJ0_GLEAN_10010712_PHYP0(PHYP0) HJ1_GLEAN_10007924_PHYP1(PHYP1) HpaP803981_HYAAR(HYAAR) PITG_08435T0_PHYIN(PHYIN) PYU1_T006887_PYTUL(PYTUL) Phyra93781_PHYRA(PHYRA) Physo158003_PHYSO(PHYSO)
ORTHOMCL3962(12 genes,12 taxa):	EPrPA00000017780_PYTAP(PYTAP) EPrPI00000015929_PYTIR(PYTIR) EPrPR00000015736_PYTAR(PYTAR) EPrPV00000021055_PYTVE(PYTVE) EPrPW00000020869_PYTIW(PYTIW) HJ0_GLEAN_10010719_PHYP0(PHYP0) HJ1_GLEAN_10007916_PHYP1(PHYP1) HpaP803975_HYAAR(HYAAR) PITG_08445T0_PHYIN(PHYIN) PYU1_T006888_PYTUL(PYTUL) Phyra72093_PHYRA(PHYRA) Physo109222_PHYSO(PHYSO)
ORTHOMCL3967(12 genes,12 taxa):	EPrPA00000017796_PYTAP(PYTAP) EPrPI00000021869_PYTIR(PYTIR) EPrPR00000014217_PYTAR(PYTAR) EPrPV00000014288_PYTVE(PYTVE) EPrPW00000022434_PYTIW(PYTIW) HJ0_GLEAN_10017679_PHYP0(PHYP0) HJ1_GLEAN_10014066_PHYP1(PHYP1) HpaP801907_HYAAR(HYAAR) PITG_03644T0_PHYIN(PHYIN) PYU1_T007021_PYTUL(PYTUL) Phyra40785_PHYRA(PHYRA) Physo116416_PHYSO(PHYSO)
ORTHOMCL3968(12 genes,12 taxa):	EPrPA00000017800_PYTAP(PYTAP) EPrPI00000022667_PYTIR(PYTIR) EPrPR00000014218_PYTAR(PYTAR) EPrPV00000014287_PYTVE(PYTVE) EPrPW00000020221_PYTIW(PYTIW) HJ0_GLEAN_10017674_PHYP0(PHYP0) HJ1_GLEAN_10014060_PHYP1(PHYP1) HpaP811295_HYAAR(HYAAR) PITG_03652T0_PHYIN(PHYIN) PYU1_T007028_PYTUL(PYTUL) Phyra84786_PHYRA(PHYRA) Physo134883_PHYSO(PHYSO)
ORTHOMCL3969(12 genes,12 taxa):	EPrPA00000017801_PYTAP(PYTAP) EPrPI00000021871_PYTIR(PYTIR) EPrPR00000014220_PYTAR(PYTAR) EPrPV00000014292_PYTVE(PYTVE) EPrPW00000022435_PYTIW(PYTIW) HJ0_GLEAN_10017677_PHYP0(PHYP0) HJ1_GLEAN_10014064_PHYP1(PHYP1) HpaP813225_HYAAR(HYAAR) PITG_03646T0_PHYIN(PHYIN) PYU1_T007023_PYTUL(PYTUL) Phyra84789_PHYRA(PHYRA) Physo134880_PHYSO(PHYSO)
ORTHOMCL3970(12 genes,12 taxa):	EPrPA00000017805_PYTAP(PYTAP) EPrPI00000019513_PYTIR(PYTIR) EPrPR00000017650_PYTAR(PYTAR) EPrPV00000020991_PYTVE(PYTVE) EPrPW00000018906_PYTIW(PYTIW) HJ0_GLEAN_10008837_PHYP0(PHYP0) HJ1_GLEAN_10001337_PHYP1(PHYP1) HpaP811275_HYAAR(HYAAR) PITG_03672T0_PHYIN(PHYIN) PYU1_T007047_PYTUL(PYTUL) Phyra97030_PHYRA(PHYRA) Physo134944_PHYSO(PHYSO)
ORTHOMCL3971(12 genes,12 taxa):	EPrPA00000017820_PYTAP(PYTAP) EPrPI00000019028_PYTIR(PYTIR) EPrPR00000013712_PYTAR(PYTAR) EPrPV00000018274_PYTVE(PYTVE) EPrPW00000016060_PYTIW(PYTIW) HJ0_GLEAN_10016057_PHYP0(PHYP0) HJ1_GLEAN_10005964_PHYP1(PHYP1) HpaP800935_HYAAR(HYAAR) PITG_10931T0_PHYIN(PHYIN) PYU1_T003451_PYTUL(PYTUL) Phyra74447_PHYRA(PHYRA) Physo140048_PHYSO(PHYSO)
ORTHOMCL3972(12 genes,12 taxa):	EPrPA00000017822_PYTAP(PYTAP) EPrPI00000019016_PYTIR(PYTIR) EPrPR00000013704_PYTAR(PYTAR) EPrPV00000018277_PYTVE(PYTVE) EPrPW00000016063_PYTIW(PYTIW) HJ0_GLEAN_10016058_PHYP0(PHYP0) HJ1_GLEAN_10005965_PHYP1(PHYP1) HpaP800934_HYAAR(HYAAR) PITG_10932T0_PHYIN(PHYIN) PYU1_T003453_PYTUL(PYTUL) Phyra74448_PHYRA(PHYRA) Physo140047_PHYSO(PHYSO)
ORTHOMCL3974(12 genes,12 taxa):	EPrPA00000017833_PYTAP(PYTAP) EPrPI00000014312_PYTIR(PYTIR) EPrPR00000023240_PYTAR(PYTAR) EPrPV00000020601_PYTVE(PYTVE) EPrPW00000015054_PYTIW(PYTIW) HJ0_GLEAN_10008381_PHYP0(PHYP0) HJ1_GLEAN_10006549_PHYP1(PHYP1) HpaP809248_HYAAR(HYAAR) PITG_12745T0_PHYIN(PHYIN) PYU1_T014463_PYTUL(PYTUL) Phyra54338_PHYRA(PHYRA) Physo138845_PHYSO(PHYSO)
ORTHOMCL3975(12 genes,12 taxa):	EPrPA00000017834_PYTAP(PYTAP) EPrPI00000014329_PYTIR(PYTIR) EPrPR00000016347_PYTAR(PYTAR) EPrPV00000022761_PYTVE(PYTVE) EPrPW00000023974_PYTIW(PYTIW) HJ0_GLEAN_10008384_PHYP0(PHYP0) HJ1_GLEAN_10006552_PHYP1(PHYP1) HpaP809245_HYAAR(HYAAR) PITG_12749T0_PHYIN(PHYIN) PYU1_T014467_PYTUL(PYTUL) Phyra74608_PHYRA(PHYRA) Physo138847_PHYSO(PHYSO)
ORTHOMCL3976(12 genes,12 taxa):	EPrPA00000017839_PYTAP(PYTAP) EPrPI00000014314_PYTIR(PYTIR) EPrPR00000019123_PYTAR(PYTAR) EPrPV00000022890_PYTVE(PYTVE) EPrPW00000020200_PYTIW(PYTIW) HJ0_GLEAN_10014603_PHYP0(PHYP0) HJ1_GLEAN_10003260_PHYP1(PHYP1) HpaP809237_HYAAR(HYAAR) PITG_12692T0_PHYIN(PHYIN) PYU1_T014451_PYTUL(PYTUL) Phyra85463_PHYRA(PHYRA) Physo138830_PHYSO(PHYSO)
ORTHOMCL3977(12 genes,12 taxa):	EPrPA00000017849_PYTAP(PYTAP) EPrPI00000014325_PYTIR(PYTIR) EPrPR00000019503_PYTAR(PYTAR) EPrPV00000022849_PYTVE(PYTVE) EPrPW00000020197_PYTIW(PYTIW) HJ0_GLEAN_10014600_PHYP0(PHYP0) HJ1_GLEAN_10003262_PHYP1(PHYP1) HpaP809235_HYAAR(HYAAR) PITG_12694T0_PHYIN(PHYIN) PYU1_T014454_PYTUL(PYTUL) Phyra72342_PHYRA(PHYRA) Physo109171_PHYSO(PHYSO)
ORTHOMCL3978(12 genes,12 taxa):	EPrPA00000017853_PYTAP(PYTAP) EPrPI00000013465_PYTIR(PYTIR) EPrPR00000019255_PYTAR(PYTAR) EPrPV00000014595_PYTVE(PYTVE) EPrPW00000022289_PYTIW(PYTIW) HJ0_GLEAN_10010255_PHYP0(PHYP0) HJ1_GLEAN_10005565_PHYP1(PHYP1) HpaP801481_HYAAR(HYAAR) PITG_00051T0_PHYIN(PHYIN) PYU1_T012810_PYTUL(PYTUL) Phyra93629_PHYRA(PHYRA) Physo158423_PHYSO(PHYSO)
ORTHOMCL3979(12 genes,12 taxa):	EPrPA00000017859_PYTAP(PYTAP) EPrPI00000013458_PYTIR(PYTIR) EPrPR00000014496_PYTAR(PYTAR) EPrPV00000014591_PYTVE(PYTVE) EPrPW00000017125_PYTIW(PYTIW) HJ0_GLEAN_10010253_PHYP0(PHYP0) HJ1_GLEAN_10005568_PHYP1(PHYP1) HpaP801485_HYAAR(HYAAR) PITG_00048T0_PHYIN(PHYIN) PYU1_T012814_PYTUL(PYTUL) Phyra73510_PHYRA(PHYRA) Physo141885_PHYSO(PHYSO)
ORTHOMCL3980(12 genes,12 taxa):	EPrPA00000017867_PYTAP(PYTAP) EPrPI00000013472_PYTIR(PYTIR) EPrPR00000019251_PYTAR(PYTAR) EPrPV00000014598_PYTVE(PYTVE) EPrPW00000022291_PYTIW(PYTIW) HJ0_GLEAN_10010254_PHYP0(PHYP0) HJ1_GLEAN_10005567_PHYP1(PHYP1) HpaP801484_HYAAR(HYAAR) PITG_00049T0_PHYIN(PHYIN) PYU1_T012812_PYTUL(PYTUL) Phyra73509_PHYRA(PHYRA) Physo141884_PHYSO(PHYSO)
ORTHOMCL3982(12 genes,12 taxa):	EPrPA00000017874_PYTAP(PYTAP) EPrPI00000024281_PYTIR(PYTIR) EPrPR00000013624_PYTAR(PYTAR) EPrPV00000013971_PYTVE(PYTVE) EPrPW00000019596_PYTIW(PYTIW) HJ0_GLEAN_10011797_PHYP0(PHYP0) HJ1_GLEAN_10008492_PHYP1(PHYP1) HpaP811493_HYAAR(HYAAR) PITG_05245T0_PHYIN(PHYIN) PYU1_T012122_PYTUL(PYTUL) Phyra71187_PHYRA(PHYRA) Physo109060_PHYSO(PHYSO)
ORTHOMCL3983(12 genes,12 taxa):	EPrPA00000017879_PYTAP(PYTAP) EPrPI00000024187_PYTIR(PYTIR) EPrPR00000013626_PYTAR(PYTAR) EPrPV00000013956_PYTVE(PYTVE) EPrPW00000023652_PYTIW(PYTIW) HJ0_GLEAN_10011795_PHYP0(PHYP0) HJ1_GLEAN_10008494_PHYP1(PHYP1) HpaP811494_HYAAR(HYAAR) PITG_05244T0_PHYIN(PHYIN) PYU1_T012120_PYTUL(PYTUL) Phyra82706_PHYRA(PHYRA) Physo137607_PHYSO(PHYSO)
ORTHOMCL3985(12 genes,12 taxa):	EPrPA00000017893_PYTAP(PYTAP) EPrPI00000014623_PYTIR(PYTIR) EPrPR00000016048_PYTAR(PYTAR) EPrPV00000018147_PYTVE(PYTVE) EPrPW00000015310_PYTIW(PYTIW) HJ0_GLEAN_10007781_PHYP0(PHYP0) HJ1_GLEAN_10000420_PHYP1(PHYP1) HpaP812767_HYAAR(HYAAR) PITG_10866T0_PHYIN(PHYIN) PYU1_T008324_PYTUL(PYTUL) Phyra72107_PHYRA(PHYRA) Physo109524_PHYSO(PHYSO)
ORTHOMCL3986(12 genes,12 taxa):	EPrPA00000017895_PYTAP(PYTAP) EPrPI00000014633_PYTIR(PYTIR) EPrPR00000016045_PYTAR(PYTAR) EPrPV00000018149_PYTVE(PYTVE) EPrPW00000015312_PYTIW(PYTIW) HJ0_GLEAN_10003014_PHYP0(PHYP0) HJ1_GLEAN_10001290_PHYP1(PHYP1) HpaP812759_HYAAR(HYAAR) PITG_10857T0_PHYIN(PHYIN) PYU1_T008331_PYTUL(PYTUL) Phyra77624_PHYRA(PHYRA) Physo143007_PHYSO(PHYSO)
ORTHOMCL3987(12 genes,12 taxa):	EPrPA00000017896_PYTAP(PYTAP) EPrPI00000014625_PYTIR(PYTIR) EPrPR00000016051_PYTAR(PYTAR) EPrPV00000018154_PYTVE(PYTVE) EPrPW00000015314_PYTIW(PYTIW) HJ0_GLEAN_10007783_PHYP0(PHYP0) HJ1_GLEAN_10006499_PHYP1(PHYP1) HpaP812755_HYAAR(HYAAR) PITG_10862T0_PHYIN(PHYIN) PYU1_T008320_PYTUL(PYTUL) Phyra53946_PHYRA(PHYRA) Physo123392_PHYSO(PHYSO)
ORTHOMCL3988(12 genes,12 taxa):	EPrPA00000017901_PYTAP(PYTAP) EPrPI00000014639_PYTIR(PYTIR) EPrPR00000016046_PYTAR(PYTAR) EPrPV00000018157_PYTVE(PYTVE) EPrPW00000019247_PYTIW(PYTIW) HJ0_GLEAN_10007778_PHYP0(PHYP0) HJ1_GLEAN_10007531_PHYP1(PHYP1) HpaP812770_HYAAR(HYAAR) PITG_10869T0_PHYIN(PHYIN) PYU1_T008327_PYTUL(PYTUL) Phyra96582_PHYRA(PHYRA) Physo158679_PHYSO(PHYSO)
ORTHOMCL3989(12 genes,12 taxa):	EPrPA00000017905_PYTAP(PYTAP) EPrPI00000014627_PYTIR(PYTIR) EPrPR00000016047_PYTAR(PYTAR) EPrPV00000018158_PYTVE(PYTVE) EPrPW00000015303_PYTIW(PYTIW) HJ0_GLEAN_10003013_PHYP0(PHYP0) HJ1_GLEAN_10001291_PHYP1(PHYP1) HpaP812758_HYAAR(HYAAR) PITG_10858T0_PHYIN(PHYIN) PYU1_T008330_PYTUL(PYTUL) Phyra83342_PHYRA(PHYRA) Physo143006_PHYSO(PHYSO)
ORTHOMCL3990(12 genes,12 taxa):	EPrPA00000017914_PYTAP(PYTAP) EPrPI00000013742_PYTIR(PYTIR) EPrPR00000021337_PYTAR(PYTAR) EPrPV00000015283_PYTVE(PYTVE) EPrPW00000024842_PYTIW(PYTIW) HJ0_GLEAN_10011449_PHYP0(PHYP0) HJ1_GLEAN_10006401_PHYP1(PHYP1) HpaP800453_HYAAR(HYAAR) PITG_17080T0_PHYIN(PHYIN) PYU1_T008697_PYTUL(PYTUL) Phyra79828_PHYRA(PHYRA) Physo129122_PHYSO(PHYSO)
ORTHOMCL3993(12 genes,12 taxa):	EPrPA00000017932_PYTAP(PYTAP) EPrPI00000018640_PYTIR(PYTIR) EPrPR00000016982_PYTAR(PYTAR) EPrPV00000022653_PYTVE(PYTVE) EPrPW00000022852_PYTIW(PYTIW) HJ0_GLEAN_10002931_PHYP0(PHYP0) HJ1_GLEAN_10001852_PHYP1(PHYP1) HpaP809188_HYAAR(HYAAR) PITG_18327T0_PHYIN(PHYIN) PYU1_T005047_PYTUL(PYTUL) Phyra75978_PHYRA(PHYRA) Physo132603_PHYSO(PHYSO)
ORTHOMCL3995(12 genes,12 taxa):	EPrPA00000017945_PYTAP(PYTAP) EPrPI00000018649_PYTIR(PYTIR) EPrPR00000016985_PYTAR(PYTAR) EPrPV00000022655_PYTVE(PYTVE) EPrPW00000022854_PYTIW(PYTIW) HJ0_GLEAN_10002932_PHYP0(PHYP0) HJ1_GLEAN_10001853_PHYP1(PHYP1) HpaP809189_HYAAR(HYAAR) PITG_18328T0_PHYIN(PHYIN) PYU1_T005053_PYTUL(PYTUL) Phyra75977_PHYRA(PHYRA) Physo132602_PHYSO(PHYSO)
ORTHOMCL3996(12 genes,12 taxa):	EPrPA00000017953_PYTAP(PYTAP) EPrPI00000021276_PYTIR(PYTIR) EPrPR00000013410_PYTAR(PYTAR) EPrPV00000021156_PYTVE(PYTVE) EPrPW00000015144_PYTIW(PYTIW) HJ0_GLEAN_10013795_PHYP0(PHYP0) HJ1_GLEAN_10005190_PHYP1(PHYP1) HpaP801775_HYAAR(HYAAR) PITG_16214T0_PHYIN(PHYIN) PYU1_T002713_PYTUL(PYTUL) Phyra78995_PHYRA(PHYRA) Physo135872_PHYSO(PHYSO)
ORTHOMCL3998(12 genes,12 taxa):	EPrPA00000017957_PYTAP(PYTAP) EPrPI00000019336_PYTIR(PYTIR) EPrPR00000013399_PYTAR(PYTAR) EPrPV00000021161_PYTVE(PYTVE) EPrPW00000022193_PYTIW(PYTIW) HJ0_GLEAN_10003122_PHYP0(PHYP0) HJ1_GLEAN_10001181_PHYP1(PHYP1) HpaP801758_HYAAR(HYAAR) PITG_16226T0_PHYIN(PHYIN) PYU1_T002704_PYTUL(PYTUL) Phyra78997_PHYRA(PHYRA) Physo135876_PHYSO(PHYSO)
ORTHOMCL3999(12 genes,12 taxa):	EPrPA00000017965_PYTAP(PYTAP) EPrPI00000019329_PYTIR(PYTIR) EPrPR00000013411_PYTAR(PYTAR) EPrPV00000021157_PYTVE(PYTVE) EPrPW00000022190_PYTIW(PYTIW) HJ0_GLEAN_10003121_PHYP0(PHYP0) HJ1_GLEAN_10001182_PHYP1(PHYP1) HpaP801757_HYAAR(HYAAR) PITG_16227T0_PHYIN(PHYIN) PYU1_T002705_PYTUL(PYTUL) Phyra78996_PHYRA(PHYRA) Physo135875_PHYSO(PHYSO)
ORTHOMCL4000(12 genes,12 taxa):	EPrPA00000017966_PYTAP(PYTAP) EPrPI00000013253_PYTIR(PYTIR) EPrPR00000016439_PYTAR(PYTAR) EPrPV00000014081_PYTVE(PYTVE) EPrPW00000015323_PYTIW(PYTIW) HJ0_GLEAN_10014943_PHYP0(PHYP0) HJ1_GLEAN_10013809_PHYP1(PHYP1) HpaP810489_HYAAR(HYAAR) PITG_06991T0_PHYIN(PHYIN) PYU1_T011242_PYTUL(PYTUL) Phyra95568_PHYRA(PHYRA) Physo138735_PHYSO(PHYSO)
ORTHOMCL4001(12 genes,12 taxa):	EPrPA00000017970_PYTAP(PYTAP) EPrPI00000013266_PYTIR(PYTIR) EPrPR00000016440_PYTAR(PYTAR) EPrPV00000014074_PYTVE(PYTVE) EPrPW00000020752_PYTIW(PYTIW) HJ0_GLEAN_10014948_PHYP0(PHYP0) HJ1_GLEAN_10013804_PHYP1(PHYP1) HpaP805338_HYAAR(HYAAR) PITG_06985T0_PHYIN(PHYIN) PYU1_T011236_PYTUL(PYTUL) Phyra79962_PHYRA(PHYRA) Physo138739_PHYSO(PHYSO)
ORTHOMCL4003(12 genes,12 taxa):	EPrPA00000017984_PYTAP(PYTAP) EPrPI00000013257_PYTIR(PYTIR) EPrPR00000024345_PYTAR(PYTAR) EPrPV00000014093_PYTVE(PYTVE) EPrPW00000019687_PYTIW(PYTIW) HJ0_GLEAN_10017036_PHYP0(PHYP0) HJ1_GLEAN_10006706_PHYP1(PHYP1) HpaP805366_HYAAR(HYAAR) PITG_06941T0_PHYIN(PHYIN) PYU1_T011245_PYTUL(PYTUL) Phyra79925_PHYRA(PHYRA) Physo138772_PHYSO(PHYSO)
ORTHOMCL4004(12 genes,12 taxa):	EPrPA00000018006_PYTAP(PYTAP) EPrPI00000021339_PYTIR(PYTIR) EPrPR00000021933_PYTAR(PYTAR) EPrPV00000019599_PYTVE(PYTVE) EPrPW00000018531_PYTIW(PYTIW) HJ0_GLEAN_10015503_PHYP0(PHYP0) HJ1_GLEAN_10002755_PHYP1(PHYP1) HpaP800180_HYAAR(HYAAR) PITG_03040T0_PHYIN(PHYIN) PYU1_T000871_PYTUL(PYTUL) Phyra94986_PHYRA(PHYRA) Physo158514_PHYSO(PHYSO)
ORTHOMCL4005(12 genes,12 taxa):	EPrPA00000018020_PYTAP(PYTAP) EPrPI00000021919_PYTIR(PYTIR) EPrPR00000016595_PYTAR(PYTAR) EPrPV00000019793_PYTVE(PYTVE) EPrPW00000016175_PYTIW(PYTIW) HJ0_GLEAN_10016262_PHYP0(PHYP0) HJ1_GLEAN_10009516_PHYP1(PHYP1) HpaP805052_HYAAR(HYAAR) PITG_07174T0_PHYIN(PHYIN) PYU1_T011387_PYTUL(PYTUL) Phyra77053_PHYRA(PHYRA) Physo143859_PHYSO(PHYSO)
ORTHOMCL4006(12 genes,12 taxa):	EPrPA00000018025_PYTAP(PYTAP) EPrPI00000021914_PYTIR(PYTIR) EPrPR00000016597_PYTAR(PYTAR) EPrPV00000019796_PYTVE(PYTVE) EPrPW00000016169_PYTIW(PYTIW) HJ0_GLEAN_10016263_PHYP0(PHYP0) HJ1_GLEAN_10009515_PHYP1(PHYP1) HpaP805054_HYAAR(HYAAR) PITG_07173T0_PHYIN(PHYIN) PYU1_T011386_PYTUL(PYTUL) Phyra71479_PHYRA(PHYRA) Physo109596_PHYSO(PHYSO)
ORTHOMCL4007(12 genes,12 taxa):	EPrPA00000018028_PYTAP(PYTAP) EPrPI00000021915_PYTIR(PYTIR) EPrPR00000016596_PYTAR(PYTAR) EPrPV00000019798_PYTVE(PYTVE) EPrPW00000016173_PYTIW(PYTIW) HJ0_GLEAN_10016261_PHYP0(PHYP0) HJ1_GLEAN_10009517_PHYP1(PHYP1) HpaP805051_HYAAR(HYAAR) PITG_07175T0_PHYIN(PHYIN) PYU1_T011388_PYTUL(PYTUL) Phyra77054_PHYRA(PHYRA) Physo143858_PHYSO(PHYSO)
ORTHOMCL4009(12 genes,12 taxa):	EPrPA00000018038_PYTAP(PYTAP) EPrPI00000016395_PYTIR(PYTIR) EPrPR00000021604_PYTAR(PYTAR) EPrPV00000013932_PYTVE(PYTVE) EPrPW00000014846_PYTIW(PYTIW) HJ0_GLEAN_10016648_PHYP0(PHYP0) HJ1_GLEAN_10011128_PHYP1(PHYP1) HpaP808525_HYAAR(HYAAR) PITG_17516T0_PHYIN(PHYIN) PYU1_T006025_PYTUL(PYTUL) Phyra71941_PHYRA(PHYRA) Physo108486_PHYSO(PHYSO)
ORTHOMCL4010(12 genes,12 taxa):	EPrPA00000018044_PYTAP(PYTAP) EPrPI00000016404_PYTIR(PYTIR) EPrPR00000013229_PYTAR(PYTAR) EPrPV00000013917_PYTVE(PYTVE) EPrPW00000014852_PYTIW(PYTIW) HJ0_GLEAN_10016649_PHYP0(PHYP0) HJ1_GLEAN_10011129_PHYP1(PHYP1) HpaP808526_HYAAR(HYAAR) PITG_17515T0_PHYIN(PHYIN) PYU1_T006026_PYTUL(PYTUL) Phyra81651_PHYRA(PHYRA) Physo130479_PHYSO(PHYSO)
ORTHOMCL4012(12 genes,12 taxa):	EPrPA00000018065_PYTAP(PYTAP) EPrPI00000023088_PYTIR(PYTIR) EPrPR00000024350_PYTAR(PYTAR) EPrPV00000021305_PYTVE(PYTVE) EPrPW00000022168_PYTIW(PYTIW) HJ0_GLEAN_10005120_PHYP0(PHYP0) HJ1_GLEAN_10009072_PHYP1(PHYP1) HpaP808626_HYAAR(HYAAR) PITG_17560T0_PHYIN(PHYIN) PYU1_T006441_PYTUL(PYTUL) Phyra84540_PHYRA(PHYRA) Physo142773_PHYSO(PHYSO)
ORTHOMCL4014(12 genes,12 taxa):	EPrPA00000018074_PYTAP(PYTAP) EPrPI00000013430_PYTIR(PYTIR) EPrPR00000022891_PYTAR(PYTAR) EPrPV00000015577_PYTVE(PYTVE) EPrPW00000014547_PYTIW(PYTIW) HJ0_GLEAN_10015942_PHYP0(PHYP0) HJ1_GLEAN_10009422_PHYP1(PHYP1) HpaP807141_HYAAR(HYAAR) PITG_19693T0_PHYIN(PHYIN) PYU1_T001710_PYTUL(PYTUL) Phyra81065_PHYRA(PHYRA) Physo127415_PHYSO(PHYSO)
ORTHOMCL4015(12 genes,12 taxa):	EPrPA00000018075_PYTAP(PYTAP) EPrPI00000013425_PYTIR(PYTIR) EPrPR00000016003_PYTAR(PYTAR) EPrPV00000015574_PYTVE(PYTVE) EPrPW00000023108_PYTIW(PYTIW) HJ0_GLEAN_10015949_PHYP0(PHYP0) HJ1_GLEAN_10009429_PHYP1(PHYP1) HpaP807132_HYAAR(HYAAR) PITG_19183T0_PHYIN(PHYIN) PYU1_T001713_PYTUL(PYTUL) Phyra95887_PHYRA(PHYRA) Physo155286_PHYSO(PHYSO)
ORTHOMCL4016(12 genes,12 taxa):	EPrPA00000018082_PYTAP(PYTAP) EPrPI00000013424_PYTIR(PYTIR) EPrPR00000015036_PYTAR(PYTAR) EPrPV00000015576_PYTVE(PYTVE) EPrPW00000014546_PYTIW(PYTIW) HJ0_GLEAN_10000543_PHYP0(PHYP0) HJ1_GLEAN_10006414_PHYP1(PHYP1) HpaP807147_HYAAR(HYAAR) PITG_13658T0_PHYIN(PHYIN) PYU1_T001703_PYTUL(PYTUL) Phyra50807_PHYRA(PHYRA) Physo108167_PHYSO(PHYSO)
ORTHOMCL4017(12 genes,12 taxa):	EPrPA00000018089_PYTAP(PYTAP) EPrPI00000013442_PYTIR(PYTIR) EPrPR00000015041_PYTAR(PYTAR) EPrPV00000015568_PYTVE(PYTVE) EPrPW00000014553_PYTIW(PYTIW) HJ0_GLEAN_10015940_PHYP0(PHYP0) HJ1_GLEAN_10009420_PHYP1(PHYP1) HpaP807143_HYAAR(HYAAR) PITG_19199T0_PHYIN(PHYIN) PYU1_T001705_PYTUL(PYTUL) Phyra71862_PHYRA(PHYRA) Physo108168_PHYSO(PHYSO)
ORTHOMCL4018(12 genes,12 taxa):	EPrPA00000018090_PYTAP(PYTAP) EPrPI00000013438_PYTIR(PYTIR) EPrPR00000022892_PYTAR(PYTAR) EPrPV00000015562_PYTVE(PYTVE) EPrPW00000014550_PYTIW(PYTIW) HJ0_GLEAN_10015943_PHYP0(PHYP0) HJ1_GLEAN_10009423_PHYP1(PHYP1) HpaP807140_HYAAR(HYAAR) PITG_19692T0_PHYIN(PHYIN) PYU1_T001709_PYTUL(PYTUL) Phyra81066_PHYRA(PHYRA) Physo127414_PHYSO(PHYSO)
ORTHOMCL4019(12 genes,12 taxa):	EPrPA00000018091_PYTAP(PYTAP) EPrPI00000013447_PYTIR(PYTIR) EPrPR00000016010_PYTAR(PYTAR) EPrPV00000015567_PYTVE(PYTVE) EPrPW00000023105_PYTIW(PYTIW) HJ0_GLEAN_10015948_PHYP0(PHYP0) HJ1_GLEAN_10009428_PHYP1(PHYP1) HpaP807133_HYAAR(HYAAR) PITG_19182T0_PHYIN(PHYIN) PYU1_T001712_PYTUL(PYTUL) Phyra95886_PHYRA(PHYRA) Physo127408_PHYSO(PHYSO)
ORTHOMCL4021(12 genes,12 taxa):	EPrPA00000018098_PYTAP(PYTAP) EPrPI00000016609_PYTIR(PYTIR) EPrPR00000019801_PYTAR(PYTAR) EPrPV00000013308_PYTVE(PYTVE) EPrPW00000017166_PYTIW(PYTIW) HJ0_GLEAN_10005665_PHYP0(PHYP0) HJ1_GLEAN_10005027_PHYP1(PHYP1) HpaP804482_HYAAR(HYAAR) PITG_16649T0_PHYIN(PHYIN) PYU1_T008846_PYTUL(PYTUL) Phyra82534_PHYRA(PHYRA) Physo136979_PHYSO(PHYSO)
ORTHOMCL4023(12 genes,12 taxa):	EPrPA00000018122_PYTAP(PYTAP) EPrPI00000023597_PYTIR(PYTIR) EPrPR00000022718_PYTAR(PYTAR) EPrPV00000018797_PYTVE(PYTVE) EPrPW00000018890_PYTIW(PYTIW) HJ0_GLEAN_10009136_PHYP0(PHYP0) HJ1_GLEAN_10001911_PHYP1(PHYP1) HpaP809299_HYAAR(HYAAR) PITG_06328T0_PHYIN(PHYIN) PYU1_T012433_PYTUL(PYTUL) Phyra83467_PHYRA(PHYRA) Physo133833_PHYSO(PHYSO)
ORTHOMCL4025(12 genes,12 taxa):	EPrPA00000018128_PYTAP(PYTAP) EPrPI00000021441_PYTIR(PYTIR) EPrPR00000019765_PYTAR(PYTAR) EPrPV00000015434_PYTVE(PYTVE) EPrPW00000019261_PYTIW(PYTIW) HJ0_GLEAN_10006562_PHYP0(PHYP0) HJ1_GLEAN_10002181_PHYP1(PHYP1) HpaP806667_HYAAR(HYAAR) PITG_03386T0_PHYIN(PHYIN) PYU1_T000817_PYTUL(PYTUL) Phyra76136_PHYRA(PHYRA) Physo134194_PHYSO(PHYSO)
ORTHOMCL4026(12 genes,12 taxa):	EPrPA00000018133_PYTAP(PYTAP) EPrPI00000016768_PYTIR(PYTIR) EPrPR00000022216_PYTAR(PYTAR) EPrPV00000017371_PYTVE(PYTVE) EPrPW00000015197_PYTIW(PYTIW) HJ0_GLEAN_10012766_PHYP0(PHYP0) HJ1_GLEAN_10002607_PHYP1(PHYP1) HpaP806170_HYAAR(HYAAR) PITG_03359T0_PHYIN(PHYIN) PYU1_T000840_PYTUL(PYTUL) Phyra76158_PHYRA(PHYRA) Physo134212_PHYSO(PHYSO)
ORTHOMCL4027(12 genes,12 taxa):	EPrPA00000018135_PYTAP(PYTAP) EPrPI00000016767_PYTIR(PYTIR) EPrPR00000015711_PYTAR(PYTAR) EPrPV00000022515_PYTVE(PYTVE) EPrPW00000023438_PYTIW(PYTIW) HJ0_GLEAN_10012776_PHYP0(PHYP0) HJ1_GLEAN_10002656_PHYP1(PHYP1) HpaP806657_HYAAR(HYAAR) PITG_03371T0_PHYIN(PHYIN) PYU1_T000821_PYTUL(PYTUL) Phyra76149_PHYRA(PHYRA) Physo134204_PHYSO(PHYSO)
ORTHOMCL4029(12 genes,12 taxa):	EPrPA00000018154_PYTAP(PYTAP) EPrPI00000018626_PYTIR(PYTIR) EPrPR00000019935_PYTAR(PYTAR) EPrPV00000022500_PYTVE(PYTVE) EPrPW00000015629_PYTIW(PYTIW) HJ0_GLEAN_10016073_PHYP0(PHYP0) HJ1_GLEAN_10003382_PHYP1(PHYP1) HpaP806066_HYAAR(HYAAR) PITG_10951T0_PHYIN(PHYIN) PYU1_T003423_PYTUL(PYTUL) Phyra53225_PHYRA(PHYRA) Physo109257_PHYSO(PHYSO)
ORTHOMCL4030(12 genes,12 taxa):	EPrPA00000018163_PYTAP(PYTAP) EPrPI00000018629_PYTIR(PYTIR) EPrPR00000018070_PYTAR(PYTAR) EPrPV00000021271_PYTVE(PYTVE) EPrPW00000015634_PYTIW(PYTIW) HJ0_GLEAN_10016076_PHYP0(PHYP0) HJ1_GLEAN_10001440_PHYP1(PHYP1) HpaP806062_HYAAR(HYAAR) PITG_10954T0_PHYIN(PHYIN) PYU1_T003420_PYTUL(PYTUL) Phyra74470_PHYRA(PHYRA) Physo140028_PHYSO(PHYSO)
ORTHOMCL4031(12 genes,12 taxa):	EPrPA00000018182_PYTAP(PYTAP) EPrPI00000023542_PYTIR(PYTIR) EPrPR00000018777_PYTAR(PYTAR) EPrPV00000023000_PYTVE(PYTVE) EPrPW00000014369_PYTIW(PYTIW) HJ0_GLEAN_10005056_PHYP0(PHYP0) HJ1_GLEAN_10010561_PHYP1(PHYP1) HpaP802003_HYAAR(HYAAR) PITG_03514T0_PHYIN(PHYIN) PYU1_T002276_PYTUL(PYTUL) Phyra95964_PHYRA(PHYRA) Physo157039_PHYSO(PHYSO)
ORTHOMCL4032(12 genes,12 taxa):	EPrPA00000018183_PYTAP(PYTAP) EPrPI00000018915_PYTIR(PYTIR) EPrPR00000017289_PYTAR(PYTAR) EPrPV00000017619_PYTVE(PYTVE) EPrPW00000014372_PYTIW(PYTIW) HJ0_GLEAN_10008405_PHYP0(PHYP0) HJ1_GLEAN_10010557_PHYP1(PHYP1) HpaP802006_HYAAR(HYAAR) PITG_03520T0_PHYIN(PHYIN) PYU1_T002282_PYTUL(PYTUL) Phyra95965_PHYRA(PHYRA) Physo134775_PHYSO(PHYSO)
ORTHOMCL4033(12 genes,12 taxa):	EPrPA00000018189_PYTAP(PYTAP) EPrPI00000018914_PYTIR(PYTIR) EPrPR00000017286_PYTAR(PYTAR) EPrPV00000017610_PYTVE(PYTVE) EPrPW00000014376_PYTIW(PYTIW) HJ0_GLEAN_10008402_PHYP0(PHYP0) HJ1_GLEAN_10010554_PHYP1(PHYP1) HpaP802010_HYAAR(HYAAR) PITG_03523T0_PHYIN(PHYIN) PYU1_T002289_PYTUL(PYTUL) Phyra95972_PHYRA(PHYRA) Physo157047_PHYSO(PHYSO)
ORTHOMCL4037(12 genes,12 taxa):	EPrPA00000018234_PYTAP(PYTAP) EPrPI00000015517_PYTIR(PYTIR) EPrPR00000021947_PYTAR(PYTAR) EPrPV00000017667_PYTVE(PYTVE) EPrPW00000016128_PYTIW(PYTIW) HJ0_GLEAN_10004283_PHYP0(PHYP0) HJ1_GLEAN_10003847_PHYP1(PHYP1) HpaP805614_HYAAR(HYAAR) PITG_13458T0_PHYIN(PHYIN) PYU1_T008250_PYTUL(PYTUL) Phyra84213_PHYRA(PHYRA) Physo132384_PHYSO(PHYSO)
ORTHOMCL4038(12 genes,12 taxa):	EPrPA00000018235_PYTAP(PYTAP) EPrPI00000023557_PYTIR(PYTIR) EPrPR00000014465_PYTAR(PYTAR) EPrPV00000024078_PYTVE(PYTVE) EPrPW00000020038_PYTIW(PYTIW) HJ0_GLEAN_10007972_PHYP0(PHYP0) HJ1_GLEAN_10007353_PHYP1(PHYP1) HpaP802262_HYAAR(HYAAR) PITG_13491T0_PHYIN(PHYIN) PYU1_T008259_PYTUL(PYTUL) Phyra84201_PHYRA(PHYRA) Physo132398_PHYSO(PHYSO)
ORTHOMCL4039(12 genes,12 taxa):	EPrPA00000018242_PYTAP(PYTAP) EPrPI00000015522_PYTIR(PYTIR) EPrPR00000024128_PYTAR(PYTAR) EPrPV00000024058_PYTVE(PYTVE) EPrPW00000021983_PYTIW(PYTIW) HJ0_GLEAN_10002674_PHYP0(PHYP0) HJ1_GLEAN_10012657_PHYP1(PHYP1) HpaP805619_HYAAR(HYAAR) PITG_06823T0_PHYIN(PHYIN) PYU1_T008256_PYTUL(PYTUL) Phyra84221_PHYRA(PHYRA) Physo132356_PHYSO(PHYSO)
ORTHOMCL4040(12 genes,12 taxa):	EPrPA00000018248_PYTAP(PYTAP) EPrPI00000015324_PYTIR(PYTIR) EPrPR00000014286_PYTAR(PYTAR) EPrPV00000018301_PYTVE(PYTVE) EPrPW00000023596_PYTIW(PYTIW) HJ0_GLEAN_10012846_PHYP0(PHYP0) HJ1_GLEAN_10012762_PHYP1(PHYP1) HpaP809128_HYAAR(HYAAR) PITG_06662T0_PHYIN(PHYIN) PYU1_T012640_PYTUL(PYTUL) Phyra79574_PHYRA(PHYRA) Physo140431_PHYSO(PHYSO)
ORTHOMCL4041(12 genes,12 taxa):	EPrPA00000018253_PYTAP(PYTAP) EPrPI00000015327_PYTIR(PYTIR) EPrPR00000016758_PYTAR(PYTAR) EPrPV00000018300_PYTVE(PYTVE) EPrPW00000024589_PYTIW(PYTIW) HJ0_GLEAN_10012851_PHYP0(PHYP0) HJ1_GLEAN_10012756_PHYP1(PHYP1) HpaP809123_HYAAR(HYAAR) PITG_06667T0_PHYIN(PHYIN) PYU1_T012650_PYTUL(PYTUL) Phyra79577_PHYRA(PHYRA) Physo140427_PHYSO(PHYSO)
ORTHOMCL4042(12 genes,12 taxa):	EPrPA00000018255_PYTAP(PYTAP) EPrPI00000022959_PYTIR(PYTIR) EPrPR00000016754_PYTAR(PYTAR) EPrPV00000014889_PYTVE(PYTVE) EPrPW00000023006_PYTIW(PYTIW) HJ0_GLEAN_10008712_PHYP0(PHYP0) HJ1_GLEAN_10007111_PHYP1(PHYP1) HpaP803345_HYAAR(HYAAR) PITG_06556T0_PHYIN(PHYIN) PYU1_T012615_PYTUL(PYTUL) Phyra79498_PHYRA(PHYRA) Physo140932_PHYSO(PHYSO)
ORTHOMCL4043(12 genes,12 taxa):	EPrPA00000018259_PYTAP(PYTAP) EPrPI00000015325_PYTIR(PYTIR) EPrPR00000014291_PYTAR(PYTAR) EPrPV00000018299_PYTVE(PYTVE) EPrPW00000020129_PYTIW(PYTIW) HJ0_GLEAN_10012847_PHYP0(PHYP0) HJ1_GLEAN_10012760_PHYP1(PHYP1) HpaP809125_HYAAR(HYAAR) PITG_06664T0_PHYIN(PHYIN) PYU1_T012641_PYTUL(PYTUL) Phyra79575_PHYRA(PHYRA) Physo140430_PHYSO(PHYSO)
ORTHOMCL4045(12 genes,12 taxa):	EPrPA00000018266_PYTAP(PYTAP) EPrPI00000016667_PYTIR(PYTIR) EPrPR00000019210_PYTAR(PYTAR) EPrPV00000020304_PYTVE(PYTVE) EPrPW00000019085_PYTIW(PYTIW) HJ0_GLEAN_10016219_PHYP0(PHYP0) HJ1_GLEAN_10012186_PHYP1(PHYP1) HpaP801581_HYAAR(HYAAR) PITG_08681T0_PHYIN(PHYIN) PYU1_T006316_PYTUL(PYTUL) Phyra71720_PHYRA(PHYRA) Physo108646_PHYSO(PHYSO)
ORTHOMCL4046(12 genes,12 taxa):	EPrPA00000018268_PYTAP(PYTAP) EPrPI00000016670_PYTIR(PYTIR) EPrPR00000014850_PYTAR(PYTAR) EPrPV00000020302_PYTVE(PYTVE) EPrPW00000019576_PYTIW(PYTIW) HJ0_GLEAN_10007742_PHYP0(PHYP0) HJ1_GLEAN_10007618_PHYP1(PHYP1) HpaP801571_HYAAR(HYAAR) PITG_08698T0_PHYIN(PHYIN) PYU1_T006310_PYTUL(PYTUL) Phyra79618_PHYRA(PHYRA) Physo132727_PHYSO(PHYSO)
ORTHOMCL4047(12 genes,12 taxa):	EPrPA00000018270_PYTAP(PYTAP) EPrPI00000016669_PYTIR(PYTIR) EPrPR00000014851_PYTAR(PYTAR) EPrPV00000020303_PYTVE(PYTVE) EPrPW00000019086_PYTIW(PYTIW) HJ0_GLEAN_10007739_PHYP0(PHYP0) HJ1_GLEAN_10007622_PHYP1(PHYP1) HpaP801575_HYAAR(HYAAR) PITG_08692T0_PHYIN(PHYIN) PYU1_T006313_PYTUL(PYTUL) Phyra95419_PHYRA(PHYRA) Physo156556_PHYSO(PHYSO)
ORTHOMCL4049(12 genes,12 taxa):	EPrPA00000018277_PYTAP(PYTAP) EPrPI00000021673_PYTIR(PYTIR) EPrPR00000019212_PYTAR(PYTAR) EPrPV00000020300_PYTVE(PYTVE) EPrPW00000019083_PYTIW(PYTIW) HJ0_GLEAN_10016218_PHYP0(PHYP0) HJ1_GLEAN_10012187_PHYP1(PHYP1) HpaP801580_HYAAR(HYAAR) PITG_08687T0_PHYIN(PHYIN) PYU1_T006317_PYTUL(PYTUL) Phyra82235_PHYRA(PHYRA) Physo132739_PHYSO(PHYSO)
ORTHOMCL4054(12 genes,12 taxa):	EPrPA00000018303_PYTAP(PYTAP) EPrPI00000021758_PYTIR(PYTIR) EPrPR00000019977_PYTAR(PYTAR) EPrPV00000021102_PYTVE(PYTVE) EPrPW00000016718_PYTIW(PYTIW) HJ0_GLEAN_10006028_PHYP0(PHYP0) HJ1_GLEAN_10005509_PHYP1(PHYP1) HpaP810772_HYAAR(HYAAR) PITG_07856T0_PHYIN(PHYIN) PYU1_T011511_PYTUL(PYTUL) Phyra82223_PHYRA(PHYRA) Physo137359_PHYSO(PHYSO)
ORTHOMCL4055(12 genes,12 taxa):	EPrPA00000018306_PYTAP(PYTAP) EPrPI00000021752_PYTIR(PYTIR) EPrPR00000018240_PYTAR(PYTAR) EPrPV00000021095_PYTVE(PYTVE) EPrPW00000016722_PYTIW(PYTIW) HJ0_GLEAN_10006029_PHYP0(PHYP0) HJ1_GLEAN_10005508_PHYP1(PHYP1) HpaP810774_HYAAR(HYAAR) PITG_07855T0_PHYIN(PHYIN) PYU1_T011512_PYTUL(PYTUL) Phyra82224_PHYRA(PHYRA) Physo137358_PHYSO(PHYSO)
ORTHOMCL4057(12 genes,12 taxa):	EPrPA00000018313_PYTAP(PYTAP) EPrPI00000021757_PYTIR(PYTIR) EPrPR00000019978_PYTAR(PYTAR) EPrPV00000021100_PYTVE(PYTVE) EPrPW00000016716_PYTIW(PYTIW) HJ0_GLEAN_10006034_PHYP0(PHYP0) HJ1_GLEAN_10005503_PHYP1(PHYP1) HpaP803540_HYAAR(HYAAR) PITG_07852T0_PHYIN(PHYIN) PYU1_T011509_PYTUL(PYTUL) Phyra82220_PHYRA(PHYRA) Physo137354_PHYSO(PHYSO)
ORTHOMCL4058(12 genes,12 taxa):	EPrPA00000018320_PYTAP(PYTAP) EPrPI00000017492_PYTIR(PYTIR) EPrPR00000019400_PYTAR(PYTAR) EPrPV00000019586_PYTVE(PYTVE) EPrPW00000026258_PYTIW(PYTIW) HJ0_GLEAN_10014009_PHYP0(PHYP0) HJ1_GLEAN_10011439_PHYP1(PHYP1) HpaP809112_HYAAR(HYAAR) PITG_15833T0_PHYIN(PHYIN) PYU1_T001155_PYTUL(PYTUL) Phyra74214_PHYRA(PHYRA) Physo139851_PHYSO(PHYSO)
ORTHOMCL4061(12 genes,12 taxa):	EPrPA00000018333_PYTAP(PYTAP) EPrPI00000020909_PYTIR(PYTIR) EPrPR00000016562_PYTAR(PYTAR) EPrPV00000014344_PYTVE(PYTVE) EPrPW00000014557_PYTIW(PYTIW) HJ0_GLEAN_10015080_PHYP0(PHYP0) HJ1_GLEAN_10012260_PHYP1(PHYP1) HpaP808384_HYAAR(HYAAR) PITG_01094T0_PHYIN(PHYIN) PYU1_T001776_PYTUL(PYTUL) Phyra52679_PHYRA(PHYRA) Physo108149_PHYSO(PHYSO)
ORTHOMCL4062(12 genes,12 taxa):	EPrPA00000018335_PYTAP(PYTAP) EPrPI00000018151_PYTIR(PYTIR) EPrPR00000013574_PYTAR(PYTAR) EPrPV00000014343_PYTVE(PYTVE) EPrPW00000020350_PYTIW(PYTIW) HJ0_GLEAN_10006734_PHYP0(PHYP0) HJ1_GLEAN_10004366_PHYP1(PHYP1) HpaP814831_HYAAR(HYAAR) PITG_18440T0_PHYIN(PHYIN) PYU1_T001755_PYTUL(PYTUL) Phyra81111_PHYRA(PHYRA) Physo158531_PHYSO(PHYSO)
ORTHOMCL4063(12 genes,12 taxa):	EPrPA00000018346_PYTAP(PYTAP) EPrPI00000018992_PYTIR(PYTIR) EPrPR00000019023_PYTAR(PYTAR) EPrPV00000020480_PYTVE(PYTVE) EPrPW00000025097_PYTIW(PYTIW) HJ0_GLEAN_10014278_PHYP0(PHYP0) HJ1_GLEAN_10002551_PHYP1(PHYP1) HpaP813436_HYAAR(HYAAR) PITG_09965T0_PHYIN(PHYIN) PYU1_T002605_PYTUL(PYTUL) Phyra71465_PHYRA(PHYRA) Physo108588_PHYSO(PHYSO)
ORTHOMCL4064(12 genes,12 taxa):	EPrPA00000018356_PYTAP(PYTAP) EPrPI00000018993_PYTIR(PYTIR) EPrPR00000019024_PYTAR(PYTAR) EPrPV00000020484_PYTVE(PYTVE) EPrPW00000021885_PYTIW(PYTIW) HJ0_GLEAN_10014273_PHYP0(PHYP0) HJ1_GLEAN_10004447_PHYP1(PHYP1) HpaP813775_HYAAR(HYAAR) PITG_09978T0_PHYIN(PHYIN) PYU1_T002599_PYTUL(PYTUL) Phyra94650_PHYRA(PHYRA) Physo156395_PHYSO(PHYSO)
ORTHOMCL4065(12 genes,12 taxa):	EPrPA00000018374_PYTAP(PYTAP) EPrPI00000016788_PYTIR(PYTIR) EPrPR00000017028_PYTAR(PYTAR) EPrPV00000013247_PYTVE(PYTVE) EPrPW00000027024_PYTIW(PYTIW) HJ0_GLEAN_10014581_PHYP0(PHYP0) HJ1_GLEAN_10011623_PHYP1(PHYP1) HpaP810818_HYAAR(HYAAR) PITG_07277T0_PHYIN(PHYIN) PYU1_T011297_PYTUL(PYTUL) Phyra77120_PHYRA(PHYRA) Physo129215_PHYSO(PHYSO)
ORTHOMCL4066(12 genes,12 taxa):	EPrPA00000018375_PYTAP(PYTAP) EPrPI00000016791_PYTIR(PYTIR) EPrPR00000017029_PYTAR(PYTAR) EPrPV00000013248_PYTVE(PYTVE) EPrPW00000015604_PYTIW(PYTIW) HJ0_GLEAN_10014583_PHYP0(PHYP0) HJ1_GLEAN_10011625_PHYP1(PHYP1) HpaP810820_HYAAR(HYAAR) PITG_07279T0_PHYIN(PHYIN) PYU1_T011295_PYTUL(PYTUL) Phyra77122_PHYRA(PHYRA) Physo155697_PHYSO(PHYSO)
ORTHOMCL4067(12 genes,12 taxa):	EPrPA00000018379_PYTAP(PYTAP) EPrPI00000013271_PYTIR(PYTIR) EPrPR00000021127_PYTAR(PYTAR) EPrPV00000014091_PYTVE(PYTVE) EPrPW00000015326_PYTIW(PYTIW) HJ0_GLEAN_10017042_PHYP0(PHYP0) HJ1_GLEAN_10006700_PHYP1(PHYP1) HpaP805370_HYAAR(HYAAR) PITG_06947T0_PHYIN(PHYIN) PYU1_T011252_PYTUL(PYTUL) Phyra95553_PHYRA(PHYRA) Physo157886_PHYSO(PHYSO)
ORTHOMCL4069(12 genes,12 taxa):	EPrPA00000018385_PYTAP(PYTAP) EPrPI00000013259_PYTIR(PYTIR) EPrPR00000021124_PYTAR(PYTAR) EPrPV00000014073_PYTVE(PYTVE) EPrPW00000015318_PYTIW(PYTIW) HJ0_GLEAN_10017043_PHYP0(PHYP0) HJ1_GLEAN_10006699_PHYP1(PHYP1) HpaP805371_HYAAR(HYAAR) PITG_06948T0_PHYIN(PHYIN) PYU1_T011253_PYTUL(PYTUL) Phyra49028_PHYRA(PHYRA) Physo157887_PHYSO(PHYSO)
ORTHOMCL4071(12 genes,12 taxa):	EPrPA00000018388_PYTAP(PYTAP) EPrPI00000016784_PYTIR(PYTIR) EPrPR00000017027_PYTAR(PYTAR) EPrPV00000013268_PYTVE(PYTVE) EPrPW00000015601_PYTIW(PYTIW) HJ0_GLEAN_10014582_PHYP0(PHYP0) HJ1_GLEAN_10011624_PHYP1(PHYP1) HpaP810819_HYAAR(HYAAR) PITG_07278T0_PHYIN(PHYIN) PYU1_T011296_PYTUL(PYTUL) Phyra94701_PHYRA(PHYRA) Physo129216_PHYSO(PHYSO)
ORTHOMCL4072(12 genes,12 taxa):	EPrPA00000018390_PYTAP(PYTAP) EPrPI00000013302_PYTIR(PYTIR) EPrPR00000017578_PYTAR(PYTAR) EPrPV00000013271_PYTVE(PYTVE) EPrPW00000026417_PYTIW(PYTIW) HJ0_GLEAN_10014577_PHYP0(PHYP0) HJ1_GLEAN_10011619_PHYP1(PHYP1) HpaP810815_HYAAR(HYAAR) PITG_07272T0_PHYIN(PHYIN) PYU1_T011301_PYTUL(PYTUL) Phyra94697_PHYRA(PHYRA) Physo155693_PHYSO(PHYSO)
ORTHOMCL4073(12 genes,12 taxa):	EPrPA00000018391_PYTAP(PYTAP) EPrPI00000015363_PYTIR(PYTIR) EPrPR00000016264_PYTAR(PYTAR) EPrPV00000015025_PYTVE(PYTVE) EPrPW00000027252_PYTIW(PYTIW) HJ0_GLEAN_10006704_PHYP0(PHYP0) HJ1_GLEAN_10014387_PHYP1(PHYP1) HpaP806954_HYAAR(HYAAR) PITG_19174T0_PHYIN(PHYIN) PYU1_T011618_PYTUL(PYTUL) Phyra71625_PHYRA(PHYRA) Physo108225_PHYSO(PHYSO)
ORTHOMCL4074(12 genes,12 taxa):	EPrPA00000018392_PYTAP(PYTAP) EPrPI00000015355_PYTIR(PYTIR) EPrPR00000021179_PYTAR(PYTAR) EPrPV00000015026_PYTVE(PYTVE) EPrPW00000016476_PYTIW(PYTIW) HJ0_GLEAN_10006707_PHYP0(PHYP0) HJ1_GLEAN_10014389_PHYP1(PHYP1) HpaP806957_HYAAR(HYAAR) PITG_19177T0_PHYIN(PHYIN) PYU1_T011622_PYTUL(PYTUL) Phyra78502_PHYRA(PHYRA) Physo127993_PHYSO(PHYSO)
ORTHOMCL4075(12 genes,12 taxa):	EPrPA00000018397_PYTAP(PYTAP) EPrPI00000015364_PYTIR(PYTIR) EPrPR00000016267_PYTAR(PYTAR) EPrPV00000015031_PYTVE(PYTVE) EPrPW00000016479_PYTIW(PYTIW) HJ0_GLEAN_10006702_PHYP0(PHYP0) HJ1_GLEAN_10014385_PHYP1(PHYP1) HpaP806952_HYAAR(HYAAR) PITG_20263T0_PHYIN(PHYIN) PYU1_T011617_PYTUL(PYTUL) Phyra78507_PHYRA(PHYRA) Physo127998_PHYSO(PHYSO)
ORTHOMCL4076(12 genes,12 taxa):	EPrPA00000018398_PYTAP(PYTAP) EPrPI00000015358_PYTIR(PYTIR) EPrPR00000021178_PYTAR(PYTAR) EPrPV00000015012_PYTVE(PYTVE) EPrPW00000016478_PYTIW(PYTIW) HJ0_GLEAN_10006708_PHYP0(PHYP0) HJ1_GLEAN_10014390_PHYP1(PHYP1) HpaP806958_HYAAR(HYAAR) PITG_19823T0_PHYIN(PHYIN) PYU1_T011621_PYTUL(PYTUL) Phyra78501_PHYRA(PHYRA) Physo127986_PHYSO(PHYSO)
ORTHOMCL4077(12 genes,12 taxa):	EPrPA00000018400_PYTAP(PYTAP) EPrPI00000016977_PYTIR(PYTIR) EPrPR00000017776_PYTAR(PYTAR) EPrPV00000020658_PYTVE(PYTVE) EPrPW00000024730_PYTIW(PYTIW) HJ0_GLEAN_10017421_PHYP0(PHYP0) HJ1_GLEAN_10013866_PHYP1(PHYP1) HpaP806919_HYAAR(HYAAR) PITG_18868T0_PHYIN(PHYIN) PYU1_T011593_PYTUL(PYTUL) Phyra78464_PHYRA(PHYRA) Physo127943_PHYSO(PHYSO)
ORTHOMCL4078(12 genes,12 taxa):	EPrPA00000018403_PYTAP(PYTAP) EPrPI00000015362_PYTIR(PYTIR) EPrPR00000016268_PYTAR(PYTAR) EPrPV00000015010_PYTVE(PYTVE) EPrPW00000016477_PYTIW(PYTIW) HJ0_GLEAN_10006701_PHYP0(PHYP0) HJ1_GLEAN_10014384_PHYP1(PHYP1) HpaP806951_HYAAR(HYAAR) PITG_20264T0_PHYIN(PHYIN) PYU1_T011616_PYTUL(PYTUL) Phyra71627_PHYRA(PHYRA) Physo108227_PHYSO(PHYSO)
ORTHOMCL4079(12 genes,12 taxa):	EPrPA00000018407_PYTAP(PYTAP) EPrPI00000016860_PYTIR(PYTIR) EPrPR00000014589_PYTAR(PYTAR) EPrPV00000017410_PYTVE(PYTVE) EPrPW00000014947_PYTIW(PYTIW) HJ0_GLEAN_10009589_PHYP0(PHYP0) HJ1_GLEAN_10004375_PHYP1(PHYP1) HpaP811759_HYAAR(HYAAR) PITG_11000T0_PHYIN(PHYIN) PYU1_T003486_PYTUL(PYTUL) Phyra74499_PHYRA(PHYRA) Physo142278_PHYSO(PHYSO)
ORTHOMCL4080(12 genes,12 taxa):	EPrPA00000018408_PYTAP(PYTAP) EPrPI00000020335_PYTIR(PYTIR) EPrPR00000019478_PYTAR(PYTAR) EPrPV00000022274_PYTVE(PYTVE) EPrPW00000016054_PYTIW(PYTIW) HJ0_GLEAN_10016061_PHYP0(PHYP0) HJ1_GLEAN_10005968_PHYP1(PHYP1) HpaP808098_HYAAR(HYAAR) PITG_10936T0_PHYIN(PHYIN) PYU1_T003502_PYTUL(PYTUL) Phyra74454_PHYRA(PHYRA) Physo140043_PHYSO(PHYSO)
ORTHOMCL4081(12 genes,12 taxa):	EPrPA00000018422_PYTAP(PYTAP) EPrPI00000016858_PYTIR(PYTIR) EPrPR00000014590_PYTAR(PYTAR) EPrPV00000017409_PYTVE(PYTVE) EPrPW00000014949_PYTIW(PYTIW) HJ0_GLEAN_10009594_PHYP0(PHYP0) HJ1_GLEAN_10004380_PHYP1(PHYP1) HpaP811754_HYAAR(HYAAR) PITG_10995T0_PHYIN(PHYIN) PYU1_T003491_PYTUL(PYTUL) Phyra74495_PHYRA(PHYRA) Physo142273_PHYSO(PHYSO)
ORTHOMCL4082(12 genes,12 taxa):	EPrPA00000018423_PYTAP(PYTAP) EPrPI00000016864_PYTIR(PYTIR) EPrPR00000019617_PYTAR(PYTAR) EPrPV00000017411_PYTVE(PYTVE) EPrPW00000022680_PYTIW(PYTIW) HJ0_GLEAN_10009591_PHYP0(PHYP0) HJ1_GLEAN_10004377_PHYP1(PHYP1) HpaP811758_HYAAR(HYAAR) PITG_10998T0_PHYIN(PHYIN) PYU1_T003497_PYTUL(PYTUL) Phyra53255_PHYRA(PHYRA) Physo122677_PHYSO(PHYSO)
ORTHOMCL4083(12 genes,12 taxa):	EPrPA00000018424_PYTAP(PYTAP) EPrPI00000016863_PYTIR(PYTIR) EPrPR00000026450_PYTAR(PYTAR) EPrPV00000017414_PYTVE(PYTVE) EPrPW00000023924_PYTIW(PYTIW) HJ0_GLEAN_10009598_PHYP0(PHYP0) HJ1_GLEAN_10001787_PHYP1(PHYP1) HpaP811747_HYAAR(HYAAR) PITG_10989T0_PHYIN(PHYIN) PYU1_T003500_PYTUL(PYTUL) Phyra93807_PHYRA(PHYRA) Physo158496_PHYSO(PHYSO)
ORTHOMCL4084(12 genes,12 taxa):	EPrPA00000018428_PYTAP(PYTAP) EPrPI00000021465_PYTIR(PYTIR) EPrPR00000016121_PYTAR(PYTAR) EPrPV00000016546_PYTVE(PYTVE) EPrPW00000019121_PYTIW(PYTIW) HJ0_GLEAN_10006299_PHYP0(PHYP0) HJ1_GLEAN_10007519_PHYP1(PHYP1) HpaP812818_HYAAR(HYAAR) PITG_10883T0_PHYIN(PHYIN) PYU1_T008342_PYTUL(PYTUL) Phyra83366_PHYRA(PHYRA) Physo142982_PHYSO(PHYSO)
ORTHOMCL4085(12 genes,12 taxa):	EPrPA00000018432_PYTAP(PYTAP) EPrPI00000023854_PYTIR(PYTIR) EPrPR00000021137_PYTAR(PYTAR) EPrPV00000020550_PYTVE(PYTVE) EPrPW00000023993_PYTIW(PYTIW) HJ0_GLEAN_10008823_PHYP0(PHYP0) HJ1_GLEAN_10006456_PHYP1(PHYP1) HpaP812777_HYAAR(HYAAR) PITG_19054T0_PHYIN(PHYIN) PYU1_T008355_PYTUL(PYTUL) Phyra83395_PHYRA(PHYRA) Physo143153_PHYSO(PHYSO)
ORTHOMCL4086(12 genes,12 taxa):	EPrPA00000018441_PYTAP(PYTAP) EPrPI00000023852_PYTIR(PYTIR) EPrPR00000021140_PYTAR(PYTAR) EPrPV00000020553_PYTVE(PYTVE) EPrPW00000023992_PYTIW(PYTIW) HJ0_GLEAN_10008822_PHYP0(PHYP0) HJ1_GLEAN_10006457_PHYP1(PHYP1) HpaP812776_HYAAR(HYAAR) PITG_19055T0_PHYIN(PHYIN) PYU1_T008354_PYTUL(PYTUL) Phyra83396_PHYRA(PHYRA) Physo143152_PHYSO(PHYSO)
ORTHOMCL4087(12 genes,12 taxa):	EPrPA00000018442_PYTAP(PYTAP) EPrPI00000021469_PYTIR(PYTIR) EPrPR00000016116_PYTAR(PYTAR) EPrPV00000016548_PYTVE(PYTVE) EPrPW00000019127_PYTIW(PYTIW) HJ0_GLEAN_10006301_PHYP0(PHYP0) HJ1_GLEAN_10007522_PHYP1(PHYP1) HpaP812820_HYAAR(HYAAR) PITG_10885T0_PHYIN(PHYIN) PYU1_T008344_PYTUL(PYTUL) Phyra83368_PHYRA(PHYRA) Physo142984_PHYSO(PHYSO)
ORTHOMCL4088(12 genes,12 taxa):	EPrPA00000018446_PYTAP(PYTAP) EPrPI00000021471_PYTIR(PYTIR) EPrPR00000016115_PYTAR(PYTAR) EPrPV00000016552_PYTVE(PYTVE) EPrPW00000016913_PYTIW(PYTIW) HJ0_GLEAN_10007774_PHYP0(PHYP0) HJ1_GLEAN_10007518_PHYP1(PHYP1) HpaP812817_HYAAR(HYAAR) PITG_10882T0_PHYIN(PHYIN) PYU1_T008341_PYTUL(PYTUL) Phyra83365_PHYRA(PHYRA) Physo142981_PHYSO(PHYSO)
ORTHOMCL4091(12 genes,12 taxa):	EPrPA00000018468_PYTAP(PYTAP) EPrPI00000017295_PYTIR(PYTIR) EPrPR00000021240_PYTAR(PYTAR) EPrPV00000016733_PYTVE(PYTVE) EPrPW00000014665_PYTIW(PYTIW) HJ0_GLEAN_10016000_PHYP0(PHYP0) HJ1_GLEAN_10006282_PHYP1(PHYP1) HpaP808970_HYAAR(HYAAR) PITG_21278T0_PHYIN(PHYIN) PYU1_T001919_PYTUL(PYTUL) Phyra40693_PHYRA(PHYRA) Physo108159_PHYSO(PHYSO)
ORTHOMCL4093(12 genes,12 taxa):	EPrPA00000018482_PYTAP(PYTAP) EPrPI00000023175_PYTIR(PYTIR) EPrPR00000024182_PYTAR(PYTAR) EPrPV00000023576_PYTVE(PYTVE) EPrPW00000015856_PYTIW(PYTIW) HJ0_GLEAN_10015087_PHYP0(PHYP0) HJ1_GLEAN_10012253_PHYP1(PHYP1) HpaP813028_HYAAR(HYAAR) PITG_01103T0_PHYIN(PHYIN) PYU1_T001880_PYTUL(PYTUL) Phyra84027_PHYRA(PHYRA) Physo127279_PHYSO(PHYSO)
ORTHOMCL4094(12 genes,12 taxa):	EPrPA00000018491_PYTAP(PYTAP) EPrPI00000016086_PYTIR(PYTIR) EPrPR00000013175_PYTAR(PYTAR) EPrPV00000022346_PYTVE(PYTVE) EPrPW00000018626_PYTIW(PYTIW) HJ0_GLEAN_10010173_PHYP0(PHYP0) HJ1_GLEAN_10008090_PHYP1(PHYP1) HpaP810907_HYAAR(HYAAR) PITG_02990T0_PHYIN(PHYIN) PYU1_T014842_PYTUL(PYTUL) Phyra84603_PHYRA(PHYRA) Physo144012_PHYSO(PHYSO)
ORTHOMCL4095(12 genes,12 taxa):	EPrPA00000018492_PYTAP(PYTAP) EPrPI00000016087_PYTIR(PYTIR) EPrPR00000013173_PYTAR(PYTAR) EPrPV00000020670_PYTVE(PYTVE) EPrPW00000019345_PYTIW(PYTIW) HJ0_GLEAN_10010164_PHYP0(PHYP0) HJ1_GLEAN_10008099_PHYP1(PHYP1) HpaP810914_HYAAR(HYAAR) PITG_02992T0_PHYIN(PHYIN) PYU1_T014832_PYTUL(PYTUL) Phyra84610_PHYRA(PHYRA) Physo124508_PHYSO(PHYSO)
ORTHOMCL4096(12 genes,12 taxa):	EPrPA00000018496_PYTAP(PYTAP) EPrPI00000016085_PYTIR(PYTIR) EPrPR00000013161_PYTAR(PYTAR) EPrPV00000020668_PYTVE(PYTVE) EPrPW00000018627_PYTIW(PYTIW) HJ0_GLEAN_10010169_PHYP0(PHYP0) HJ1_GLEAN_10008094_PHYP1(PHYP1) HpaP810909_HYAAR(HYAAR) PITG_02980T0_PHYIN(PHYIN) PYU1_T014837_PYTUL(PYTUL) Phyra84606_PHYRA(PHYRA) Physo144015_PHYSO(PHYSO)
ORTHOMCL4097(12 genes,12 taxa):	EPrPA00000018508_PYTAP(PYTAP) EPrPI00000016080_PYTIR(PYTIR) EPrPR00000013153_PYTAR(PYTAR) EPrPV00000020677_PYTVE(PYTVE) EPrPW00000026082_PYTIW(PYTIW) HJ0_GLEAN_10010168_PHYP0(PHYP0) HJ1_GLEAN_10008095_PHYP1(PHYP1) HpaP810910_HYAAR(HYAAR) PITG_02981T0_PHYIN(PHYIN) PYU1_T014836_PYTUL(PYTUL) Phyra84607_PHYRA(PHYRA) Physo144016_PHYSO(PHYSO)
ORTHOMCL4098(12 genes,12 taxa):	EPrPA00000018511_PYTAP(PYTAP) EPrPI00000022508_PYTIR(PYTIR) EPrPR00000013301_PYTAR(PYTAR) EPrPV00000016516_PYTVE(PYTVE) EPrPW00000021463_PYTIW(PYTIW) HJ0_GLEAN_10014443_PHYP0(PHYP0) HJ1_GLEAN_10008301_PHYP1(PHYP1) HpaP808215_HYAAR(HYAAR) PITG_09280T0_PHYIN(PHYIN) PYU1_T001315_PYTUL(PYTUL) Phyra80113_PHYRA(PHYRA) Physo140472_PHYSO(PHYSO)
ORTHOMCL4099(12 genes,12 taxa):	EPrPA00000018513_PYTAP(PYTAP) EPrPI00000021660_PYTIR(PYTIR) EPrPR00000019059_PYTAR(PYTAR) EPrPV00000016519_PYTVE(PYTVE) EPrPW00000016807_PYTIW(PYTIW) HJ0_GLEAN_10014433_PHYP0(PHYP0) HJ1_GLEAN_10008312_PHYP1(PHYP1) HpaP808220_HYAAR(HYAAR) PITG_09287T0_PHYIN(PHYIN) PYU1_T001338_PYTUL(PYTUL) Phyra95595_PHYRA(PHYRA) Physo140464_PHYSO(PHYSO)
ORTHOMCL4100(12 genes,12 taxa):	EPrPA00000018514_PYTAP(PYTAP) EPrPI00000024747_PYTIR(PYTIR) EPrPR00000015783_PYTAR(PYTAR) EPrPV00000015689_PYTVE(PYTVE) EPrPW00000017909_PYTIW(PYTIW) HJ0_GLEAN_10014439_PHYP0(PHYP0) HJ1_GLEAN_10008305_PHYP1(PHYP1) HpaP813426_HYAAR(HYAAR) PITG_09284T0_PHYIN(PHYIN) PYU1_T001310_PYTUL(PYTUL) Phyra71770_PHYRA(PHYRA) Physo109297_PHYSO(PHYSO)
ORTHOMCL4101(12 genes,12 taxa):	EPrPA00000018515_PYTAP(PYTAP) EPrPI00000018451_PYTIR(PYTIR) EPrPR00000013307_PYTAR(PYTAR) EPrPV00000016518_PYTVE(PYTVE) EPrPW00000024751_PYTIW(PYTIW) HJ0_GLEAN_10014436_PHYP0(PHYP0) HJ1_GLEAN_10008309_PHYP1(PHYP1) HpaP808218_HYAAR(HYAAR) PITG_09290T0_PHYIN(PHYIN) PYU1_T001319_PYTUL(PYTUL) Phyra80109_PHYRA(PHYRA) Physo140467_PHYSO(PHYSO)
ORTHOMCL4103(12 genes,12 taxa):	EPrPA00000018518_PYTAP(PYTAP) EPrPI00000024748_PYTIR(PYTIR) EPrPR00000025223_PYTAR(PYTAR) EPrPV00000015690_PYTVE(PYTVE) EPrPW00000017907_PYTIW(PYTIW) HJ0_GLEAN_10014440_PHYP0(PHYP0) HJ1_GLEAN_10008304_PHYP1(PHYP1) HpaP813427_HYAAR(HYAAR) PITG_09283T0_PHYIN(PHYIN) PYU1_T001311_PYTUL(PYTUL) Phyra80122_PHYRA(PHYRA) Physo140477_PHYSO(PHYSO)
ORTHOMCL4104(12 genes,12 taxa):	EPrPA00000018520_PYTAP(PYTAP) EPrPI00000018455_PYTIR(PYTIR) EPrPR00000013306_PYTAR(PYTAR) EPrPV00000016520_PYTVE(PYTVE) EPrPW00000021504_PYTIW(PYTIW) HJ0_GLEAN_10014432_PHYP0(PHYP0) HJ1_GLEAN_10008313_PHYP1(PHYP1) HpaP808221_HYAAR(HYAAR) PITG_09286T0_PHYIN(PHYIN) PYU1_T001323_PYTUL(PYTUL) Phyra95594_PHYRA(PHYRA) Physo140463_PHYSO(PHYSO)
ORTHOMCL4106(12 genes,12 taxa):	EPrPA00000018522_PYTAP(PYTAP) EPrPI00000021663_PYTIR(PYTIR) EPrPR00000013305_PYTAR(PYTAR) EPrPV00000016523_PYTVE(PYTVE) EPrPW00000016802_PYTIW(PYTIW) HJ0_GLEAN_10014431_PHYP0(PHYP0) HJ1_GLEAN_10008314_PHYP1(PHYP1) HpaP808222_HYAAR(HYAAR) PITG_09285T0_PHYIN(PHYIN) PYU1_T013581_PYTUL(PYTUL) Phyra80105_PHYRA(PHYRA) Physo141157_PHYSO(PHYSO)
ORTHOMCL4107(12 genes,12 taxa):	EPrPA00000018524_PYTAP(PYTAP) EPrPI00000022507_PYTIR(PYTIR) EPrPR00000013296_PYTAR(PYTAR) EPrPV00000016525_PYTVE(PYTVE) EPrPW00000023860_PYTIW(PYTIW) HJ0_GLEAN_10014442_PHYP0(PHYP0) HJ1_GLEAN_10008302_PHYP1(PHYP1) HpaP813852_HYAAR(HYAAR) PITG_09281T0_PHYIN(PHYIN) PYU1_T001317_PYTUL(PYTUL) Phyra95598_PHYRA(PHYRA) Physo158154_PHYSO(PHYSO)
ORTHOMCL4108(12 genes,12 taxa):	EPrPA00000018525_PYTAP(PYTAP) EPrPI00000018457_PYTIR(PYTIR) EPrPR00000013298_PYTAR(PYTAR) EPrPV00000016522_PYTVE(PYTVE) EPrPW00000024750_PYTIW(PYTIW) HJ0_GLEAN_10014437_PHYP0(PHYP0) HJ1_GLEAN_10008308_PHYP1(PHYP1) HpaP808217_HYAAR(HYAAR) PITG_09291T0_PHYIN(PHYIN) PYU1_T001318_PYTUL(PYTUL) Phyra80110_PHYRA(PHYRA) Physo140468_PHYSO(PHYSO)
ORTHOMCL4111(12 genes,12 taxa):	EPrPA00000018536_PYTAP(PYTAP) EPrPI00000017261_PYTIR(PYTIR) EPrPR00000024258_PYTAR(PYTAR) EPrPV00000020743_PYTVE(PYTVE) EPrPW00000015514_PYTIW(PYTIW) HJ0_GLEAN_10007432_PHYP0(PHYP0) HJ1_GLEAN_10007389_PHYP1(PHYP1) HpaP800344_HYAAR(HYAAR) PITG_14000T0_PHYIN(PHYIN) PYU1_T006241_PYTUL(PYTUL) Phyra76814_PHYRA(PHYRA) Physo136371_PHYSO(PHYSO)
ORTHOMCL4114(12 genes,12 taxa):	EPrPA00000018545_PYTAP(PYTAP) EPrPI00000021608_PYTIR(PYTIR) EPrPR00000014636_PYTAR(PYTAR) EPrPV00000019776_PYTVE(PYTVE) EPrPW00000022146_PYTIW(PYTIW) HJ0_GLEAN_10013725_PHYP0(PHYP0) HJ1_GLEAN_10013440_PHYP1(PHYP1) HpaP806179_HYAAR(HYAAR) PITG_00941T0_PHYIN(PHYIN) PYU1_T002050_PYTUL(PYTUL) Phyra71550_PHYRA(PHYRA) Physo127040_PHYSO(PHYSO)
ORTHOMCL4115(12 genes,12 taxa):	EPrPA00000018546_PYTAP(PYTAP) EPrPI00000021607_PYTIR(PYTIR) EPrPR00000014634_PYTAR(PYTAR) EPrPV00000019777_PYTVE(PYTVE) EPrPW00000020396_PYTIW(PYTIW) HJ0_GLEAN_10013727_PHYP0(PHYP0) HJ1_GLEAN_10013438_PHYP1(PHYP1) HpaP806178_HYAAR(HYAAR) PITG_00939T0_PHYIN(PHYIN) PYU1_T002052_PYTUL(PYTUL) Phyra77754_PHYRA(PHYRA) Physo127038_PHYSO(PHYSO)
ORTHOMCL4116(12 genes,12 taxa):	EPrPA00000018550_PYTAP(PYTAP) EPrPI00000021038_PYTIR(PYTIR) EPrPR00000022173_PYTAR(PYTAR) EPrPV00000022631_PYTVE(PYTVE) EPrPW00000015102_PYTIW(PYTIW) HJ0_GLEAN_10013728_PHYP0(PHYP0) HJ1_GLEAN_10013437_PHYP1(PHYP1) HpaP806177_HYAAR(HYAAR) PITG_00938T0_PHYIN(PHYIN) PYU1_T002058_PYTUL(PYTUL) Phyra77753_PHYRA(PHYRA) Physo127037_PHYSO(PHYSO)
ORTHOMCL4117(12 genes,12 taxa):	EPrPA00000018564_PYTAP(PYTAP) EPrPI00000019319_PYTIR(PYTIR) EPrPR00000022978_PYTAR(PYTAR) EPrPV00000022161_PYTVE(PYTVE) EPrPW00000019736_PYTIW(PYTIW) HJ0_GLEAN_10009452_PHYP0(PHYP0) HJ1_GLEAN_10009220_PHYP1(PHYP1) HpaP809578_HYAAR(HYAAR) PITG_13176T0_PHYIN(PHYIN) PYU1_T000404_PYTUL(PYTUL) Phyra71432_PHYRA(PHYRA) Physo108220_PHYSO(PHYSO)
ORTHOMCL4118(12 genes,12 taxa):	EPrPA00000018572_PYTAP(PYTAP) EPrPI00000018849_PYTIR(PYTIR) EPrPR00000026754_PYTAR(PYTAR) EPrPV00000013127_PYTVE(PYTVE) EPrPW00000021946_PYTIW(PYTIW) HJ0_GLEAN_10009055_PHYP0(PHYP0) HJ1_GLEAN_10013251_PHYP1(PHYP1) HpaP806478_HYAAR(HYAAR) PITG_16120T0_PHYIN(PHYIN) PYU1_T009488_PYTUL(PYTUL) Phyra73040_PHYRA(PHYRA) Physo128653_PHYSO(PHYSO)
ORTHOMCL4119(12 genes,12 taxa):	EPrPA00000018573_PYTAP(PYTAP) EPrPI00000015119_PYTIR(PYTIR) EPrPR00000025308_PYTAR(PYTAR) EPrPV00000013148_PYTVE(PYTVE) EPrPW00000019182_PYTIW(PYTIW) HJ0_GLEAN_10016800_PHYP0(PHYP0) HJ1_GLEAN_10013262_PHYP1(PHYP1) HpaP806489_HYAAR(HYAAR) PITG_16116T0_PHYIN(PHYIN) PYU1_T009502_PYTUL(PYTUL) Phyra73032_PHYRA(PHYRA) Physo128667_PHYSO(PHYSO)
ORTHOMCL4120(12 genes,12 taxa):	EPrPA00000018575_PYTAP(PYTAP) EPrPI00000018852_PYTIR(PYTIR) EPrPR00000016366_PYTAR(PYTAR) EPrPV00000013145_PYTVE(PYTVE) EPrPW00000024265_PYTIW(PYTIW) HJ0_GLEAN_10009057_PHYP0(PHYP0) HJ1_GLEAN_10013253_PHYP1(PHYP1) HpaP806479_HYAAR(HYAAR) PITG_16121T0_PHYIN(PHYIN) PYU1_T009490_PYTUL(PYTUL) Phyra93431_PHYRA(PHYRA) Physo128657_PHYSO(PHYSO)
ORTHOMCL4121(12 genes,12 taxa):	EPrPA00000018583_PYTAP(PYTAP) EPrPI00000018854_PYTIR(PYTIR) EPrPR00000016369_PYTAR(PYTAR) EPrPV00000013135_PYTVE(PYTVE) EPrPW00000015245_PYTIW(PYTIW) HJ0_GLEAN_10016794_PHYP0(PHYP0) HJ1_GLEAN_10013256_PHYP1(PHYP1) HpaP806482_HYAAR(HYAAR) PITG_16127T0_PHYIN(PHYIN) PYU1_T009494_PYTUL(PYTUL) Phyra73036_PHYRA(PHYRA) Physo128660_PHYSO(PHYSO)
ORTHOMCL4123(12 genes,12 taxa):	EPrPA00000018586_PYTAP(PYTAP) EPrPI00000015193_PYTIR(PYTIR) EPrPR00000020381_PYTAR(PYTAR) EPrPV00000022075_PYTVE(PYTVE) EPrPW00000016206_PYTIW(PYTIW) HJ0_GLEAN_10006148_PHYP0(PHYP0) HJ1_GLEAN_10009753_PHYP1(PHYP1) HpaP807640_HYAAR(HYAAR) PITG_13960T0_PHYIN(PHYIN) PYU1_T005990_PYTUL(PYTUL) Phyra96088_PHYRA(PHYRA) Physo156147_PHYSO(PHYSO)
ORTHOMCL4124(12 genes,12 taxa):	EPrPA00000018587_PYTAP(PYTAP) EPrPI00000015195_PYTIR(PYTIR) EPrPR00000018132_PYTAR(PYTAR) EPrPV00000013923_PYTVE(PYTVE) EPrPW00000014747_PYTIW(PYTIW) HJ0_GLEAN_10016617_PHYP0(PHYP0) HJ1_GLEAN_10009746_PHYP1(PHYP1) HpaP808492_HYAAR(HYAAR) PITG_13750T0_PHYIN(PHYIN) PYU1_T005982_PYTUL(PYTUL) Phyra96082_PHYRA(PHYRA) Physo130442_PHYSO(PHYSO)
ORTHOMCL4125(12 genes,12 taxa):	EPrPA00000018588_PYTAP(PYTAP) EPrPI00000015191_PYTIR(PYTIR) EPrPR00000018130_PYTAR(PYTAR) EPrPV00000013935_PYTVE(PYTVE) EPrPW00000014748_PYTIW(PYTIW) HJ0_GLEAN_10016616_PHYP0(PHYP0) HJ1_GLEAN_10009747_PHYP1(PHYP1) HpaP808491_HYAAR(HYAAR) PITG_13751T0_PHYIN(PHYIN) PYU1_T005983_PYTUL(PYTUL) Phyra81684_PHYRA(PHYRA) Physo156153_PHYSO(PHYSO)
ORTHOMCL4126(12 genes,12 taxa):	EPrPA00000018591_PYTAP(PYTAP) EPrPI00000015188_PYTIR(PYTIR) EPrPR00000020382_PYTAR(PYTAR) EPrPV00000013933_PYTVE(PYTVE) EPrPW00000014746_PYTIW(PYTIW) HJ0_GLEAN_10016618_PHYP0(PHYP0) HJ1_GLEAN_10009745_PHYP1(PHYP1) HpaP808493_HYAAR(HYAAR) PITG_13749T0_PHYIN(PHYIN) PYU1_T005981_PYTUL(PYTUL) Phyra71947_PHYRA(PHYRA) Physo108482_PHYSO(PHYSO)
ORTHOMCL4128(12 genes,12 taxa):	EPrPA00000018604_PYTAP(PYTAP) EPrPI00000014876_PYTIR(PYTIR) EPrPR00000014575_PYTAR(PYTAR) EPrPV00000021420_PYTVE(PYTVE) EPrPW00000019277_PYTIW(PYTIW) HJ0_GLEAN_10008648_PHYP0(PHYP0) HJ1_GLEAN_10011646_PHYP1(PHYP1) HpaP802293_HYAAR(HYAAR) PITG_13600T0_PHYIN(PHYIN) PYU1_T008164_PYTUL(PYTUL) Phyra72142_PHYRA(PHYRA) Physo109545_PHYSO(PHYSO)
ORTHOMCL4129(12 genes,12 taxa):	EPrPA00000018608_PYTAP(PYTAP) EPrPI00000014874_PYTIR(PYTIR) EPrPR00000014568_PYTAR(PYTAR) EPrPV00000021422_PYTVE(PYTVE) EPrPW00000019273_PYTIW(PYTIW) HJ0_GLEAN_10008649_PHYP0(PHYP0) HJ1_GLEAN_10011645_PHYP1(PHYP1) HpaP802303_HYAAR(HYAAR) PITG_13599T0_PHYIN(PHYIN) PYU1_T008163_PYTUL(PYTUL) Phyra83630_PHYRA(PHYRA) Physo143181_PHYSO(PHYSO)
ORTHOMCL4130(12 genes,12 taxa):	EPrPA00000018622_PYTAP(PYTAP) EPrPI00000020439_PYTIR(PYTIR) EPrPR00000016848_PYTAR(PYTAR) EPrPV00000016420_PYTVE(PYTVE) EPrPW00000024122_PYTIW(PYTIW) HJ0_GLEAN_10007538_PHYP0(PHYP0) HJ1_GLEAN_10007010_PHYP1(PHYP1) HpaP804792_HYAAR(HYAAR) PITG_08189T0_PHYIN(PHYIN) PYU1_T011092_PYTUL(PYTUL) Phyra71644_PHYRA(PHYRA) Physo108879_PHYSO(PHYSO)
ORTHOMCL4131(12 genes,12 taxa):	EPrPA00000018628_PYTAP(PYTAP) EPrPI00000018406_PYTIR(PYTIR) EPrPR00000016847_PYTAR(PYTAR) EPrPV00000013726_PYTVE(PYTVE) EPrPW00000024799_PYTIW(PYTIW) HJ0_GLEAN_10007541_PHYP0(PHYP0) HJ1_GLEAN_10007007_PHYP1(PHYP1) HpaP804795_HYAAR(HYAAR) PITG_08186T0_PHYIN(PHYIN) PYU1_T011106_PYTUL(PYTUL) Phyra78672_PHYRA(PHYRA) Physo135404_PHYSO(PHYSO)
ORTHOMCL4132(12 genes,12 taxa):	EPrPA00000018629_PYTAP(PYTAP) EPrPI00000019087_PYTIR(PYTIR) EPrPR00000016846_PYTAR(PYTAR) EPrPV00000013735_PYTVE(PYTVE) EPrPW00000023644_PYTIW(PYTIW) HJ0_GLEAN_10011265_PHYP0(PHYP0) HJ1_GLEAN_10001650_PHYP1(PHYP1) HpaP804782_HYAAR(HYAAR) PITG_08176T0_PHYIN(PHYIN) PYU1_T011104_PYTUL(PYTUL) Phyra84091_PHYRA(PHYRA) Physo135425_PHYSO(PHYSO)
ORTHOMCL4133(12 genes,12 taxa):	EPrPA00000018630_PYTAP(PYTAP) EPrPI00000018407_PYTIR(PYTIR) EPrPR00000021505_PYTAR(PYTAR) EPrPV00000013715_PYTVE(PYTVE) EPrPW00000018647_PYTIW(PYTIW) HJ0_GLEAN_10007543_PHYP0(PHYP0) HJ1_GLEAN_10007005_PHYP1(PHYP1) HpaP804796_HYAAR(HYAAR) PITG_08184T0_PHYIN(PHYIN) PYU1_T011099_PYTUL(PYTUL) Phyra95186_PHYRA(PHYRA) Physo157224_PHYSO(PHYSO)
ORTHOMCL4134(12 genes,12 taxa):	EPrPA00000018634_PYTAP(PYTAP) EPrPI00000018384_PYTIR(PYTIR) EPrPR00000023283_PYTAR(PYTAR) EPrPV00000023893_PYTVE(PYTVE) EPrPW00000019675_PYTIW(PYTIW) HJ0_GLEAN_10012323_PHYP0(PHYP0) HJ1_GLEAN_10010668_PHYP1(PHYP1) HpaP804450_HYAAR(HYAAR) PITG_21887T0_PHYIN(PHYIN) PYU1_T008872_PYTUL(PYTUL) Phyra82550_PHYRA(PHYRA) Physo143666_PHYSO(PHYSO)
ORTHOMCL4135(12 genes,12 taxa):	EPrPA00000018639_PYTAP(PYTAP) EPrPI00000016697_PYTIR(PYTIR) EPrPR00000021536_PYTAR(PYTAR) EPrPV00000023418_PYTVE(PYTVE) EPrPW00000016117_PYTIW(PYTIW) HJ0_GLEAN_10005355_PHYP0(PHYP0) HJ1_GLEAN_10002802_PHYP1(PHYP1) HpaP813407_HYAAR(HYAAR) PITG_01409T0_PHYIN(PHYIN) PYU1_T013459_PYTUL(PYTUL) Phyra76509_PHYRA(PHYRA) Physo137906_PHYSO(PHYSO)
ORTHOMCL4136(12 genes,12 taxa):	EPrPA00000018653_PYTAP(PYTAP) EPrPI00000023583_PYTIR(PYTIR) EPrPR00000015794_PYTAR(PYTAR) EPrPV00000020915_PYTVE(PYTVE) EPrPW00000019130_PYTIW(PYTIW) HJ0_GLEAN_10013550_PHYP0(PHYP0) HJ1_GLEAN_10012638_PHYP1(PHYP1) HpaP801880_HYAAR(HYAAR) PITG_05190T0_PHYIN(PHYIN) PYU1_T015108_PYTUL(PYTUL) Phyra83657_PHYRA(PHYRA) Physo144792_PHYSO(PHYSO)
ORTHOMCL4137(12 genes,12 taxa):	EPrPA00000018656_PYTAP(PYTAP) EPrPI00000023582_PYTIR(PYTIR) EPrPR00000023957_PYTAR(PYTAR) EPrPV00000015918_PYTVE(PYTVE) EPrPW00000019129_PYTIW(PYTIW) HJ0_GLEAN_10007567_PHYP0(PHYP0) HJ1_GLEAN_10005390_PHYP1(PHYP1) HpaP802340_HYAAR(HYAAR) PITG_13632T0_PHYIN(PHYIN) PYU1_T008141_PYTUL(PYTUL) Phyra83611_PHYRA(PHYRA) Physo143165_PHYSO(PHYSO)
ORTHOMCL4138(12 genes,12 taxa):	EPrPA00000018657_PYTAP(PYTAP) EPrPI00000018699_PYTIR(PYTIR) EPrPR00000019899_PYTAR(PYTAR) EPrPV00000019722_PYTVE(PYTVE) EPrPW00000022776_PYTIW(PYTIW) HJ0_GLEAN_10015409_PHYP0(PHYP0) HJ1_GLEAN_10012798_PHYP1(PHYP1) HpaP802370_HYAAR(HYAAR) PITG_13683T0_PHYIN(PHYIN) PYU1_T008122_PYTUL(PYTUL) Phyra85108_PHYRA(PHYRA) Physo139617_PHYSO(PHYSO)
ORTHOMCL4139(12 genes,12 taxa):	EPrPA00000018658_PYTAP(PYTAP) EPrPI00000018700_PYTIR(PYTIR) EPrPR00000019900_PYTAR(PYTAR) EPrPV00000019720_PYTVE(PYTVE) EPrPW00000026174_PYTIW(PYTIW) HJ0_GLEAN_10015413_PHYP0(PHYP0) HJ1_GLEAN_10012795_PHYP1(PHYP1) HpaP802365_HYAAR(HYAAR) PITG_13678T0_PHYIN(PHYIN) PYU1_T008128_PYTUL(PYTUL) Phyra85105_PHYRA(PHYRA) Physo139620_PHYSO(PHYSO)
ORTHOMCL4140(12 genes,12 taxa):	EPrPA00000018659_PYTAP(PYTAP) EPrPI00000015410_PYTIR(PYTIR) EPrPR00000022657_PYTAR(PYTAR) EPrPV00000015904_PYTVE(PYTVE) EPrPW00000022784_PYTIW(PYTIW) HJ0_GLEAN_10015418_PHYP0(PHYP0) HJ1_GLEAN_10012790_PHYP1(PHYP1) HpaP802331_HYAAR(HYAAR) PITG_13669T0_PHYIN(PHYIN) PYU1_T008134_PYTUL(PYTUL) Phyra87116_PHYRA(PHYRA) Physo123568_PHYSO(PHYSO)
ORTHOMCL4141(12 genes,12 taxa):	EPrPA00000018662_PYTAP(PYTAP) EPrPI00000018693_PYTIR(PYTIR) EPrPR00000019902_PYTAR(PYTAR) EPrPV00000019712_PYTVE(PYTVE) EPrPW00000026173_PYTIW(PYTIW) HJ0_GLEAN_10015412_PHYP0(PHYP0) HJ1_GLEAN_10012796_PHYP1(PHYP1) HpaP802366_HYAAR(HYAAR) PITG_13679T0_PHYIN(PHYIN) PYU1_T008125_PYTUL(PYTUL) Phyra85106_PHYRA(PHYRA) Physo139619_PHYSO(PHYSO)
ORTHOMCL4142(12 genes,12 taxa):	EPrPA00000018663_PYTAP(PYTAP) EPrPI00000015400_PYTIR(PYTIR) EPrPR00000015797_PYTAR(PYTAR) EPrPV00000015920_PYTVE(PYTVE) EPrPW00000022786_PYTIW(PYTIW) HJ0_GLEAN_10015419_PHYP0(PHYP0) HJ1_GLEAN_10012789_PHYP1(PHYP1) HpaP802359_HYAAR(HYAAR) PITG_13666T0_PHYIN(PHYIN) PYU1_T008136_PYTUL(PYTUL) Phyra85101_PHYRA(PHYRA) Physo139624_PHYSO(PHYSO)
ORTHOMCL4143(12 genes,12 taxa):	EPrPA00000018664_PYTAP(PYTAP) EPrPI00000018696_PYTIR(PYTIR) EPrPR00000018954_PYTAR(PYTAR) EPrPV00000022577_PYTVE(PYTVE) EPrPW00000020521_PYTIW(PYTIW) HJ0_GLEAN_10015415_PHYP0(PHYP0) HJ1_GLEAN_10012793_PHYP1(PHYP1) HpaP802363_HYAAR(HYAAR) PITG_13676T0_PHYIN(PHYIN) PYU1_T008126_PYTUL(PYTUL) Phyra41802_PHYRA(PHYRA) Physo158017_PHYSO(PHYSO)
ORTHOMCL4144(12 genes,12 taxa):	EPrPA00000018667_PYTAP(PYTAP) EPrPI00000018697_PYTIR(PYTIR) EPrPR00000019901_PYTAR(PYTAR) EPrPV00000019715_PYTVE(PYTVE) EPrPW00000022775_PYTIW(PYTIW) HJ0_GLEAN_10015411_PHYP0(PHYP0) HJ1_GLEAN_10012797_PHYP1(PHYP1) HpaP802368_HYAAR(HYAAR) PITG_13681T0_PHYIN(PHYIN) PYU1_T008124_PYTUL(PYTUL) Phyra41806_PHYRA(PHYRA) Physo109226_PHYSO(PHYSO)
ORTHOMCL4145(12 genes,12 taxa):	EPrPA00000018672_PYTAP(PYTAP) EPrPI00000020839_PYTIR(PYTIR) EPrPR00000018993_PYTAR(PYTAR) EPrPV00000018418_PYTVE(PYTVE) EPrPW00000025516_PYTIW(PYTIW) HJ0_GLEAN_10003756_PHYP0(PHYP0) HJ1_GLEAN_10003252_PHYP1(PHYP1) HpaP804826_HYAAR(HYAAR) PITG_13413T0_PHYIN(PHYIN) PYU1_T014327_PYTUL(PYTUL) Phyra81484_PHYRA(PHYRA) Physo140170_PHYSO(PHYSO)
ORTHOMCL4146(12 genes,12 taxa):	EPrPA00000018673_PYTAP(PYTAP) EPrPI00000019577_PYTIR(PYTIR) EPrPR00000015945_PYTAR(PYTAR) EPrPV00000015342_PYTVE(PYTVE) EPrPW00000016596_PYTIW(PYTIW) HJ0_GLEAN_10014996_PHYP0(PHYP0) HJ1_GLEAN_10009547_PHYP1(PHYP1) HpaP804886_HYAAR(HYAAR) PITG_13441T0_PHYIN(PHYIN) PYU1_T014345_PYTUL(PYTUL) Phyra81517_PHYRA(PHYRA) Physo144286_PHYSO(PHYSO)
ORTHOMCL4147(12 genes,12 taxa):	EPrPA00000018676_PYTAP(PYTAP) EPrPI00000020834_PYTIR(PYTIR) EPrPR00000018994_PYTAR(PYTAR) EPrPV00000015349_PYTVE(PYTVE) EPrPW00000017555_PYTIW(PYTIW) HJ0_GLEAN_10004747_PHYP0(PHYP0) HJ1_GLEAN_10007731_PHYP1(PHYP1) HpaP804865_HYAAR(HYAAR) PITG_13386T0_PHYIN(PHYIN) PYU1_T014330_PYTUL(PYTUL) Phyra81461_PHYRA(PHYRA) Physo140134_PHYSO(PHYSO)
ORTHOMCL4148(12 genes,12 taxa):	EPrPA00000018678_PYTAP(PYTAP) EPrPI00000020833_PYTIR(PYTIR) EPrPR00000018995_PYTAR(PYTAR) EPrPV00000018422_PYTVE(PYTVE) EPrPW00000025517_PYTIW(PYTIW) HJ0_GLEAN_10003757_PHYP0(PHYP0) HJ1_GLEAN_10003251_PHYP1(PHYP1) HpaP804827_HYAAR(HYAAR) PITG_13414T0_PHYIN(PHYIN) PYU1_T014326_PYTUL(PYTUL) Phyra81485_PHYRA(PHYRA) Physo140171_PHYSO(PHYSO)
ORTHOMCL4149(12 genes,12 taxa):	EPrPA00000018679_PYTAP(PYTAP) EPrPI00000020837_PYTIR(PYTIR) EPrPR00000018996_PYTAR(PYTAR) EPrPV00000015356_PYTVE(PYTVE) EPrPW00000017550_PYTIW(PYTIW) HJ0_GLEAN_10003755_PHYP0(PHYP0) HJ1_GLEAN_10003253_PHYP1(PHYP1) HpaP804825_HYAAR(HYAAR) PITG_13412T0_PHYIN(PHYIN) PYU1_T014328_PYTUL(PYTUL) Phyra81483_PHYRA(PHYRA) Physo140169_PHYSO(PHYSO)
ORTHOMCL4150(12 genes,12 taxa):	EPrPA00000018680_PYTAP(PYTAP) EPrPI00000019581_PYTIR(PYTIR) EPrPR00000015953_PYTAR(PYTAR) EPrPV00000015345_PYTVE(PYTVE) EPrPW00000016595_PYTIW(PYTIW) HJ0_GLEAN_10015000_PHYP0(PHYP0) HJ1_GLEAN_10009542_PHYP1(PHYP1) HpaP804888_HYAAR(HYAAR) PITG_13440T0_PHYIN(PHYIN) PYU1_T014342_PYTUL(PYTUL) Phyra96044_PHYRA(PHYRA) Physo144290_PHYSO(PHYSO)
ORTHOMCL4152(12 genes,12 taxa):	EPrPA00000018687_PYTAP(PYTAP) EPrPI00000020106_PYTIR(PYTIR) EPrPR00000024493_PYTAR(PYTAR) EPrPV00000015419_PYTVE(PYTVE) EPrPW00000018524_PYTIW(PYTIW) HJ0_GLEAN_10016135_PHYP0(PHYP0) HJ1_GLEAN_10014009_PHYP1(PHYP1) HpaP807883_HYAAR(HYAAR) PITG_12289T0_PHYIN(PHYIN) PYU1_T010131_PYTUL(PYTUL) Phyra71246_PHYRA(PHYRA) Physo108373_PHYSO(PHYSO)
ORTHOMCL4153(12 genes,12 taxa):	EPrPA00000018690_PYTAP(PYTAP) EPrPI00000020107_PYTIR(PYTIR) EPrPR00000017539_PYTAR(PYTAR) EPrPV00000015422_PYTVE(PYTVE) EPrPW00000018523_PYTIW(PYTIW) HJ0_GLEAN_10016137_PHYP0(PHYP0) HJ1_GLEAN_10014007_PHYP1(PHYP1) HpaP807885_HYAAR(HYAAR) PITG_12291T0_PHYIN(PHYIN) PYU1_T010129_PYTUL(PYTUL) Phyra74778_PHYRA(PHYRA) Physo155731_PHYSO(PHYSO)
ORTHOMCL4154(12 genes,12 taxa):	EPrPA00000018693_PYTAP(PYTAP) EPrPI00000023558_PYTIR(PYTIR) EPrPR00000015118_PYTAR(PYTAR) EPrPV00000018735_PYTVE(PYTVE) EPrPW00000017992_PYTIW(PYTIW) HJ0_GLEAN_10016132_PHYP0(PHYP0) HJ1_GLEAN_10014012_PHYP1(PHYP1) HpaP807879_HYAAR(HYAAR) PITG_12285T0_PHYIN(PHYIN) PYU1_T010135_PYTUL(PYTUL) Phyra93913_PHYRA(PHYRA) Physo155734_PHYSO(PHYSO)
ORTHOMCL4155(12 genes,12 taxa):	EPrPA00000018696_PYTAP(PYTAP) EPrPI00000025693_PYTIR(PYTIR) EPrPR00000017538_PYTAR(PYTAR) EPrPV00000015410_PYTVE(PYTVE) EPrPW00000023249_PYTIW(PYTIW) HJ0_GLEAN_10016138_PHYP0(PHYP0) HJ1_GLEAN_10014006_PHYP1(PHYP1) HpaP807846_HYAAR(HYAAR) PITG_12292T0_PHYIN(PHYIN) PYU1_T010125_PYTUL(PYTUL) Phyra74779_PHYRA(PHYRA) Physo129349_PHYSO(PHYSO)
ORTHOMCL4156(12 genes,12 taxa):	EPrPA00000018698_PYTAP(PYTAP) EPrPI00000020103_PYTIR(PYTIR) EPrPR00000024491_PYTAR(PYTAR) EPrPV00000015413_PYTVE(PYTVE) EPrPW00000018522_PYTIW(PYTIW) HJ0_GLEAN_10016136_PHYP0(PHYP0) HJ1_GLEAN_10014008_PHYP1(PHYP1) HpaP807884_HYAAR(HYAAR) PITG_12290T0_PHYIN(PHYIN) PYU1_T010130_PYTUL(PYTUL) Phyra74777_PHYRA(PHYRA) Physo129351_PHYSO(PHYSO)
ORTHOMCL4157(12 genes,12 taxa):	EPrPA00000018699_PYTAP(PYTAP) EPrPI00000023559_PYTIR(PYTIR) EPrPR00000015123_PYTAR(PYTAR) EPrPV00000018731_PYTVE(PYTVE) EPrPW00000017990_PYTIW(PYTIW) HJ0_GLEAN_10016131_PHYP0(PHYP0) HJ1_GLEAN_10014013_PHYP1(PHYP1) HpaP807878_HYAAR(HYAAR) PITG_12284T0_PHYIN(PHYIN) PYU1_T010136_PYTUL(PYTUL) Phyra74771_PHYRA(PHYRA) Physo129355_PHYSO(PHYSO)
ORTHOMCL4158(12 genes,12 taxa):	EPrPA00000018715_PYTAP(PYTAP) EPrPI00000026465_PYTIR(PYTIR) EPrPR00000023805_PYTAR(PYTAR) EPrPV00000021505_PYTVE(PYTVE) EPrPW00000020971_PYTIW(PYTIW) HJ0_GLEAN_10004742_PHYP0(PHYP0) HJ1_GLEAN_10007736_PHYP1(PHYP1) HpaP804861_HYAAR(HYAAR) PITG_13391T0_PHYIN(PHYIN) PYU1_T014316_PYTUL(PYTUL) Phyra81467_PHYRA(PHYRA) Physo158117_PHYSO(PHYSO)
ORTHOMCL4159(12 genes,12 taxa):	EPrPA00000018721_PYTAP(PYTAP) EPrPI00000014461_PYTIR(PYTIR) EPrPR00000016894_PYTAR(PYTAR) EPrPV00000023272_PYTVE(PYTVE) EPrPW00000017787_PYTIW(PYTIW) HJ0_GLEAN_10002334_PHYP0(PHYP0) HJ1_GLEAN_10000146_PHYP1(PHYP1) HpaP804035_HYAAR(HYAAR) PITG_04452T0_PHYIN(PHYIN) PYU1_T012498_PYTUL(PYTUL) Phyra79129_PHYRA(PHYRA) Physo137718_PHYSO(PHYSO)
ORTHOMCL4160(12 genes,12 taxa):	EPrPA00000018724_PYTAP(PYTAP) EPrPI00000022602_PYTIR(PYTIR) EPrPR00000016897_PYTAR(PYTAR) EPrPV00000016896_PYTVE(PYTVE) EPrPW00000015651_PYTIW(PYTIW) HJ0_GLEAN_10005718_PHYP0(PHYP0) HJ1_GLEAN_10004489_PHYP1(PHYP1) HpaP804101_HYAAR(HYAAR) PITG_04482T0_PHYIN(PHYIN) PYU1_T012490_PYTUL(PYTUL) Phyra71681_PHYRA(PHYRA) Physo137669_PHYSO(PHYSO)
ORTHOMCL4161(12 genes,12 taxa):	EPrPA00000018726_PYTAP(PYTAP) EPrPI00000014472_PYTIR(PYTIR) EPrPR00000016898_PYTAR(PYTAR) EPrPV00000022435_PYTVE(PYTVE) EPrPW00000017793_PYTIW(PYTIW) HJ0_GLEAN_10001392_PHYP0(PHYP0) HJ1_GLEAN_10004068_PHYP1(PHYP1) HpaP804034_HYAAR(HYAAR) PITG_04448T0_PHYIN(PHYIN) PYU1_T012497_PYTUL(PYTUL) Phyra79132_PHYRA(PHYRA) Physo137722_PHYSO(PHYSO)
ORTHOMCL4162(12 genes,12 taxa):	EPrPA00000018729_PYTAP(PYTAP) EPrPI00000014475_PYTIR(PYTIR) EPrPR00000016896_PYTAR(PYTAR) EPrPV00000023273_PYTVE(PYTVE) EPrPW00000019798_PYTIW(PYTIW) HJ0_GLEAN_10004838_PHYP0(PHYP0) HJ1_GLEAN_10005342_PHYP1(PHYP1) HpaP804029_HYAAR(HYAAR) PITG_04441T0_PHYIN(PHYIN) PYU1_T012494_PYTUL(PYTUL) Phyra71684_PHYRA(PHYRA) Physo109069_PHYSO(PHYSO)
ORTHOMCL4163(12 genes,12 taxa):	EPrPA00000018731_PYTAP(PYTAP) EPrPI00000022576_PYTIR(PYTIR) EPrPR00000013190_PYTAR(PYTAR) EPrPV00000021208_PYTVE(PYTVE) EPrPW00000021979_PYTIW(PYTIW) HJ0_GLEAN_10005027_PHYP0(PHYP0) HJ1_GLEAN_10003459_PHYP1(PHYP1) HpaP804015_HYAAR(HYAAR) PITG_04426T0_PHYIN(PHYIN) PYU1_T012466_PYTUL(PYTUL) Phyra83490_PHYRA(PHYRA) Physo133783_PHYSO(PHYSO)
ORTHOMCL4164(12 genes,12 taxa):	EPrPA00000018738_PYTAP(PYTAP) EPrPI00000019073_PYTIR(PYTIR) EPrPR00000019722_PYTAR(PYTAR) EPrPV00000016920_PYTVE(PYTVE) EPrPW00000014444_PYTIW(PYTIW) HJ0_GLEAN_10010112_PHYP0(PHYP0) HJ1_GLEAN_10012401_PHYP1(PHYP1) HpaP805646_HYAAR(HYAAR) PITG_19877T0_PHYIN(PHYIN) PYU1_T008308_PYTUL(PYTUL) Phyra82811_PHYRA(PHYRA) Physo144365_PHYSO(PHYSO)
ORTHOMCL4165(12 genes,12 taxa):	EPrPA00000018743_PYTAP(PYTAP) EPrPI00000026023_PYTIR(PYTIR) EPrPR00000016550_PYTAR(PYTAR) EPrPV00000017549_PYTVE(PYTVE) EPrPW00000019671_PYTIW(PYTIW) HJ0_GLEAN_10011464_PHYP0(PHYP0) HJ1_GLEAN_10012395_PHYP1(PHYP1) HpaP805632_HYAAR(HYAAR) PITG_19868T0_PHYIN(PHYIN) PYU1_T014570_PYTUL(PYTUL) Phyra82817_PHYRA(PHYRA) Physo144359_PHYSO(PHYSO)
ORTHOMCL4167(12 genes,12 taxa):	EPrPA00000018748_PYTAP(PYTAP) EPrPI00000020353_PYTIR(PYTIR) EPrPR00000016552_PYTAR(PYTAR) EPrPV00000017553_PYTVE(PYTVE) EPrPW00000018084_PYTIW(PYTIW) HJ0_GLEAN_10014072_PHYP0(PHYP0) HJ1_GLEAN_10010053_PHYP1(PHYP1) HpaP805669_HYAAR(HYAAR) PITG_05171T0_PHYIN(PHYIN) PYU1_T014566_PYTUL(PYTUL) Phyra72146_PHYRA(PHYRA) Physo156485_PHYSO(PHYSO)
ORTHOMCL4168(12 genes,12 taxa):	EPrPA00000018757_PYTAP(PYTAP) EPrPI00000013663_PYTIR(PYTIR) EPrPR00000019078_PYTAR(PYTAR) EPrPV00000017398_PYTVE(PYTVE) EPrPW00000018380_PYTIW(PYTIW) HJ0_GLEAN_10010517_PHYP0(PHYP0) HJ1_GLEAN_10005294_PHYP1(PHYP1) HpaP812945_HYAAR(HYAAR) PITG_08221T0_PHYIN(PHYIN) PYU1_T011055_PYTUL(PYTUL) Phyra78699_PHYRA(PHYRA) Physo135374_PHYSO(PHYSO)
ORTHOMCL4169(12 genes,12 taxa):	EPrPA00000018759_PYTAP(PYTAP) EPrPI00000013665_PYTIR(PYTIR) EPrPR00000016283_PYTAR(PYTAR) EPrPV00000017397_PYTVE(PYTVE) EPrPW00000024145_PYTIW(PYTIW) HJ0_GLEAN_10007886_PHYP0(PHYP0) HJ1_GLEAN_10011951_PHYP1(PHYP1) HpaP803663_HYAAR(HYAAR) PITG_07975T0_PHYIN(PHYIN) PYU1_T011051_PYTUL(PYTUL) Phyra71891_PHYRA(PHYRA) Physo109115_PHYSO(PHYSO)
ORTHOMCL4170(12 genes,12 taxa):	EPrPA00000018760_PYTAP(PYTAP) EPrPI00000013664_PYTIR(PYTIR) EPrPR00000023733_PYTAR(PYTAR) EPrPV00000016429_PYTVE(PYTVE) EPrPW00000017214_PYTIW(PYTIW) HJ0_GLEAN_10008266_PHYP0(PHYP0) HJ1_GLEAN_10002695_PHYP1(PHYP1) HpaP812965_HYAAR(HYAAR) PITG_08199T0_PHYIN(PHYIN) PYU1_T011078_PYTUL(PYTUL) Phyra78686_PHYRA(PHYRA) Physo135389_PHYSO(PHYSO)
ORTHOMCL4171(12 genes,12 taxa):	EPrPA00000018761_PYTAP(PYTAP) EPrPI00000023301_PYTIR(PYTIR) EPrPR00000016280_PYTAR(PYTAR) EPrPV00000017224_PYTVE(PYTVE) EPrPW00000019924_PYTIW(PYTIW) HJ0_GLEAN_10013074_PHYP0(PHYP0) HJ1_GLEAN_10010753_PHYP1(PHYP1) HpaP804744_HYAAR(HYAAR) PITG_08059T0_PHYIN(PHYIN) PYU1_T011046_PYTUL(PYTUL) Phyra78604_PHYRA(PHYRA) Physo135492_PHYSO(PHYSO)
ORTHOMCL4172(12 genes,12 taxa):	EPrPA00000018763_PYTAP(PYTAP) EPrPI00000013668_PYTIR(PYTIR) EPrPR00000023519_PYTAR(PYTAR) EPrPV00000017396_PYTVE(PYTVE) EPrPW00000018376_PYTIW(PYTIW) HJ0_GLEAN_10007885_PHYP0(PHYP0) HJ1_GLEAN_10011952_PHYP1(PHYP1) HpaP803664_HYAAR(HYAAR) PITG_07976T0_PHYIN(PHYIN) PYU1_T011052_PYTUL(PYTUL) Phyra95942_PHYRA(PHYRA) Physo138200_PHYSO(PHYSO)
ORTHOMCL4173(12 genes,12 taxa):	EPrPA00000018765_PYTAP(PYTAP) EPrPI00000017813_PYTIR(PYTIR) EPrPR00000016335_PYTAR(PYTAR) EPrPV00000023601_PYTVE(PYTVE) EPrPW00000020612_PYTIW(PYTIW) HJ0_GLEAN_10004674_PHYP0(PHYP0) HJ1_GLEAN_10004600_PHYP1(PHYP1) HpaP812657_HYAAR(HYAAR) PITG_11907T0_PHYIN(PHYIN) PYU1_T001502_PYTUL(PYTUL) Phyra72401_PHYRA(PHYRA) Physo109732_PHYSO(PHYSO)
ORTHOMCL4174(12 genes,12 taxa):	EPrPA00000018769_PYTAP(PYTAP) EPrPI00000013692_PYTIR(PYTIR) EPrPR00000016282_PYTAR(PYTAR) EPrPV00000017407_PYTVE(PYTVE) EPrPW00000024143_PYTIW(PYTIW) HJ0_GLEAN_10007887_PHYP0(PHYP0) HJ1_GLEAN_10011950_PHYP1(PHYP1) HpaP803662_HYAAR(HYAAR) PITG_07974T0_PHYIN(PHYIN) PYU1_T011050_PYTUL(PYTUL) Phyra81278_PHYRA(PHYRA) Physo138198_PHYSO(PHYSO)
ORTHOMCL4175(12 genes,12 taxa):	EPrPA00000018772_PYTAP(PYTAP) EPrPI00000023302_PYTIR(PYTIR) EPrPR00000016281_PYTAR(PYTAR) EPrPV00000017232_PYTVE(PYTVE) EPrPW00000022735_PYTIW(PYTIW) HJ0_GLEAN_10013073_PHYP0(PHYP0) HJ1_GLEAN_10010754_PHYP1(PHYP1) HpaP804743_HYAAR(HYAAR) PITG_08060T0_PHYIN(PHYIN) PYU1_T011047_PYTUL(PYTUL) Phyra78605_PHYRA(PHYRA) Physo157245_PHYSO(PHYSO)
ORTHOMCL4176(12 genes,12 taxa):	EPrPA00000018775_PYTAP(PYTAP) EPrPI00000014700_PYTIR(PYTIR) EPrPR00000018081_PYTAR(PYTAR) EPrPV00000017181_PYTVE(PYTVE) EPrPW00000014132_PYTIW(PYTIW) HJ0_GLEAN_10010337_PHYP0(PHYP0) HJ1_GLEAN_10003232_PHYP1(PHYP1) HpaP801654_HYAAR(HYAAR) PITG_08762T0_PHYIN(PHYIN) PYU1_T000059_PYTUL(PYTUL) Phyra95453_PHYRA(PHYRA) Physo132789_PHYSO(PHYSO)
ORTHOMCL4177(12 genes,12 taxa):	EPrPA00000018778_PYTAP(PYTAP) EPrPI00000013518_PYTIR(PYTIR) EPrPR00000019674_PYTAR(PYTAR) EPrPV00000016356_PYTVE(PYTVE) EPrPW00000018736_PYTIW(PYTIW) HJ0_GLEAN_10004175_PHYP0(PHYP0) HJ1_GLEAN_10001947_PHYP1(PHYP1) HpaP801634_HYAAR(HYAAR) PITG_08827T0_PHYIN(PHYIN) PYU1_T000082_PYTUL(PYTUL) Phyra95460_PHYRA(PHYRA) Physo132845_PHYSO(PHYSO)
ORTHOMCL4178(12 genes,12 taxa):	EPrPA00000018782_PYTAP(PYTAP) EPrPI00000014692_PYTIR(PYTIR) EPrPR00000018082_PYTAR(PYTAR) EPrPV00000017182_PYTVE(PYTVE) EPrPW00000014142_PYTIW(PYTIW) HJ0_GLEAN_10010338_PHYP0(PHYP0) HJ1_GLEAN_10003233_PHYP1(PHYP1) HpaP801655_HYAAR(HYAAR) PITG_08761T0_PHYIN(PHYIN) PYU1_T000058_PYTUL(PYTUL) Phyra95451_PHYRA(PHYRA) Physo156590_PHYSO(PHYSO)
ORTHOMCL4181(12 genes,12 taxa):	EPrPA00000018804_PYTAP(PYTAP) EPrPI00000015537_PYTIR(PYTIR) EPrPR00000019531_PYTAR(PYTAR) EPrPV00000016219_PYTVE(PYTVE) EPrPW00000015759_PYTIW(PYTIW) HJ0_GLEAN_10007863_PHYP0(PHYP0) HJ1_GLEAN_10003621_PHYP1(PHYP1) HpaP804546_HYAAR(HYAAR) PITG_08364T0_PHYIN(PHYIN) PYU1_T002309_PYTUL(PYTUL) Phyra74077_PHYRA(PHYRA) Physo130090_PHYSO(PHYSO)
ORTHOMCL4182(12 genes,12 taxa):	EPrPA00000018809_PYTAP(PYTAP) EPrPI00000016957_PYTIR(PYTIR) EPrPR00000015897_PYTAR(PYTAR) EPrPV00000018948_PYTVE(PYTVE) EPrPW00000020740_PYTIW(PYTIW) HJ0_GLEAN_10004986_PHYP0(PHYP0) HJ1_GLEAN_10007082_PHYP1(PHYP1) HpaP812791_HYAAR(HYAAR) PITG_10895T0_PHYIN(PHYIN) PYU1_T004456_PYTUL(PYTUL) Phyra96588_PHYRA(PHYRA) Physo142965_PHYSO(PHYSO)
ORTHOMCL4183(12 genes,12 taxa):	EPrPA00000018814_PYTAP(PYTAP) EPrPI00000013098_PYTIR(PYTIR) EPrPR00000015892_PYTAR(PYTAR) EPrPV00000018947_PYTVE(PYTVE) EPrPW00000016435_PYTIW(PYTIW) HJ0_GLEAN_10008817_PHYP0(PHYP0) HJ1_GLEAN_10006462_PHYP1(PHYP1) HpaP812826_HYAAR(HYAAR) PITG_19049T0_PHYIN(PHYIN) PYU1_T004452_PYTUL(PYTUL) Phyra83400_PHYRA(PHYRA) Physo143138_PHYSO(PHYSO)
ORTHOMCL4186(12 genes,12 taxa):	EPrPA00000018841_PYTAP(PYTAP) EPrPI00000022615_PYTIR(PYTIR) EPrPR00000026461_PYTAR(PYTAR) EPrPV00000015450_PYTVE(PYTVE) EPrPW00000014501_PYTIW(PYTIW) HJ0_GLEAN_10017459_PHYP0(PHYP0) HJ1_GLEAN_10002498_PHYP1(PHYP1) HpaP808855_HYAAR(HYAAR) PITG_03392T0_PHYIN(PHYIN) PYU1_T000810_PYTUL(PYTUL) Phyra71391_PHYRA(PHYRA) Physo108764_PHYSO(PHYSO)
ORTHOMCL4187(12 genes,12 taxa):	EPrPA00000018845_PYTAP(PYTAP) EPrPI00000015691_PYTIR(PYTIR) EPrPR00000018211_PYTAR(PYTAR) EPrPV00000015447_PYTVE(PYTVE) EPrPW00000014494_PYTIW(PYTIW) HJ0_GLEAN_10017461_PHYP0(PHYP0) HJ1_GLEAN_10002495_PHYP1(PHYP1) HpaP808857_HYAAR(HYAAR) PITG_03394T0_PHYIN(PHYIN) PYU1_T000808_PYTUL(PYTUL) Phyra76128_PHYRA(PHYRA) Physo156870_PHYSO(PHYSO)
ORTHOMCL4188(12 genes,12 taxa):	EPrPA00000018850_PYTAP(PYTAP) EPrPI00000015694_PYTIR(PYTIR) EPrPR00000018208_PYTAR(PYTAR) EPrPV00000015436_PYTVE(PYTVE) EPrPW00000014495_PYTIW(PYTIW) HJ0_GLEAN_10017463_PHYP0(PHYP0) HJ1_GLEAN_10002493_PHYP1(PHYP1) HpaP808858_HYAAR(HYAAR) PITG_03396T0_PHYIN(PHYIN) PYU1_T000806_PYTUL(PYTUL) Phyra76126_PHYRA(PHYRA) Physo134184_PHYSO(PHYSO)
ORTHOMCL4189(12 genes,12 taxa):	EPrPA00000018853_PYTAP(PYTAP) EPrPI00000015696_PYTIR(PYTIR) EPrPR00000018585_PYTAR(PYTAR) EPrPV00000015437_PYTVE(PYTVE) EPrPW00000020764_PYTIW(PYTIW) HJ0_GLEAN_10017472_PHYP0(PHYP0) HJ1_GLEAN_10005401_PHYP1(PHYP1) HpaP808838_HYAAR(HYAAR) PITG_03405T0_PHYIN(PHYIN) PYU1_T000798_PYTUL(PYTUL) Phyra76119_PHYRA(PHYRA) Physo134177_PHYSO(PHYSO)
ORTHOMCL4190(12 genes,12 taxa):	EPrPA00000018856_PYTAP(PYTAP) EPrPI00000015036_PYTIR(PYTIR) EPrPR00000025389_PYTAR(PYTAR) EPrPV00000017341_PYTVE(PYTVE) EPrPW00000019623_PYTIW(PYTIW) HJ0_GLEAN_10009763_PHYP0(PHYP0) HJ1_GLEAN_10004578_PHYP1(PHYP1) HpaP810305_HYAAR(HYAAR) PITG_06793T0_PHYIN(PHYIN) PYU1_T010268_PYTUL(PYTUL) Phyra82908_PHYRA(PHYRA) Physo135671_PHYSO(PHYSO)
ORTHOMCL4191(12 genes,12 taxa):	EPrPA00000018858_PYTAP(PYTAP) EPrPI00000015035_PYTIR(PYTIR) EPrPR00000020260_PYTAR(PYTAR) EPrPV00000017340_PYTVE(PYTVE) EPrPW00000020333_PYTIW(PYTIW) HJ0_GLEAN_10009760_PHYP0(PHYP0) HJ1_GLEAN_10004575_PHYP1(PHYP1) HpaP810303_HYAAR(HYAAR) PITG_06796T0_PHYIN(PHYIN) PYU1_T010272_PYTUL(PYTUL) Phyra82910_PHYRA(PHYRA) Physo157253_PHYSO(PHYSO)
ORTHOMCL4192(12 genes,12 taxa):	EPrPA00000018860_PYTAP(PYTAP) EPrPI00000016900_PYTIR(PYTIR) EPrPR00000019143_PYTAR(PYTAR) EPrPV00000013845_PYTVE(PYTVE) EPrPW00000014392_PYTIW(PYTIW) HJ0_GLEAN_10000153_PHYP0(PHYP0) HJ1_GLEAN_10010307_PHYP1(PHYP1) HpaP806377_HYAAR(HYAAR) PITG_14249T0_PHYIN(PHYIN) PYU1_T009230_PYTUL(PYTUL) Phyra82593_PHYRA(PHYRA) Physo137794_PHYSO(PHYSO)
ORTHOMCL4194(12 genes,12 taxa):	EPrPA00000018862_PYTAP(PYTAP) EPrPI00000015042_PYTIR(PYTIR) EPrPR00000020578_PYTAR(PYTAR) EPrPV00000017334_PYTVE(PYTVE) EPrPW00000019619_PYTIW(PYTIW) HJ0_GLEAN_10009765_PHYP0(PHYP0) HJ1_GLEAN_10004580_PHYP1(PHYP1) HpaP810309_HYAAR(HYAAR) PITG_06791T0_PHYIN(PHYIN) PYU1_T010270_PYTUL(PYTUL) Phyra82906_PHYRA(PHYRA) Physo135669_PHYSO(PHYSO)
ORTHOMCL4195(12 genes,12 taxa):	EPrPA00000018863_PYTAP(PYTAP) EPrPI00000015044_PYTIR(PYTIR) EPrPR00000022276_PYTAR(PYTAR) EPrPV00000017335_PYTVE(PYTVE) EPrPW00000018248_PYTIW(PYTIW) HJ0_GLEAN_10009758_PHYP0(PHYP0) HJ1_GLEAN_10004573_PHYP1(PHYP1) HpaP810299_HYAAR(HYAAR) PITG_06799T0_PHYIN(PHYIN) PYU1_T010277_PYTUL(PYTUL) Phyra53508_PHYRA(PHYRA) Physo108893_PHYSO(PHYSO)
ORTHOMCL4197(12 genes,12 taxa):	EPrPA00000018866_PYTAP(PYTAP) EPrPI00000015043_PYTIR(PYTIR) EPrPR00000020259_PYTAR(PYTAR) EPrPV00000017338_PYTVE(PYTVE) EPrPW00000020332_PYTIW(PYTIW) HJ0_GLEAN_10009761_PHYP0(PHYP0) HJ1_GLEAN_10004576_PHYP1(PHYP1) HpaP810304_HYAAR(HYAAR) PITG_06795T0_PHYIN(PHYIN) PYU1_T010267_PYTUL(PYTUL) Phyra96463_PHYRA(PHYRA) Physo157252_PHYSO(PHYSO)
ORTHOMCL4200(12 genes,12 taxa):	EPrPA00000018888_PYTAP(PYTAP) EPrPI00000023007_PYTIR(PYTIR) EPrPR00000019465_PYTAR(PYTAR) EPrPV00000017796_PYTVE(PYTVE) EPrPW00000022233_PYTIW(PYTIW) HJ0_GLEAN_10003929_PHYP0(PHYP0) HJ1_GLEAN_10003397_PHYP1(PHYP1) HpaP812420_HYAAR(HYAAR) PITG_11653T0_PHYIN(PHYIN) PYU1_T003155_PYTUL(PYTUL) Phyra73366_PHYRA(PHYRA) Physo131385_PHYSO(PHYSO)
ORTHOMCL4201(12 genes,12 taxa):	EPrPA00000018894_PYTAP(PYTAP) EPrPI00000019262_PYTIR(PYTIR) EPrPR00000023227_PYTAR(PYTAR) EPrPV00000019673_PYTVE(PYTVE) EPrPW00000024415_PYTIW(PYTIW) HJ0_GLEAN_10014026_PHYP0(PHYP0) HJ1_GLEAN_10002438_PHYP1(PHYP1) HpaP812415_HYAAR(HYAAR) PITG_11648T0_PHYIN(PHYIN) PYU1_T003150_PYTUL(PYTUL) Phyra46727_PHYRA(PHYRA) Physo113542_PHYSO(PHYSO)
ORTHOMCL4202(12 genes,12 taxa):	EPrPA00000018901_PYTAP(PYTAP) EPrPI00000014596_PYTIR(PYTIR) EPrPR00000021040_PYTAR(PYTAR) EPrPV00000022213_PYTVE(PYTVE) EPrPW00000023064_PYTIW(PYTIW) HJ0_GLEAN_10012466_PHYP0(PHYP0) HJ1_GLEAN_10014305_PHYP1(PHYP1) HpaP804399_HYAAR(HYAAR) PITG_11124T0_PHYIN(PHYIN) PYU1_T003276_PYTUL(PYTUL) Phyra78950_PHYRA(PHYRA) Physo133426_PHYSO(PHYSO)
ORTHOMCL4203(12 genes,12 taxa):	EPrPA00000018906_PYTAP(PYTAP) EPrPI00000014579_PYTIR(PYTIR) EPrPR00000022165_PYTAR(PYTAR) EPrPV00000022210_PYTVE(PYTVE) EPrPW00000023066_PYTIW(PYTIW) HJ0_GLEAN_10012465_PHYP0(PHYP0) HJ1_GLEAN_10014304_PHYP1(PHYP1) HpaP804400_HYAAR(HYAAR) PITG_11123T0_PHYIN(PHYIN) PYU1_T003275_PYTUL(PYTUL) Phyra78951_PHYRA(PHYRA) Physo133427_PHYSO(PHYSO)
ORTHOMCL4204(12 genes,12 taxa):	EPrPA00000018911_PYTAP(PYTAP) EPrPI00000020016_PYTIR(PYTIR) EPrPR00000023620_PYTAR(PYTAR) EPrPV00000013351_PYTVE(PYTVE) EPrPW00000017846_PYTIW(PYTIW) HJ0_GLEAN_10013248_PHYP0(PHYP0) HJ1_GLEAN_10001793_PHYP1(PHYP1) HpaP804437_HYAAR(HYAAR) PITG_11071T0_PHYIN(PHYIN) PYU1_T003264_PYTUL(PYTUL) Phyra74546_PHYRA(PHYRA) Physo136638_PHYSO(PHYSO)
ORTHOMCL4206(12 genes,12 taxa):	EPrPA00000018932_PYTAP(PYTAP) EPrPI00000015881_PYTIR(PYTIR) EPrPR00000013444_PYTAR(PYTAR) EPrPV00000022842_PYTVE(PYTVE) EPrPW00000024208_PYTIW(PYTIW) HJ0_GLEAN_10011099_PHYP0(PHYP0) HJ1_GLEAN_10007690_PHYP1(PHYP1) HpaP807528_HYAAR(HYAAR) PITG_21010T0_PHYIN(PHYIN) PYU1_T011975_PYTUL(PYTUL) Phyra81971_PHYRA(PHYRA) Physo127438_PHYSO(PHYSO)
ORTHOMCL4207(12 genes,12 taxa):	EPrPA00000018934_PYTAP(PYTAP) EPrPI00000015883_PYTIR(PYTIR) EPrPR00000013446_PYTAR(PYTAR) EPrPV00000018625_PYTVE(PYTVE) EPrPW00000016951_PYTIW(PYTIW) HJ0_GLEAN_10011101_PHYP0(PHYP0) HJ1_GLEAN_10007692_PHYP1(PHYP1) HpaP807522_HYAAR(HYAAR) PITG_21012T0_PHYIN(PHYIN) PYU1_T011978_PYTUL(PYTUL) Phyra71973_PHYRA(PHYRA) Physo108170_PHYSO(PHYSO)
ORTHOMCL4208(12 genes,12 taxa):	EPrPA00000018935_PYTAP(PYTAP) EPrPI00000015157_PYTIR(PYTIR) EPrPR00000016219_PYTAR(PYTAR) EPrPV00000015518_PYTVE(PYTVE) EPrPW00000021865_PYTIW(PYTIW) HJ0_GLEAN_10013616_PHYP0(PHYP0) HJ1_GLEAN_10010940_PHYP1(PHYP1) HpaP807539_HYAAR(HYAAR) PITG_01527T0_PHYIN(PHYIN) PYU1_T012049_PYTUL(PYTUL) Phyra81997_PHYRA(PHYRA) Physo127491_PHYSO(PHYSO)
ORTHOMCL4209(12 genes,12 taxa):	EPrPA00000018936_PYTAP(PYTAP) EPrPI00000015167_PYTIR(PYTIR) EPrPR00000016218_PYTAR(PYTAR) EPrPV00000015519_PYTVE(PYTVE) EPrPW00000018919_PYTIW(PYTIW) HJ0_GLEAN_10013618_PHYP0(PHYP0) HJ1_GLEAN_10010942_PHYP1(PHYP1) HpaP807502_HYAAR(HYAAR) PITG_07145T0_PHYIN(PHYIN) PYU1_T012046_PYTUL(PYTUL) Phyra52110_PHYRA(PHYRA) Physo110464_PHYSO(PHYSO)
ORTHOMCL4210(12 genes,12 taxa):	EPrPA00000018937_PYTAP(PYTAP) EPrPI00000015152_PYTIR(PYTIR) EPrPR00000016217_PYTAR(PYTAR) EPrPV00000015513_PYTVE(PYTVE) EPrPW00000015377_PYTIW(PYTIW) HJ0_GLEAN_10013614_PHYP0(PHYP0) HJ1_GLEAN_10010938_PHYP1(PHYP1) HpaP807541_HYAAR(HYAAR) PITG_01525T0_PHYIN(PHYIN) PYU1_T012051_PYTUL(PYTUL) Phyra82000_PHYRA(PHYRA) Physo127489_PHYSO(PHYSO)
ORTHOMCL4212(12 genes,12 taxa):	EPrPA00000018940_PYTAP(PYTAP) EPrPI00000015164_PYTIR(PYTIR) EPrPR00000016214_PYTAR(PYTAR) EPrPV00000015516_PYTVE(PYTVE) EPrPW00000021866_PYTIW(PYTIW) HJ0_GLEAN_10013615_PHYP0(PHYP0) HJ1_GLEAN_10010939_PHYP1(PHYP1) HpaP807540_HYAAR(HYAAR) PITG_01528T0_PHYIN(PHYIN) PYU1_T012050_PYTUL(PYTUL) Phyra52118_PHYRA(PHYRA) Physo127490_PHYSO(PHYSO)
ORTHOMCL4213(12 genes,12 taxa):	EPrPA00000018946_PYTAP(PYTAP) EPrPI00000015891_PYTIR(PYTIR) EPrPR00000013437_PYTAR(PYTAR) EPrPV00000018630_PYTVE(PYTVE) EPrPW00000016946_PYTIW(PYTIW) HJ0_GLEAN_10011100_PHYP0(PHYP0) HJ1_GLEAN_10007691_PHYP1(PHYP1) HpaP807523_HYAAR(HYAAR) PITG_21011T0_PHYIN(PHYIN) PYU1_T011977_PYTUL(PYTUL) Phyra52195_PHYRA(PHYRA) Physo108169_PHYSO(PHYSO)
ORTHOMCL4215(12 genes,12 taxa):	EPrPA00000018956_PYTAP(PYTAP) EPrPI00000017796_PYTIR(PYTIR) EPrPR00000015632_PYTAR(PYTAR) EPrPV00000018253_PYTVE(PYTVE) EPrPW00000015768_PYTIW(PYTIW) HJ0_GLEAN_10007874_PHYP0(PHYP0) HJ1_GLEAN_10007273_PHYP1(PHYP1) HpaP813042_HYAAR(HYAAR) PITG_19607T0_PHYIN(PHYIN) PYU1_T006638_PYTUL(PYTUL) Phyra82996_PHYRA(PHYRA) Physo128547_PHYSO(PHYSO)
ORTHOMCL4216(12 genes,12 taxa):	EPrPA00000018960_PYTAP(PYTAP) EPrPI00000018528_PYTIR(PYTIR) EPrPR00000020964_PYTAR(PYTAR) EPrPV00000018246_PYTVE(PYTVE) EPrPW00000020141_PYTIW(PYTIW) HJ0_GLEAN_10007790_PHYP0(PHYP0) HJ1_GLEAN_10003871_PHYP1(PHYP1) HpaP807305_HYAAR(HYAAR) PITG_10539T0_PHYIN(PHYIN) PYU1_T006622_PYTUL(PYTUL) Phyra84393_PHYRA(PHYRA) Physo138563_PHYSO(PHYSO)
ORTHOMCL4217(12 genes,12 taxa):	EPrPA00000018973_PYTAP(PYTAP) EPrPI00000017960_PYTIR(PYTIR) EPrPR00000021519_PYTAR(PYTAR) EPrPV00000018778_PYTVE(PYTVE) EPrPW00000016668_PYTIW(PYTIW) HJ0_GLEAN_10008866_PHYP0(PHYP0) HJ1_GLEAN_10013416_PHYP1(PHYP1) HpaP808191_HYAAR(HYAAR) PITG_13014T0_PHYIN(PHYIN) PYU1_T000377_PYTUL(PYTUL) Phyra71441_PHYRA(PHYRA) Physo109304_PHYSO(PHYSO)
ORTHOMCL4219(12 genes,12 taxa):	EPrPA00000018988_PYTAP(PYTAP) EPrPI00000019486_PYTIR(PYTIR) EPrPR00000017108_PYTAR(PYTAR) EPrPV00000022552_PYTVE(PYTVE) EPrPW00000023559_PYTIW(PYTIW) HJ0_GLEAN_10002687_PHYP0(PHYP0) HJ1_GLEAN_10002636_PHYP1(PHYP1) HpaP806550_HYAAR(HYAAR) PITG_09727T0_PHYIN(PHYIN) PYU1_T011766_PYTUL(PYTUL) Phyra75756_PHYRA(PHYRA) Physo135255_PHYSO(PHYSO)
ORTHOMCL4220(12 genes,12 taxa):	EPrPA00000018992_PYTAP(PYTAP) EPrPI00000018910_PYTIR(PYTIR) EPrPR00000017109_PYTAR(PYTAR) EPrPV00000021779_PYTVE(PYTVE) EPrPW00000014378_PYTIW(PYTIW) HJ0_GLEAN_10011814_PHYP0(PHYP0) HJ1_GLEAN_10009129_PHYP1(PHYP1) HpaP807391_HYAAR(HYAAR) PITG_10169T0_PHYIN(PHYIN) PYU1_T002281_PYTUL(PYTUL) Phyra77225_PHYRA(PHYRA) Physo109573_PHYSO(PHYSO)
ORTHOMCL4221(12 genes,12 taxa):	EPrPA00000018994_PYTAP(PYTAP) EPrPI00000019488_PYTIR(PYTIR) EPrPR00000020874_PYTAR(PYTAR) EPrPV00000022554_PYTVE(PYTVE) EPrPW00000023560_PYTIW(PYTIW) HJ0_GLEAN_10009116_PHYP0(PHYP0) HJ1_GLEAN_10002634_PHYP1(PHYP1) HpaP806554_HYAAR(HYAAR) PITG_09725T0_PHYIN(PHYIN) PYU1_T011767_PYTUL(PYTUL) Phyra75758_PHYRA(PHYRA) Physo135259_PHYSO(PHYSO)
ORTHOMCL4224(12 genes,12 taxa):	EPrPA00000019010_PYTAP(PYTAP) EPrPI00000016239_PYTIR(PYTIR) EPrPR00000021385_PYTAR(PYTAR) EPrPV00000015856_PYTVE(PYTVE) EPrPW00000015742_PYTIW(PYTIW) HJ0_GLEAN_10017009_PHYP0(PHYP0) HJ1_GLEAN_10009046_PHYP1(PHYP1) HpaP805398_HYAAR(HYAAR) PITG_06913T0_PHYIN(PHYIN) PYU1_T010330_PYTUL(PYTUL) Phyra79895_PHYRA(PHYRA) Physo157284_PHYSO(PHYSO)
ORTHOMCL4226(12 genes,12 taxa):	EPrPA00000019015_PYTAP(PYTAP) EPrPI00000017096_PYTIR(PYTIR) EPrPR00000023511_PYTAR(PYTAR) EPrPV00000018878_PYTVE(PYTVE) EPrPW00000017365_PYTIW(PYTIW) HJ0_GLEAN_10004035_PHYP0(PHYP0) HJ1_GLEAN_10002611_PHYP1(PHYP1) HpaP814677_HYAAR(HYAAR) PITG_07201T0_PHYIN(PHYIN) PYU1_T011367_PYTUL(PYTUL) Phyra94673_PHYRA(PHYRA) Physo109593_PHYSO(PHYSO)
ORTHOMCL4228(12 genes,12 taxa):	EPrPA00000019021_PYTAP(PYTAP) EPrPI00000018253_PYTIR(PYTIR) EPrPR00000018503_PYTAR(PYTAR) EPrPV00000018885_PYTVE(PYTVE) EPrPW00000015896_PYTIW(PYTIW) HJ0_GLEAN_10001348_PHYP0(PHYP0) HJ1_GLEAN_10009489_PHYP1(PHYP1) HpaP813893_HYAAR(HYAAR) PITG_07212T0_PHYIN(PHYIN) PYU1_T011362_PYTUL(PYTUL) Phyra77074_PHYRA(PHYRA) Physo143707_PHYSO(PHYSO)
ORTHOMCL4229(12 genes,12 taxa):	EPrPA00000019022_PYTAP(PYTAP) EPrPI00000018250_PYTIR(PYTIR) EPrPR00000021973_PYTAR(PYTAR) EPrPV00000018886_PYTVE(PYTVE) EPrPW00000015901_PYTIW(PYTIW) HJ0_GLEAN_10001349_PHYP0(PHYP0) HJ1_GLEAN_10009490_PHYP1(PHYP1) HpaP813894_HYAAR(HYAAR) PITG_07211T0_PHYIN(PHYIN) PYU1_T011365_PYTUL(PYTUL) Phyra94676_PHYRA(PHYRA) Physo143837_PHYSO(PHYSO)
ORTHOMCL4230(12 genes,12 taxa):	EPrPA00000019023_PYTAP(PYTAP) EPrPI00000017106_PYTIR(PYTIR) EPrPR00000021974_PYTAR(PYTAR) EPrPV00000018883_PYTVE(PYTVE) EPrPW00000019946_PYTIW(PYTIW) HJ0_GLEAN_10004034_PHYP0(PHYP0) HJ1_GLEAN_10002612_PHYP1(PHYP1) HpaP814867_HYAAR(HYAAR) PITG_07200T0_PHYIN(PHYIN) PYU1_T011366_PYTUL(PYTUL) Phyra77069_PHYRA(PHYRA) Physo143839_PHYSO(PHYSO)
ORTHOMCL4231(12 genes,12 taxa):	EPrPA00000019025_PYTAP(PYTAP) EPrPI00000021047_PYTIR(PYTIR) EPrPR00000021403_PYTAR(PYTAR) EPrPV00000015311_PYTVE(PYTVE) EPrPW00000015693_PYTIW(PYTIW) HJ0_GLEAN_10004633_PHYP0(PHYP0) HJ1_GLEAN_10001586_PHYP1(PHYP1) HpaP800146_HYAAR(HYAAR) PITG_05282T0_PHYIN(PHYIN) PYU1_T013289_PYTUL(PYTUL) Phyra80758_PHYRA(PHYRA) Physo133325_PHYSO(PHYSO)
ORTHOMCL4233(12 genes,12 taxa):	EPrPA00000019035_PYTAP(PYTAP) EPrPI00000016505_PYTIR(PYTIR) EPrPR00000017172_PYTAR(PYTAR) EPrPV00000017298_PYTVE(PYTVE) EPrPW00000014041_PYTIW(PYTIW) HJ0_GLEAN_10007192_PHYP0(PHYP0) HJ1_GLEAN_10012822_PHYP1(PHYP1) HpaP801495_HYAAR(HYAAR) PITG_00037T0_PHYIN(PHYIN) PYU1_T013922_PYTUL(PYTUL) Phyra85229_PHYRA(PHYRA) Physo143699_PHYSO(PHYSO)
ORTHOMCL4234(12 genes,12 taxa):	EPrPA00000019037_PYTAP(PYTAP) EPrPI00000016504_PYTIR(PYTIR) EPrPR00000016487_PYTAR(PYTAR) EPrPV00000017303_PYTVE(PYTVE) EPrPW00000014032_PYTIW(PYTIW) HJ0_GLEAN_10007189_PHYP0(PHYP0) HJ1_GLEAN_10012819_PHYP1(PHYP1) HpaP801500_HYAAR(HYAAR) PITG_00034T0_PHYIN(PHYIN) PYU1_T013927_PYTUL(PYTUL) Phyra72314_PHYRA(PHYRA) Physo109579_PHYSO(PHYSO)
ORTHOMCL4235(12 genes,12 taxa):	EPrPA00000019038_PYTAP(PYTAP) EPrPI00000016513_PYTIR(PYTIR) EPrPR00000016488_PYTAR(PYTAR) EPrPV00000017299_PYTVE(PYTVE) EPrPW00000014034_PYTIW(PYTIW) HJ0_GLEAN_10007187_PHYP0(PHYP0) HJ1_GLEAN_10012818_PHYP1(PHYP1) HpaP803351_HYAAR(HYAAR) PITG_00032T0_PHYIN(PHYIN) PYU1_T013928_PYTUL(PYTUL) Phyra85225_PHYRA(PHYRA) Physo143695_PHYSO(PHYSO)
ORTHOMCL4236(12 genes,12 taxa):	EPrPA00000019039_PYTAP(PYTAP) EPrPI00000016502_PYTIR(PYTIR) EPrPR00000023046_PYTAR(PYTAR) EPrPV00000017305_PYTVE(PYTVE) EPrPW00000014040_PYTIW(PYTIW) HJ0_GLEAN_10007068_PHYP0(PHYP0) HJ1_GLEAN_10004757_PHYP1(PHYP1) HpaP804426_HYAAR(HYAAR) PITG_00027T0_PHYIN(PHYIN) PYU1_T013934_PYTUL(PYTUL) Phyra78809_PHYRA(PHYRA) Physo158808_PHYSO(PHYSO)
ORTHOMCL4237(12 genes,12 taxa):	EPrPA00000019046_PYTAP(PYTAP) EPrPI00000016514_PYTIR(PYTIR) EPrPR00000017170_PYTAR(PYTAR) EPrPV00000017306_PYTVE(PYTVE) EPrPW00000014033_PYTIW(PYTIW) HJ0_GLEAN_10007191_PHYP0(PHYP0) HJ1_GLEAN_10012821_PHYP1(PHYP1) HpaP801496_HYAAR(HYAAR) PITG_00036T0_PHYIN(PHYIN) PYU1_T013923_PYTUL(PYTUL) Phyra85228_PHYRA(PHYRA) Physo143698_PHYSO(PHYSO)
ORTHOMCL4238(12 genes,12 taxa):	EPrPA00000019048_PYTAP(PYTAP) EPrPI00000017459_PYTIR(PYTIR) EPrPR00000019299_PYTAR(PYTAR) EPrPV00000016385_PYTVE(PYTVE) EPrPW00000021231_PYTIW(PYTIW) HJ0_GLEAN_10012052_PHYP0(PHYP0) HJ1_GLEAN_10011347_PHYP1(PHYP1) HpaP801546_HYAAR(HYAAR) PITG_11232T0_PHYIN(PHYIN) PYU1_T013948_PYTUL(PYTUL) Phyra78872_PHYRA(PHYRA) Physo133523_PHYSO(PHYSO)
ORTHOMCL4239(12 genes,12 taxa):	EPrPA00000019054_PYTAP(PYTAP) EPrPI00000020001_PYTIR(PYTIR) EPrPR00000014924_PYTAR(PYTAR) EPrPV00000017838_PYTVE(PYTVE) EPrPW00000023405_PYTIW(PYTIW) HJ0_GLEAN_10016526_PHYP0(PHYP0) HJ1_GLEAN_10013920_PHYP1(PHYP1) HpaP800329_HYAAR(HYAAR) PITG_13939T0_PHYIN(PHYIN) PYU1_T006085_PYTUL(PYTUL) Phyra76796_PHYRA(PHYRA) Physo136380_PHYSO(PHYSO)
ORTHOMCL4240(12 genes,12 taxa):	EPrPA00000019056_PYTAP(PYTAP) EPrPI00000023899_PYTIR(PYTIR) EPrPR00000014128_PYTAR(PYTAR) EPrPV00000023848_PYTVE(PYTVE) EPrPW00000026620_PYTIW(PYTIW) HJ0_GLEAN_10016521_PHYP0(PHYP0) HJ1_GLEAN_10013914_PHYP1(PHYP1) HpaP800323_HYAAR(HYAAR) PITG_13970T0_PHYIN(PHYIN) PYU1_T006091_PYTUL(PYTUL) Phyra76801_PHYRA(PHYRA) Physo136386_PHYSO(PHYSO)
ORTHOMCL4242(12 genes,12 taxa):	EPrPA00000019062_PYTAP(PYTAP) EPrPI00000016339_PYTIR(PYTIR) EPrPR00000015292_PYTAR(PYTAR) EPrPV00000017434_PYTVE(PYTVE) EPrPW00000017810_PYTIW(PYTIW) HJ0_GLEAN_10013994_PHYP0(PHYP0) HJ1_GLEAN_10002215_PHYP1(PHYP1) HpaP804805_HYAAR(HYAAR) PITG_13366T0_PHYIN(PHYIN) PYU1_T014636_PYTUL(PYTUL) Phyra81441_PHYRA(PHYRA) Physo140109_PHYSO(PHYSO)
ORTHOMCL4244(12 genes,12 taxa):	EPrPA00000019065_PYTAP(PYTAP) EPrPI00000024857_PYTIR(PYTIR) EPrPR00000015291_PYTAR(PYTAR) EPrPV00000019565_PYTVE(PYTVE) EPrPW00000022867_PYTIW(PYTIW) HJ0_GLEAN_10011896_PHYP0(PHYP0) HJ1_GLEAN_10010023_PHYP1(PHYP1) HpaP804874_HYAAR(HYAAR) PITG_13403T0_PHYIN(PHYIN) PYU1_T006553_PYTUL(PYTUL) Phyra71923_PHYRA(PHYRA) Physo109270_PHYSO(PHYSO)
ORTHOMCL4245(12 genes,12 taxa):	EPrPA00000019066_PYTAP(PYTAP) EPrPI00000016344_PYTIR(PYTIR) EPrPR00000020066_PYTAR(PYTAR) EPrPV00000017432_PYTVE(PYTVE) EPrPW00000021120_PYTIW(PYTIW) HJ0_GLEAN_10011897_PHYP0(PHYP0) HJ1_GLEAN_10010024_PHYP1(PHYP1) HpaP804871_HYAAR(HYAAR) PITG_13402T0_PHYIN(PHYIN) PYU1_T014640_PYTUL(PYTUL) Phyra51548_PHYRA(PHYRA) Physo120833_PHYSO(PHYSO)
ORTHOMCL4246(12 genes,12 taxa):	EPrPA00000019069_PYTAP(PYTAP) EPrPI00000016335_PYTIR(PYTIR) EPrPR00000015290_PYTAR(PYTAR) EPrPV00000017436_PYTVE(PYTVE) EPrPW00000025500_PYTIW(PYTIW) HJ0_GLEAN_10013993_PHYP0(PHYP0) HJ1_GLEAN_10002214_PHYP1(PHYP1) HpaP804809_HYAAR(HYAAR) PITG_13368T0_PHYIN(PHYIN) PYU1_T014632_PYTUL(PYTUL) Phyra81445_PHYRA(PHYRA) Physo140116_PHYSO(PHYSO)
ORTHOMCL4247(12 genes,12 taxa):	EPrPA00000019072_PYTAP(PYTAP) EPrPI00000016333_PYTIR(PYTIR) EPrPR00000015286_PYTAR(PYTAR) EPrPV00000017428_PYTVE(PYTVE) EPrPW00000021116_PYTIW(PYTIW) HJ0_GLEAN_10011893_PHYP0(PHYP0) HJ1_GLEAN_10010020_PHYP1(PHYP1) HpaP804883_HYAAR(HYAAR) PITG_13406T0_PHYIN(PHYIN) PYU1_T014639_PYTUL(PYTUL) Phyra81480_PHYRA(PHYRA) Physo140153_PHYSO(PHYSO)
ORTHOMCL4248(12 genes,12 taxa):	EPrPA00000019077_PYTAP(PYTAP) EPrPI00000023739_PYTIR(PYTIR) EPrPR00000021476_PYTAR(PYTAR) EPrPV00000023136_PYTVE(PYTVE) EPrPW00000026231_PYTIW(PYTIW) HJ0_GLEAN_10001124_PHYP0(PHYP0) HJ1_GLEAN_10001274_PHYP1(PHYP1) HpaP800570_HYAAR(HYAAR) PITG_05752T0_PHYIN(PHYIN) PYU1_T005013_PYTUL(PYTUL) Phyra75926_PHYRA(PHYRA) Physo132517_PHYSO(PHYSO)
ORTHOMCL4249(12 genes,12 taxa):	EPrPA00000019080_PYTAP(PYTAP) EPrPI00000022509_PYTIR(PYTIR) EPrPR00000017256_PYTAR(PYTAR) EPrPV00000017826_PYTVE(PYTVE) EPrPW00000020152_PYTIW(PYTIW) HJ0_GLEAN_10016323_PHYP0(PHYP0) HJ1_GLEAN_10005291_PHYP1(PHYP1) HpaP800557_HYAAR(HYAAR) PITG_05742T0_PHYIN(PHYIN) PYU1_T005015_PYTUL(PYTUL) Phyra75932_PHYRA(PHYRA) Physo132525_PHYSO(PHYSO)
ORTHOMCL4250(12 genes,12 taxa):	EPrPA00000019111_PYTAP(PYTAP) EPrPI00000014439_PYTIR(PYTIR) EPrPR00000015495_PYTAR(PYTAR) EPrPV00000016454_PYTVE(PYTVE) EPrPW00000016392_PYTIW(PYTIW) HJ0_GLEAN_10007833_PHYP0(PHYP0) HJ1_GLEAN_10007681_PHYP1(PHYP1) HpaP806005_HYAAR(HYAAR) PITG_06387T0_PHYIN(PHYIN) PYU1_T008902_PYTUL(PYTUL) Phyra80816_PHYRA(PHYRA) Physo143098_PHYSO(PHYSO)
ORTHOMCL4251(12 genes,12 taxa):	EPrPA00000019112_PYTAP(PYTAP) EPrPI00000014452_PYTIR(PYTIR) EPrPR00000026678_PYTAR(PYTAR) EPrPV00000017995_PYTVE(PYTVE) EPrPW00000016390_PYTIW(PYTIW) HJ0_GLEAN_10014066_PHYP0(PHYP0) HJ1_GLEAN_10006183_PHYP1(PHYP1) HpaP810645_HYAAR(HYAAR) PITG_06343T0_PHYIN(PHYIN) PYU1_T008894_PYTUL(PYTUL) Phyra50462_PHYRA(PHYRA) Physo109533_PHYSO(PHYSO)
ORTHOMCL4252(12 genes,12 taxa):	EPrPA00000019122_PYTAP(PYTAP) EPrPI00000014444_PYTIR(PYTIR) EPrPR00000020686_PYTAR(PYTAR) EPrPV00000017994_PYTVE(PYTVE) EPrPW00000016387_PYTIW(PYTIW) HJ0_GLEAN_10009140_PHYP0(PHYP0) HJ1_GLEAN_10004184_PHYP1(PHYP1) HpaP810668_HYAAR(HYAAR) PITG_06323T0_PHYIN(PHYIN) PYU1_T008891_PYTUL(PYTUL) Phyra50465_PHYRA(PHYRA) Physo121348_PHYSO(PHYSO)
ORTHOMCL4253(12 genes,12 taxa):	EPrPA00000019129_PYTAP(PYTAP) EPrPI00000019455_PYTIR(PYTIR) EPrPR00000022394_PYTAR(PYTAR) EPrPV00000015509_PYTVE(PYTVE) EPrPW00000014203_PYTIW(PYTIW) HJ0_GLEAN_10013634_PHYP0(PHYP0) HJ1_GLEAN_10010960_PHYP1(PHYP1) HpaP807551_HYAAR(HYAAR) PITG_01508T0_PHYIN(PHYIN) PYU1_T012074_PYTUL(PYTUL) Phyra82010_PHYRA(PHYRA) Physo127502_PHYSO(PHYSO)
ORTHOMCL4254(12 genes,12 taxa):	EPrPA00000019130_PYTAP(PYTAP) EPrPI00000019168_PYTIR(PYTIR) EPrPR00000019223_PYTAR(PYTAR) EPrPV00000015525_PYTVE(PYTVE) EPrPW00000024104_PYTIW(PYTIW) HJ0_GLEAN_10013635_PHYP0(PHYP0) HJ1_GLEAN_10010961_PHYP1(PHYP1) HpaP807552_HYAAR(HYAAR) PITG_01509T0_PHYIN(PHYIN) PYU1_T012061_PYTUL(PYTUL) Phyra82011_PHYRA(PHYRA) Physo127503_PHYSO(PHYSO)
ORTHOMCL4255(12 genes,12 taxa):	EPrPA00000019137_PYTAP(PYTAP) EPrPI00000019162_PYTIR(PYTIR) EPrPR00000019228_PYTAR(PYTAR) EPrPV00000015508_PYTVE(PYTVE) EPrPW00000024103_PYTIW(PYTIW) HJ0_GLEAN_10013636_PHYP0(PHYP0) HJ1_GLEAN_10010962_PHYP1(PHYP1) HpaP807553_HYAAR(HYAAR) PITG_01510T0_PHYIN(PHYIN) PYU1_T012062_PYTUL(PYTUL) Phyra82012_PHYRA(PHYRA) Physo127505_PHYSO(PHYSO)
ORTHOMCL4256(12 genes,12 taxa):	EPrPA00000019141_PYTAP(PYTAP) EPrPI00000014147_PYTIR(PYTIR) EPrPR00000016662_PYTAR(PYTAR) EPrPV00000023094_PYTVE(PYTVE) EPrPW00000020255_PYTIW(PYTIW) HJ0_GLEAN_10015192_PHYP0(PHYP0) HJ1_GLEAN_10012981_PHYP1(PHYP1) HpaP804146_HYAAR(HYAAR) PITG_01782T0_PHYIN(PHYIN) PYU1_T005712_PYTUL(PYTUL) Phyra73885_PHYRA(PHYRA) Physo127733_PHYSO(PHYSO)
ORTHOMCL4257(12 genes,12 taxa):	EPrPA00000019162_PYTAP(PYTAP) EPrPI00000019837_PYTIR(PYTIR) EPrPR00000014439_PYTAR(PYTAR) EPrPV00000022607_PYTVE(PYTVE) EPrPW00000022185_PYTIW(PYTIW) HJ0_GLEAN_10008644_PHYP0(PHYP0) HJ1_GLEAN_10011649_PHYP1(PHYP1) HpaP802310_HYAAR(HYAAR) PITG_13607T0_PHYIN(PHYIN) PYU1_T008177_PYTUL(PYTUL) Phyra83636_PHYRA(PHYRA) Physo143188_PHYSO(PHYSO)
ORTHOMCL4258(12 genes,12 taxa):	EPrPA00000019165_PYTAP(PYTAP) EPrPI00000021497_PYTIR(PYTIR) EPrPR00000014432_PYTAR(PYTAR) EPrPV00000015911_PYTVE(PYTVE) EPrPW00000023254_PYTIW(PYTIW) HJ0_GLEAN_10007572_PHYP0(PHYP0) HJ1_GLEAN_10005385_PHYP1(PHYP1) HpaP802290_HYAAR(HYAAR) PITG_13622T0_PHYIN(PHYIN) PYU1_T008218_PYTUL(PYTUL) Phyra83616_PHYRA(PHYRA) Physo143172_PHYSO(PHYSO)
ORTHOMCL4259(12 genes,12 taxa):	EPrPA00000019166_PYTAP(PYTAP) EPrPI00000019841_PYTIR(PYTIR) EPrPR00000014430_PYTAR(PYTAR) EPrPV00000015902_PYTVE(PYTVE) EPrPW00000017630_PYTIW(PYTIW) HJ0_GLEAN_10007575_PHYP0(PHYP0) HJ1_GLEAN_10005381_PHYP1(PHYP1) HpaP802345_HYAAR(HYAAR) PITG_13618T0_PHYIN(PHYIN) PYU1_T008182_PYTUL(PYTUL) Phyra72138_PHYRA(PHYRA) Physo109544_PHYSO(PHYSO)
ORTHOMCL4260(12 genes,12 taxa):	EPrPA00000019170_PYTAP(PYTAP) EPrPI00000019839_PYTIR(PYTIR) EPrPR00000014429_PYTAR(PYTAR) EPrPV00000015919_PYTVE(PYTVE) EPrPW00000017629_PYTIW(PYTIW) HJ0_GLEAN_10007570_PHYP0(PHYP0) HJ1_GLEAN_10005387_PHYP1(PHYP1) HpaP811162_HYAAR(HYAAR) PITG_13624T0_PHYIN(PHYIN) PYU1_T008180_PYTUL(PYTUL) Phyra83618_PHYRA(PHYRA) Physo143171_PHYSO(PHYSO)
ORTHOMCL4262(12 genes,12 taxa):	EPrPA00000019177_PYTAP(PYTAP) EPrPI00000018365_PYTIR(PYTIR) EPrPR00000015862_PYTAR(PYTAR) EPrPV00000021487_PYTVE(PYTVE) EPrPW00000015995_PYTIW(PYTIW) HJ0_GLEAN_10011309_PHYP0(PHYP0) HJ1_GLEAN_10011547_PHYP1(PHYP1) HpaP803346_HYAAR(HYAAR) PITG_04707T0_PHYIN(PHYIN) PYU1_T007517_PYTUL(PYTUL) Phyra75450_PHYRA(PHYRA) Physo142175_PHYSO(PHYSO)
ORTHOMCL4263(12 genes,12 taxa):	EPrPA00000019179_PYTAP(PYTAP) EPrPI00000020897_PYTIR(PYTIR) EPrPR00000019656_PYTAR(PYTAR) EPrPV00000022237_PYTVE(PYTVE) EPrPW00000022974_PYTIW(PYTIW) HJ0_GLEAN_10011318_PHYP0(PHYP0) HJ1_GLEAN_10011556_PHYP1(PHYP1) HpaP803357_HYAAR(HYAAR) PITG_04698T0_PHYIN(PHYIN) PYU1_T007506_PYTUL(PYTUL) Phyra75442_PHYRA(PHYRA) Physo142184_PHYSO(PHYSO)
ORTHOMCL4264(12 genes,12 taxa):	EPrPA00000019180_PYTAP(PYTAP) EPrPI00000018367_PYTIR(PYTIR) EPrPR00000022647_PYTAR(PYTAR) EPrPV00000023329_PYTVE(PYTVE) EPrPW00000015997_PYTIW(PYTIW) HJ0_GLEAN_10011313_PHYP0(PHYP0) HJ1_GLEAN_10011551_PHYP1(PHYP1) HpaP803354_HYAAR(HYAAR) PITG_04704T0_PHYIN(PHYIN) PYU1_T007513_PYTUL(PYTUL) Phyra75447_PHYRA(PHYRA) Physo158489_PHYSO(PHYSO)
ORTHOMCL4267(12 genes,12 taxa):	EPrPA00000019199_PYTAP(PYTAP) EPrPI00000015477_PYTIR(PYTIR) EPrPR00000022819_PYTAR(PYTAR) EPrPV00000013972_PYTVE(PYTVE) EPrPW00000022649_PYTIW(PYTIW) HJ0_GLEAN_10014338_PHYP0(PHYP0) HJ1_GLEAN_10006973_PHYP1(PHYP1) HpaP811487_HYAAR(HYAAR) PITG_00787T0_PHYIN(PHYIN) PYU1_T012151_PYTUL(PYTUL) Phyra72043_PHYRA(PHYRA) Physo109057_PHYSO(PHYSO)
ORTHOMCL4268(12 genes,12 taxa):	EPrPA00000019200_PYTAP(PYTAP) EPrPI00000023827_PYTIR(PYTIR) EPrPR00000016481_PYTAR(PYTAR) EPrPV00000021873_PYTVE(PYTVE) EPrPW00000020193_PYTIW(PYTIW) HJ0_GLEAN_10006953_PHYP0(PHYP0) HJ1_GLEAN_10005003_PHYP1(PHYP1) HpaP810893_HYAAR(HYAAR) PITG_18960T0_PHYIN(PHYIN) PYU1_T012162_PYTUL(PYTUL) Phyra75607_PHYRA(PHYRA) Physo144228_PHYSO(PHYSO)
ORTHOMCL4269(12 genes,12 taxa):	EPrPA00000019205_PYTAP(PYTAP) EPrPI00000021417_PYTIR(PYTIR) EPrPR00000013779_PYTAR(PYTAR) EPrPV00000014217_PYTVE(PYTVE) EPrPW00000020306_PYTIW(PYTIW) HJ0_GLEAN_10014268_PHYP0(PHYP0) HJ1_GLEAN_10004451_PHYP1(PHYP1) HpaP803753_HYAAR(HYAAR) PITG_08590T0_PHYIN(PHYIN) PYU1_T002186_PYTUL(PYTUL) Phyra83860_PHYRA(PHYRA) Physo132197_PHYSO(PHYSO)
ORTHOMCL4270(12 genes,12 taxa):	EPrPA00000019206_PYTAP(PYTAP) EPrPI00000021413_PYTIR(PYTIR) EPrPR00000013783_PYTAR(PYTAR) EPrPV00000014214_PYTVE(PYTVE) EPrPW00000023392_PYTIW(PYTIW) HJ0_GLEAN_10014262_PHYP0(PHYP0) HJ1_GLEAN_10004456_PHYP1(PHYP1) HpaP803761_HYAAR(HYAAR) PITG_08584T0_PHYIN(PHYIN) PYU1_T002193_PYTUL(PYTUL) Phyra83855_PHYRA(PHYRA) Physo156463_PHYSO(PHYSO)
ORTHOMCL4271(12 genes,12 taxa):	EPrPA00000019207_PYTAP(PYTAP) EPrPI00000021416_PYTIR(PYTIR) EPrPR00000013784_PYTAR(PYTAR) EPrPV00000014212_PYTVE(PYTVE) EPrPW00000023394_PYTIW(PYTIW) HJ0_GLEAN_10014264_PHYP0(PHYP0) HJ1_GLEAN_10004454_PHYP1(PHYP1) HpaP803759_HYAAR(HYAAR) PITG_08586T0_PHYIN(PHYIN) PYU1_T002191_PYTUL(PYTUL) Phyra83857_PHYRA(PHYRA) Physo156461_PHYSO(PHYSO)
ORTHOMCL4273(12 genes,12 taxa):	EPrPA00000019219_PYTAP(PYTAP) EPrPI00000021418_PYTIR(PYTIR) EPrPR00000013788_PYTAR(PYTAR) EPrPV00000014223_PYTVE(PYTVE) EPrPW00000023390_PYTIW(PYTIW) HJ0_GLEAN_10014263_PHYP0(PHYP0) HJ1_GLEAN_10004455_PHYP1(PHYP1) HpaP803760_HYAAR(HYAAR) PITG_08585T0_PHYIN(PHYIN) PYU1_T002192_PYTUL(PYTUL) Phyra96699_PHYRA(PHYRA) Physo132199_PHYSO(PHYSO)
ORTHOMCL4275(12 genes,12 taxa):	EPrPA00000019224_PYTAP(PYTAP) EPrPI00000013948_PYTIR(PYTIR) EPrPR00000022101_PYTAR(PYTAR) EPrPV00000020927_PYTVE(PYTVE) EPrPW00000026334_PYTIW(PYTIW) HJ0_GLEAN_10004469_PHYP0(PHYP0) HJ1_GLEAN_10012873_PHYP1(PHYP1) HpaP812102_HYAAR(HYAAR) PITG_04644T0_PHYIN(PHYIN) PYU1_T009961_PYTUL(PYTUL) Phyra74850_PHYRA(PHYRA) Physo141377_PHYSO(PHYSO)
ORTHOMCL4277(12 genes,12 taxa):	EPrPA00000019226_PYTAP(PYTAP) EPrPI00000013934_PYTIR(PYTIR) EPrPR00000019957_PYTAR(PYTAR) EPrPV00000020932_PYTVE(PYTVE) EPrPW00000025075_PYTIW(PYTIW) HJ0_GLEAN_10014060_PHYP0(PHYP0) HJ1_GLEAN_10012847_PHYP1(PHYP1) HpaP809433_HYAAR(HYAAR) PITG_04618T0_PHYIN(PHYIN) PYU1_T009965_PYTUL(PYTUL) Phyra74869_PHYRA(PHYRA) Physo134598_PHYSO(PHYSO)
ORTHOMCL4278(12 genes,12 taxa):	EPrPA00000019227_PYTAP(PYTAP) EPrPI00000013952_PYTIR(PYTIR) EPrPR00000019954_PYTAR(PYTAR) EPrPV00000020929_PYTVE(PYTVE) EPrPW00000015626_PYTIW(PYTIW) HJ0_GLEAN_10005205_PHYP0(PHYP0) HJ1_GLEAN_10012862_PHYP1(PHYP1) HpaP809430_HYAAR(HYAAR) PITG_04628T0_PHYIN(PHYIN) PYU1_T009966_PYTUL(PYTUL) Phyra74862_PHYRA(PHYRA) Physo157008_PHYSO(PHYSO)
ORTHOMCL4279(12 genes,12 taxa):	EPrPA00000019229_PYTAP(PYTAP) EPrPI00000013946_PYTIR(PYTIR) EPrPR00000019952_PYTAR(PYTAR) EPrPV00000020931_PYTVE(PYTVE) EPrPW00000015620_PYTIW(PYTIW) HJ0_GLEAN_10005206_PHYP0(PHYP0) HJ1_GLEAN_10012863_PHYP1(PHYP1) HpaP809429_HYAAR(HYAAR) PITG_04627T0_PHYIN(PHYIN) PYU1_T009967_PYTUL(PYTUL) Phyra74861_PHYRA(PHYRA) Physo134603_PHYSO(PHYSO)
ORTHOMCL4280(12 genes,12 taxa):	EPrPA00000019230_PYTAP(PYTAP) EPrPI00000013956_PYTIR(PYTIR) EPrPR00000020723_PYTAR(PYTAR) EPrPV00000019900_PYTVE(PYTVE) EPrPW00000017131_PYTIW(PYTIW) HJ0_GLEAN_10004467_PHYP0(PHYP0) HJ1_GLEAN_10012875_PHYP1(PHYP1) HpaP809421_HYAAR(HYAAR) PITG_04647T0_PHYIN(PHYIN) PYU1_T009959_PYTUL(PYTUL) Phyra74846_PHYRA(PHYRA) Physo141373_PHYSO(PHYSO)
ORTHOMCL4281(12 genes,12 taxa):	EPrPA00000019232_PYTAP(PYTAP) EPrPI00000013947_PYTIR(PYTIR) EPrPR00000019958_PYTAR(PYTAR) EPrPV00000020928_PYTVE(PYTVE) EPrPW00000015623_PYTIW(PYTIW) HJ0_GLEAN_10005207_PHYP0(PHYP0) HJ1_GLEAN_10012864_PHYP1(PHYP1) HpaP809428_HYAAR(HYAAR) PITG_04626T0_PHYIN(PHYIN) PYU1_T009968_PYTUL(PYTUL) Phyra74860_PHYRA(PHYRA) Physo134604_PHYSO(PHYSO)
ORTHOMCL4283(12 genes,12 taxa):	EPrPA00000019254_PYTAP(PYTAP) EPrPI00000019863_PYTIR(PYTIR) EPrPR00000022203_PYTAR(PYTAR) EPrPV00000013648_PYTVE(PYTVE) EPrPW00000017284_PYTIW(PYTIW) HJ0_GLEAN_10010569_PHYP0(PHYP0) HJ1_GLEAN_10004689_PHYP1(PHYP1) HpaP809999_HYAAR(HYAAR) PITG_09090T0_PHYIN(PHYIN) PYU1_T001640_PYTUL(PYTUL) Phyra78083_PHYRA(PHYRA) Physo130954_PHYSO(PHYSO)
ORTHOMCL4284(12 genes,12 taxa):	EPrPA00000019261_PYTAP(PYTAP) EPrPI00000020756_PYTIR(PYTIR) EPrPR00000023914_PYTAR(PYTAR) EPrPV00000014607_PYTVE(PYTVE) EPrPW00000015091_PYTIW(PYTIW) HJ0_GLEAN_10017771_PHYP0(PHYP0) HJ1_GLEAN_10013716_PHYP1(PHYP1) HpaP802493_HYAAR(HYAAR) PITG_00827T0_PHYIN(PHYIN) PYU1_T001984_PYTUL(PYTUL) Phyra71545_PHYRA(PHYRA) Physo109518_PHYSO(PHYSO)
ORTHOMCL4288(12 genes,12 taxa):	EPrPA00000019285_PYTAP(PYTAP) EPrPI00000023488_PYTIR(PYTIR) EPrPR00000015843_PYTAR(PYTAR) EPrPV00000020559_PYTVE(PYTVE) EPrPW00000023333_PYTIW(PYTIW) HJ0_GLEAN_10012770_PHYP0(PHYP0) HJ1_GLEAN_10002650_PHYP1(PHYP1) HpaP806164_HYAAR(HYAAR) PITG_03364T0_PHYIN(PHYIN) PYU1_T000834_PYTUL(PYTUL) Phyra76154_PHYRA(PHYRA) Physo134208_PHYSO(PHYSO)
ORTHOMCL4289(12 genes,12 taxa):	EPrPA00000019286_PYTAP(PYTAP) EPrPI00000020585_PYTIR(PYTIR) EPrPR00000025619_PYTAR(PYTAR) EPrPV00000017375_PYTVE(PYTVE) EPrPW00000027156_PYTIW(PYTIW) HJ0_GLEAN_10012762_PHYP0(PHYP0) HJ1_GLEAN_10002603_PHYP1(PHYP1) HpaP806654_HYAAR(HYAAR) PITG_03355T0_PHYIN(PHYIN) PYU1_T000845_PYTUL(PYTUL) Phyra76162_PHYRA(PHYRA) Physo134216_PHYSO(PHYSO)
ORTHOMCL4290(12 genes,12 taxa):	EPrPA00000019287_PYTAP(PYTAP) EPrPI00000024073_PYTIR(PYTIR) EPrPR00000015841_PYTAR(PYTAR) EPrPV00000017369_PYTVE(PYTVE) EPrPW00000023473_PYTIW(PYTIW) HJ0_GLEAN_10012763_PHYP0(PHYP0) HJ1_GLEAN_10002604_PHYP1(PHYP1) HpaP806653_HYAAR(HYAAR) PITG_03356T0_PHYIN(PHYIN) PYU1_T000844_PYTUL(PYTUL) Phyra76161_PHYRA(PHYRA) Physo134215_PHYSO(PHYSO)
ORTHOMCL4292(12 genes,12 taxa):	EPrPA00000019289_PYTAP(PYTAP) EPrPI00000020586_PYTIR(PYTIR) EPrPR00000017878_PYTAR(PYTAR) EPrPV00000017379_PYTVE(PYTVE) EPrPW00000023297_PYTIW(PYTIW) HJ0_GLEAN_10012761_PHYP0(PHYP0) HJ1_GLEAN_10002601_PHYP1(PHYP1) HpaP806624_HYAAR(HYAAR) PITG_03353T0_PHYIN(PHYIN) PYU1_T000849_PYTUL(PYTUL) Phyra71395_PHYRA(PHYRA) Physo134218_PHYSO(PHYSO)
ORTHOMCL4293(12 genes,12 taxa):	EPrPA00000019294_PYTAP(PYTAP) EPrPI00000019337_PYTIR(PYTIR) EPrPR00000013413_PYTAR(PYTAR) EPrPV00000023683_PYTVE(PYTVE) EPrPW00000022191_PYTIW(PYTIW) HJ0_GLEAN_10010639_PHYP0(PHYP0) HJ1_GLEAN_10008023_PHYP1(PHYP1) HpaP801808_HYAAR(HYAAR) PITG_16430T0_PHYIN(PHYIN) PYU1_T002706_PYTUL(PYTUL) Phyra79001_PHYRA(PHYRA) Physo145336_PHYSO(PHYSO)
ORTHOMCL4294(12 genes,12 taxa):	EPrPA00000019299_PYTAP(PYTAP) EPrPI00000021275_PYTIR(PYTIR) EPrPR00000013401_PYTAR(PYTAR) EPrPV00000019164_PYTVE(PYTVE) EPrPW00000015142_PYTIW(PYTIW) HJ0_GLEAN_10013798_PHYP0(PHYP0) HJ1_GLEAN_10006805_PHYP1(PHYP1) HpaP801778_HYAAR(HYAAR) PITG_16211T0_PHYIN(PHYIN) PYU1_T002715_PYTUL(PYTUL) Phyra78992_PHYRA(PHYRA) Physo135868_PHYSO(PHYSO)
ORTHOMCL4295(12 genes,12 taxa):	EPrPA00000019301_PYTAP(PYTAP) EPrPI00000023465_PYTIR(PYTIR) EPrPR00000013406_PYTAR(PYTAR) EPrPV00000019162_PYTVE(PYTVE) EPrPW00000015143_PYTIW(PYTIW) HJ0_GLEAN_10013800_PHYP0(PHYP0) HJ1_GLEAN_10006803_PHYP1(PHYP1) HpaP814099_HYAAR(HYAAR) PITG_16209T0_PHYIN(PHYIN) PYU1_T002714_PYTUL(PYTUL) Phyra78990_PHYRA(PHYRA) Physo135866_PHYSO(PHYSO)
ORTHOMCL4296(12 genes,12 taxa):	EPrPA00000019315_PYTAP(PYTAP) EPrPI00000024915_PYTIR(PYTIR) EPrPR00000016325_PYTAR(PYTAR) EPrPV00000019835_PYTVE(PYTVE) EPrPW00000022566_PYTIW(PYTIW) HJ0_GLEAN_10016300_PHYP0(PHYP0) HJ1_GLEAN_10011746_PHYP1(PHYP1) HpaP800528_HYAAR(HYAAR) PITG_18378T0_PHYIN(PHYIN) PYU1_T005109_PYTUL(PYTUL) Phyra94311_PHYRA(PHYRA) Physo156523_PHYSO(PHYSO)
ORTHOMCL4297(12 genes,12 taxa):	EPrPA00000019322_PYTAP(PYTAP) EPrPI00000016306_PYTIR(PYTIR) EPrPR00000013686_PYTAR(PYTAR) EPrPV00000017864_PYTVE(PYTVE) EPrPW00000014000_PYTIW(PYTIW) HJ0_GLEAN_10006602_PHYP0(PHYP0) HJ1_GLEAN_10003896_PHYP1(PHYP1) HpaP810882_HYAAR(HYAAR) PITG_18973T0_PHYIN(PHYIN) PYU1_T012215_PYTUL(PYTUL) Phyra94220_PHYRA(PHYRA) Physo144216_PHYSO(PHYSO)
ORTHOMCL4299(12 genes,12 taxa):	EPrPA00000019334_PYTAP(PYTAP) EPrPI00000017695_PYTIR(PYTIR) EPrPR00000015585_PYTAR(PYTAR) EPrPV00000017198_PYTVE(PYTVE) EPrPW00000017645_PYTIW(PYTIW) HJ0_GLEAN_10009570_PHYP0(PHYP0) HJ1_GLEAN_10008628_PHYP1(PHYP1) HpaP808252_HYAAR(HYAAR) PITG_12913T0_PHYIN(PHYIN) PYU1_T000214_PYTUL(PYTUL) Phyra80703_PHYRA(PHYRA) Physo131536_PHYSO(PHYSO)
ORTHOMCL4300(12 genes,12 taxa):	EPrPA00000019335_PYTAP(PYTAP) EPrPI00000020561_PYTIR(PYTIR) EPrPR00000015589_PYTAR(PYTAR) EPrPV00000018549_PYTVE(PYTVE) EPrPW00000026182_PYTIW(PYTIW) HJ0_GLEAN_10015042_PHYP0(PHYP0) HJ1_GLEAN_10010655_PHYP1(PHYP1) HpaP813621_HYAAR(HYAAR) PITG_09001T0_PHYIN(PHYIN) PYU1_T000197_PYTUL(PYTUL) Phyra80686_PHYRA(PHYRA) Physo131559_PHYSO(PHYSO)
ORTHOMCL4301(12 genes,12 taxa):	EPrPA00000019345_PYTAP(PYTAP) EPrPI00000017705_PYTIR(PYTIR) EPrPR00000015594_PYTAR(PYTAR) EPrPV00000017206_PYTVE(PYTVE) EPrPW00000017644_PYTIW(PYTIW) HJ0_GLEAN_10009569_PHYP0(PHYP0) HJ1_GLEAN_10008629_PHYP1(PHYP1) HpaP808253_HYAAR(HYAAR) PITG_12914T0_PHYIN(PHYIN) PYU1_T000213_PYTUL(PYTUL) Phyra80704_PHYRA(PHYRA) Physo131535_PHYSO(PHYSO)
ORTHOMCL4302(12 genes,12 taxa):	EPrPA00000019346_PYTAP(PYTAP) EPrPI00000021359_PYTIR(PYTIR) EPrPR00000015592_PYTAR(PYTAR) EPrPV00000018551_PYTVE(PYTVE) EPrPW00000016112_PYTIW(PYTIW) HJ0_GLEAN_10015039_PHYP0(PHYP0) HJ1_GLEAN_10010658_PHYP1(PHYP1) HpaP808243_HYAAR(HYAAR) PITG_08997T0_PHYIN(PHYIN) PYU1_T000188_PYTUL(PYTUL) Phyra50222_PHYRA(PHYRA) Physo108567_PHYSO(PHYSO)
ORTHOMCL4303(12 genes,12 taxa):	EPrPA00000019351_PYTAP(PYTAP) EPrPI00000015915_PYTIR(PYTIR) EPrPR00000018841_PYTAR(PYTAR) EPrPV00000014453_PYTVE(PYTVE) EPrPW00000019937_PYTIW(PYTIW) HJ0_GLEAN_10017208_PHYP0(PHYP0) HJ1_GLEAN_10011204_PHYP1(PHYP1) HpaP806886_HYAAR(HYAAR) PITG_12484T0_PHYIN(PHYIN) PYU1_T014733_PYTUL(PYTUL) Phyra84982_PHYRA(PHYRA) Physo141582_PHYSO(PHYSO)
ORTHOMCL4305(12 genes,12 taxa):	EPrPA00000019360_PYTAP(PYTAP) EPrPI00000016643_PYTIR(PYTIR) EPrPR00000019418_PYTAR(PYTAR) EPrPV00000021587_PYTVE(PYTVE) EPrPW00000017052_PYTIW(PYTIW) HJ0_GLEAN_10010182_PHYP0(PHYP0) HJ1_GLEAN_10007940_PHYP1(PHYP1) HpaP803850_HYAAR(HYAAR) PITG_08462T0_PHYIN(PHYIN) PYU1_T002465_PYTUL(PYTUL) Phyra83250_PHYRA(PHYRA) Physo139525_PHYSO(PHYSO)
ORTHOMCL4306(12 genes,12 taxa):	EPrPA00000019361_PYTAP(PYTAP) EPrPI00000015206_PYTIR(PYTIR) EPrPR00000019417_PYTAR(PYTAR) EPrPV00000021585_PYTVE(PYTVE) EPrPW00000017054_PYTIW(PYTIW) HJ0_GLEAN_10010183_PHYP0(PHYP0) HJ1_GLEAN_10007939_PHYP1(PHYP1) HpaP803851_HYAAR(HYAAR) PITG_08461T0_PHYIN(PHYIN) PYU1_T002464_PYTUL(PYTUL) Phyra83249_PHYRA(PHYRA) Physo137909_PHYSO(PHYSO)
ORTHOMCL4307(12 genes,12 taxa):	EPrPA00000019364_PYTAP(PYTAP) EPrPI00000016653_PYTIR(PYTIR) EPrPR00000019420_PYTAR(PYTAR) EPrPV00000021581_PYTVE(PYTVE) EPrPW00000017053_PYTIW(PYTIW) HJ0_GLEAN_10010181_PHYP0(PHYP0) HJ1_GLEAN_10007941_PHYP1(PHYP1) HpaP803849_HYAAR(HYAAR) PITG_08463T0_PHYIN(PHYIN) PYU1_T002466_PYTUL(PYTUL) Phyra72094_PHYRA(PHYRA) Physo109221_PHYSO(PHYSO)
ORTHOMCL4308(12 genes,12 taxa):	EPrPA00000019365_PYTAP(PYTAP) EPrPI00000016642_PYTIR(PYTIR) EPrPR00000019421_PYTAR(PYTAR) EPrPV00000020313_PYTVE(PYTVE) EPrPW00000019106_PYTIW(PYTIW) HJ0_GLEAN_10010720_PHYP0(PHYP0) HJ1_GLEAN_10007914_PHYP1(PHYP1) HpaP803860_HYAAR(HYAAR) PITG_08447T0_PHYIN(PHYIN) PYU1_T002467_PYTUL(PYTUL) Phyra83237_PHYRA(PHYRA) Physo139536_PHYSO(PHYSO)
ORTHOMCL4309(12 genes,12 taxa):	EPrPA00000019372_PYTAP(PYTAP) EPrPI00000023785_PYTIR(PYTIR) EPrPR00000022077_PYTAR(PYTAR) EPrPV00000015346_PYTVE(PYTVE) EPrPW00000017553_PYTIW(PYTIW) HJ0_GLEAN_10015026_PHYP0(PHYP0) HJ1_GLEAN_10004092_PHYP1(PHYP1) HpaP804828_HYAAR(HYAAR) PITG_13415T0_PHYIN(PHYIN) PYU1_T014325_PYTUL(PYTUL) Phyra81486_PHYRA(PHYRA) Physo140174_PHYSO(PHYSO)
ORTHOMCL4310(12 genes,12 taxa):	EPrPA00000019373_PYTAP(PYTAP) EPrPI00000020836_PYTIR(PYTIR) EPrPR00000022622_PYTAR(PYTAR) EPrPV00000015355_PYTVE(PYTVE) EPrPW00000017552_PYTIW(PYTIW) HJ0_GLEAN_10004746_PHYP0(PHYP0) HJ1_GLEAN_10007732_PHYP1(PHYP1) HpaP804864_HYAAR(HYAAR) PITG_13387T0_PHYIN(PHYIN) PYU1_T014329_PYTUL(PYTUL) Phyra81462_PHYRA(PHYRA) Physo158112_PHYSO(PHYSO)
ORTHOMCL4311(12 genes,12 taxa):	EPrPA00000019375_PYTAP(PYTAP) EPrPI00000023784_PYTIR(PYTIR) EPrPR00000022076_PYTAR(PYTAR) EPrPV00000018421_PYTVE(PYTVE) EPrPW00000017554_PYTIW(PYTIW) HJ0_GLEAN_10015025_PHYP0(PHYP0) HJ1_GLEAN_10004093_PHYP1(PHYP1) HpaP804829_HYAAR(HYAAR) PITG_13416T0_PHYIN(PHYIN) PYU1_T014324_PYTUL(PYTUL) Phyra71925_PHYRA(PHYRA) Physo109273_PHYSO(PHYSO)
ORTHOMCL4312(12 genes,12 taxa):	EPrPA00000019386_PYTAP(PYTAP) EPrPI00000014415_PYTIR(PYTIR) EPrPR00000013949_PYTAR(PYTAR) EPrPV00000017977_PYTVE(PYTVE) EPrPW00000024225_PYTIW(PYTIW) HJ0_GLEAN_10016035_PHYP0(PHYP0) HJ1_GLEAN_10012277_PHYP1(PHYP1) HpaP800882_HYAAR(HYAAR) PITG_02256T0_PHYIN(PHYIN) PYU1_T004751_PYTUL(PYTUL) Phyra71804_PHYRA(PHYRA) Physo108281_PHYSO(PHYSO)
ORTHOMCL4313(12 genes,12 taxa):	EPrPA00000019387_PYTAP(PYTAP) EPrPI00000019349_PYTIR(PYTIR) EPrPR00000025618_PYTAR(PYTAR) EPrPV00000016988_PYTVE(PYTVE) EPrPW00000023602_PYTIW(PYTIW) HJ0_GLEAN_10016046_PHYP0(PHYP0) HJ1_GLEAN_10012265_PHYP1(PHYP1) HpaP800876_HYAAR(HYAAR) PITG_02265T0_PHYIN(PHYIN) PYU1_T004759_PYTUL(PYTUL) Phyra80458_PHYRA(PHYRA) Physo128457_PHYSO(PHYSO)
ORTHOMCL4314(12 genes,12 taxa):	EPrPA00000019389_PYTAP(PYTAP) EPrPI00000014420_PYTIR(PYTIR) EPrPR00000013943_PYTAR(PYTAR) EPrPV00000017971_PYTVE(PYTVE) EPrPW00000019831_PYTIW(PYTIW) HJ0_GLEAN_10016032_PHYP0(PHYP0) HJ1_GLEAN_10012280_PHYP1(PHYP1) HpaP800885_HYAAR(HYAAR) PITG_02253T0_PHYIN(PHYIN) PYU1_T004734_PYTUL(PYTUL) Phyra49653_PHYRA(PHYRA) Physo108282_PHYSO(PHYSO)
ORTHOMCL4316(12 genes,12 taxa):	EPrPA00000019394_PYTAP(PYTAP) EPrPI00000014429_PYTIR(PYTIR) EPrPR00000013941_PYTAR(PYTAR) EPrPV00000017968_PYTVE(PYTVE) EPrPW00000025078_PYTIW(PYTIW) HJ0_GLEAN_10016034_PHYP0(PHYP0) HJ1_GLEAN_10012278_PHYP1(PHYP1) HpaP800883_HYAAR(HYAAR) PITG_02255T0_PHYIN(PHYIN) PYU1_T004750_PYTUL(PYTUL) Phyra71803_PHYRA(PHYRA) Physo128470_PHYSO(PHYSO)
ORTHOMCL4318(12 genes,12 taxa):	EPrPA00000019399_PYTAP(PYTAP) EPrPI00000015970_PYTIR(PYTIR) EPrPR00000024572_PYTAR(PYTAR) EPrPV00000013698_PYTVE(PYTVE) EPrPW00000021257_PYTIW(PYTIW) HJ0_GLEAN_10016764_PHYP0(PHYP0) HJ1_GLEAN_10008721_PHYP1(PHYP1) HpaP804224_HYAAR(HYAAR) PITG_01674T0_PHYIN(PHYIN) PYU1_T005608_PYTUL(PYTUL) Phyra73959_PHYRA(PHYRA) Physo131676_PHYSO(PHYSO)
ORTHOMCL4319(12 genes,12 taxa):	EPrPA00000019401_PYTAP(PYTAP) EPrPI00000018892_PYTIR(PYTIR) EPrPR00000019027_PYTAR(PYTAR) EPrPV00000013691_PYTVE(PYTVE) EPrPW00000025979_PYTIW(PYTIW) HJ0_GLEAN_10016758_PHYP0(PHYP0) HJ1_GLEAN_10008728_PHYP1(PHYP1) HpaP804215_HYAAR(HYAAR) PITG_01689T0_PHYIN(PHYIN) PYU1_T005604_PYTUL(PYTUL) Phyra73953_PHYRA(PHYRA) Physo108196_PHYSO(PHYSO)
ORTHOMCL4320(12 genes,12 taxa):	EPrPA00000019403_PYTAP(PYTAP) EPrPI00000018887_PYTIR(PYTIR) EPrPR00000019028_PYTAR(PYTAR) EPrPV00000013702_PYTVE(PYTVE) EPrPW00000021259_PYTIW(PYTIW) HJ0_GLEAN_10016759_PHYP0(PHYP0) HJ1_GLEAN_10008727_PHYP1(PHYP1) HpaP804216_HYAAR(HYAAR) PITG_01683T0_PHYIN(PHYIN) PYU1_T005605_PYTUL(PYTUL) Phyra73954_PHYRA(PHYRA) Physo127656_PHYSO(PHYSO)
ORTHOMCL4321(12 genes,12 taxa):	EPrPA00000019432_PYTAP(PYTAP) EPrPI00000013898_PYTIR(PYTIR) EPrPR00000023692_PYTAR(PYTAR) EPrPV00000015897_PYTVE(PYTVE) EPrPW00000016535_PYTIW(PYTIW) HJ0_GLEAN_10009044_PHYP0(PHYP0) HJ1_GLEAN_10006945_PHYP1(PHYP1) HpaP806059_HYAAR(HYAAR) PITG_10968T0_PHYIN(PHYIN) PYU1_T005527_PYTUL(PYTUL) Phyra74476_PHYRA(PHYRA) Physo140018_PHYSO(PHYSO)
ORTHOMCL4323(12 genes,12 taxa):	EPrPA00000019440_PYTAP(PYTAP) EPrPI00000017750_PYTIR(PYTIR) EPrPR00000020058_PYTAR(PYTAR) EPrPV00000015041_PYTVE(PYTVE) EPrPW00000022532_PYTIW(PYTIW) HJ0_GLEAN_10007628_PHYP0(PHYP0) HJ1_GLEAN_10009337_PHYP1(PHYP1) HpaP804947_HYAAR(HYAAR) PITG_18713T0_PHYIN(PHYIN) PYU1_T009025_PYTUL(PYTUL) Phyra96118_PHYRA(PHYRA) Physo117432_PHYSO(PHYSO)
ORTHOMCL4324(12 genes,12 taxa):	EPrPA00000019446_PYTAP(PYTAP) EPrPI00000021836_PYTIR(PYTIR) EPrPR00000016942_PYTAR(PYTAR) EPrPV00000018146_PYTVE(PYTVE) EPrPW00000019867_PYTIW(PYTIW) HJ0_GLEAN_10008953_PHYP0(PHYP0) HJ1_GLEAN_10006950_PHYP1(PHYP1) HpaP813633_HYAAR(HYAAR) PITG_19282T0_PHYIN(PHYIN) PYU1_T010843_PYTUL(PYTUL) Phyra81871_PHYRA(PHYRA) Physo139501_PHYSO(PHYSO)
ORTHOMCL4327(12 genes,12 taxa):	EPrPA00000019458_PYTAP(PYTAP) EPrPI00000021779_PYTIR(PYTIR) EPrPR00000016946_PYTAR(PYTAR) EPrPV00000018136_PYTVE(PYTVE) EPrPW00000023187_PYTIW(PYTIW) HJ0_GLEAN_10008956_PHYP0(PHYP0) HJ1_GLEAN_10006946_PHYP1(PHYP1) HpaP813637_HYAAR(HYAAR) PITG_19279T0_PHYIN(PHYIN) PYU1_T010838_PYTUL(PYTUL) Phyra81873_PHYRA(PHYRA) Physo139498_PHYSO(PHYSO)
ORTHOMCL4336(12 genes,12 taxa):	EPrPA00000019493_PYTAP(PYTAP) EPrPI00000023037_PYTIR(PYTIR) EPrPR00000019751_PYTAR(PYTAR) EPrPV00000020592_PYTVE(PYTVE) EPrPW00000015147_PYTIW(PYTIW) HJ0_GLEAN_10001375_PHYP0(PHYP0) HJ1_GLEAN_10013128_PHYP1(PHYP1) HpaP803435_HYAAR(HYAAR) PITG_16376T0_PHYIN(PHYIN) PYU1_T012724_PYTUL(PYTUL) Phyra80333_PHYRA(PHYRA) Physo142826_PHYSO(PHYSO)
ORTHOMCL4337(12 genes,12 taxa):	EPrPA00000019494_PYTAP(PYTAP) EPrPI00000024946_PYTIR(PYTIR) EPrPR00000023658_PYTAR(PYTAR) EPrPV00000017563_PYTVE(PYTVE) EPrPW00000018022_PYTIW(PYTIW) HJ0_GLEAN_10015652_PHYP0(PHYP0) HJ1_GLEAN_10003697_PHYP1(PHYP1) HpaP813077_HYAAR(HYAAR) PITG_15040T0_PHYIN(PHYIN) PYU1_T009631_PYTUL(PYTUL) Phyra78011_PHYRA(PHYRA) Physo136870_PHYSO(PHYSO)
ORTHOMCL4340(12 genes,12 taxa):	EPrPA00000019506_PYTAP(PYTAP) EPrPI00000018077_PYTIR(PYTIR) EPrPR00000015098_PYTAR(PYTAR) EPrPV00000017001_PYTVE(PYTVE) EPrPW00000013878_PYTIW(PYTIW) HJ0_GLEAN_10012116_PHYP0(PHYP0) HJ1_GLEAN_10008662_PHYP1(PHYP1) HpaP804719_HYAAR(HYAAR) PITG_08043T0_PHYIN(PHYIN) PYU1_T011570_PYTUL(PYTUL) Phyra81328_PHYRA(PHYRA) Physo138248_PHYSO(PHYSO)
ORTHOMCL4342(12 genes,12 taxa):	EPrPA00000019526_PYTAP(PYTAP) EPrPI00000023512_PYTIR(PYTIR) EPrPR00000018193_PYTAR(PYTAR) EPrPV00000016919_PYTVE(PYTVE) EPrPW00000023506_PYTIW(PYTIW) HJ0_GLEAN_10011467_PHYP0(PHYP0) HJ1_GLEAN_10012397_PHYP1(PHYP1) HpaP801876_HYAAR(HYAAR) PITG_19871T0_PHYIN(PHYIN) PYU1_T008314_PYTUL(PYTUL) Phyra53096_PHYRA(PHYRA) Physo109633_PHYSO(PHYSO)
ORTHOMCL4343(12 genes,12 taxa):	EPrPA00000019534_PYTAP(PYTAP) EPrPI00000024837_PYTIR(PYTIR) EPrPR00000018191_PYTAR(PYTAR) EPrPV00000017560_PYTVE(PYTVE) EPrPW00000022914_PYTIW(PYTIW) HJ0_GLEAN_10007301_PHYP0(PHYP0) HJ1_GLEAN_10005419_PHYP1(PHYP1) HpaP814832_HYAAR(HYAAR) PITG_05151T0_PHYIN(PHYIN) PYU1_T014560_PYTUL(PYTUL) Phyra83683_PHYRA(PHYRA) Physo156480_PHYSO(PHYSO)
ORTHOMCL4344(12 genes,12 taxa):	EPrPA00000019540_PYTAP(PYTAP) EPrPI00000019571_PYTIR(PYTIR) EPrPR00000023124_PYTAR(PYTAR) EPrPV00000014517_PYTVE(PYTVE) EPrPW00000016403_PYTIW(PYTIW) HJ0_GLEAN_10002810_PHYP0(PHYP0) HJ1_GLEAN_10013158_PHYP1(PHYP1) HpaP813473_HYAAR(HYAAR) PITG_04564T0_PHYIN(PHYIN) PYU1_T010551_PYTUL(PYTUL) Phyra74905_PHYRA(PHYRA) Physo134548_PHYSO(PHYSO)
ORTHOMCL4347(12 genes,12 taxa):	EPrPA00000019552_PYTAP(PYTAP) EPrPI00000026283_PYTIR(PYTIR) EPrPR00000026399_PYTAR(PYTAR) EPrPV00000015983_PYTVE(PYTVE) EPrPW00000017561_PYTIW(PYTIW) HJ0_GLEAN_10012172_PHYP0(PHYP0) HJ1_GLEAN_10010297_PHYP1(PHYP1) HpaP806347_HYAAR(HYAAR) PITG_14269T0_PHYIN(PHYIN) PYU1_T009123_PYTUL(PYTUL) Phyra96378_PHYRA(PHYRA) Physo157700_PHYSO(PHYSO)
ORTHOMCL4350(12 genes,12 taxa):	EPrPA00000019564_PYTAP(PYTAP) EPrPI00000023721_PYTIR(PYTIR) EPrPR00000015478_PYTAR(PYTAR) EPrPV00000015217_PYTVE(PYTVE) EPrPW00000019564_PYTIW(PYTIW) HJ0_GLEAN_10014180_PHYP0(PHYP0) HJ1_GLEAN_10010859_PHYP1(PHYP1) HpaP811663_HYAAR(HYAAR) PITG_17952T0_PHYIN(PHYIN) PYU1_T012268_PYTUL(PYTUL) Phyra75579_PHYRA(PHYRA) Physo142423_PHYSO(PHYSO)
ORTHOMCL4351(12 genes,12 taxa):	EPrPA00000019569_PYTAP(PYTAP) EPrPI00000023722_PYTIR(PYTIR) EPrPR00000015482_PYTAR(PYTAR) EPrPV00000015211_PYTVE(PYTVE) EPrPW00000019561_PYTIW(PYTIW) HJ0_GLEAN_10014181_PHYP0(PHYP0) HJ1_GLEAN_10010860_PHYP1(PHYP1) HpaP811664_HYAAR(HYAAR) PITG_17953T0_PHYIN(PHYIN) PYU1_T012267_PYTUL(PYTUL) Phyra75580_PHYRA(PHYRA) Physo142424_PHYSO(PHYSO)
ORTHOMCL4353(12 genes,12 taxa):	EPrPA00000019571_PYTAP(PYTAP) EPrPI00000024144_PYTIR(PYTIR) EPrPR00000015477_PYTAR(PYTAR) EPrPV00000015219_PYTVE(PYTVE) EPrPW00000024820_PYTIW(PYTIW) HJ0_GLEAN_10001798_PHYP0(PHYP0) HJ1_GLEAN_10004741_PHYP1(PHYP1) HpaP811675_HYAAR(HYAAR) PITG_17964T0_PHYIN(PHYIN) PYU1_T012259_PYTUL(PYTUL) Phyra75592_PHYRA(PHYRA) Physo142435_PHYSO(PHYSO)
ORTHOMCL4354(12 genes,12 taxa):	EPrPA00000019591_PYTAP(PYTAP) EPrPI00000015868_PYTIR(PYTIR) EPrPR00000026247_PYTAR(PYTAR) EPrPV00000019862_PYTVE(PYTVE) EPrPW00000023193_PYTIW(PYTIW) HJ0_GLEAN_10016997_PHYP0(PHYP0) HJ1_GLEAN_10012904_PHYP1(PHYP1) HpaP803331_HYAAR(HYAAR) PITG_04718T0_PHYIN(PHYIN) PYU1_T007550_PYTUL(PYTUL) Phyra71314_PHYRA(PHYRA) Physo109449_PHYSO(PHYSO)
ORTHOMCL4356(12 genes,12 taxa):	EPrPA00000019610_PYTAP(PYTAP) EPrPI00000021174_PYTIR(PYTIR) EPrPR00000015131_PYTAR(PYTAR) EPrPV00000020229_PYTVE(PYTVE) EPrPW00000020714_PYTIW(PYTIW) HJ0_GLEAN_10008254_PHYP0(PHYP0) HJ1_GLEAN_10006117_PHYP1(PHYP1) HpaP814489_HYAAR(HYAAR) PITG_18359T0_PHYIN(PHYIN) PYU1_T005078_PYTUL(PYTUL) Phyra75959_PHYRA(PHYRA) Physo132571_PHYSO(PHYSO)
ORTHOMCL4357(12 genes,12 taxa):	EPrPA00000019613_PYTAP(PYTAP) EPrPI00000015326_PYTIR(PYTIR) EPrPR00000014290_PYTAR(PYTAR) EPrPV00000022804_PYTVE(PYTVE) EPrPW00000022382_PYTIW(PYTIW) HJ0_GLEAN_10009001_PHYP0(PHYP0) HJ1_GLEAN_10011284_PHYP1(PHYP1) HpaP808729_HYAAR(HYAAR) PITG_18656T0_PHYIN(PHYIN) PYU1_T012633_PYTUL(PYTUL) Phyra83517_PHYRA(PHYRA) Physo140382_PHYSO(PHYSO)
ORTHOMCL4358(12 genes,12 taxa):	EPrPA00000019614_PYTAP(PYTAP) EPrPI00000023850_PYTIR(PYTIR) EPrPR00000020100_PYTAR(PYTAR) EPrPV00000014892_PYTVE(PYTVE) EPrPW00000021449_PYTIW(PYTIW) HJ0_GLEAN_10002864_PHYP0(PHYP0) HJ1_GLEAN_10005995_PHYP1(PHYP1) HpaP810655_HYAAR(HYAAR) PITG_06502T0_PHYIN(PHYIN) PYU1_T012627_PYTUL(PYTUL) Phyra80870_PHYRA(PHYRA) Physo140887_PHYSO(PHYSO)
ORTHOMCL4359(12 genes,12 taxa):	EPrPA00000019617_PYTAP(PYTAP) EPrPI00000019079_PYTIR(PYTIR) EPrPR00000021410_PYTAR(PYTAR) EPrPV00000014895_PYTVE(PYTVE) EPrPW00000016999_PYTIW(PYTIW) HJ0_GLEAN_10014300_PHYP0(PHYP0) HJ1_GLEAN_10007967_PHYP1(PHYP1) HpaP806730_HYAAR(HYAAR) PITG_06204T0_PHYIN(PHYIN) PYU1_T012622_PYTUL(PYTUL) Phyra77441_PHYRA(PHYRA) Physo139969_PHYSO(PHYSO)
ORTHOMCL4360(12 genes,12 taxa):	EPrPA00000019621_PYTAP(PYTAP) EPrPI00000023851_PYTIR(PYTIR) EPrPR00000020099_PYTAR(PYTAR) EPrPV00000014879_PYTVE(PYTVE) EPrPW00000021446_PYTIW(PYTIW) HJ0_GLEAN_10002865_PHYP0(PHYP0) HJ1_GLEAN_10005994_PHYP1(PHYP1) HpaP810656_HYAAR(HYAAR) PITG_06501T0_PHYIN(PHYIN) PYU1_T012628_PYTUL(PYTUL) Phyra50480_PHYRA(PHYRA) Physo121359_PHYSO(PHYSO)
ORTHOMCL4362(12 genes,12 taxa):	EPrPA00000019629_PYTAP(PYTAP) EPrPI00000016032_PYTIR(PYTIR) EPrPR00000024685_PYTAR(PYTAR) EPrPV00000013984_PYTVE(PYTVE) EPrPW00000016359_PYTIW(PYTIW) HJ0_GLEAN_10009420_PHYP0(PHYP0) HJ1_GLEAN_10012467_PHYP1(PHYP1) HpaP800743_HYAAR(HYAAR) PITG_02440T0_PHYIN(PHYIN) PYU1_T004604_PYTUL(PYTUL) Phyra77642_PHYRA(PHYRA) Physo128320_PHYSO(PHYSO)
ORTHOMCL4364(12 genes,12 taxa):	EPrPA00000019637_PYTAP(PYTAP) EPrPI00000016041_PYTIR(PYTIR) EPrPR00000022499_PYTAR(PYTAR) EPrPV00000013997_PYTVE(PYTVE) EPrPW00000020371_PYTIW(PYTIW) HJ0_GLEAN_10009424_PHYP0(PHYP0) HJ1_GLEAN_10012462_PHYP1(PHYP1) HpaP800746_HYAAR(HYAAR) PITG_02446T0_PHYIN(PHYIN) PYU1_T004597_PYTUL(PYTUL) Phyra77638_PHYRA(PHYRA) Physo128317_PHYSO(PHYSO)
ORTHOMCL4369(12 genes,12 taxa):	EPrPA00000019654_PYTAP(PYTAP) EPrPI00000014135_PYTIR(PYTIR) EPrPR00000025473_PYTAR(PYTAR) EPrPV00000020072_PYTVE(PYTVE) EPrPW00000016632_PYTIW(PYTIW) HJ0_GLEAN_10011813_PHYP0(PHYP0) HJ1_GLEAN_10009130_PHYP1(PHYP1) HpaP807392_HYAAR(HYAAR) PITG_02055T0_PHYIN(PHYIN) PYU1_T005726_PYTUL(PYTUL) Phyra77226_PHYRA(PHYRA) Physo143618_PHYSO(PHYSO)
ORTHOMCL4370(12 genes,12 taxa):	EPrPA00000019659_PYTAP(PYTAP) EPrPI00000014130_PYTIR(PYTIR) EPrPR00000016733_PYTAR(PYTAR) EPrPV00000020071_PYTVE(PYTVE) EPrPW00000016630_PYTIW(PYTIW) HJ0_GLEAN_10005512_PHYP0(PHYP0) HJ1_GLEAN_10004858_PHYP1(PHYP1) HpaP808980_HYAAR(HYAAR) PITG_02002T0_PHYIN(PHYIN) PYU1_T005730_PYTUL(PYTUL) Phyra77272_PHYRA(PHYRA) Physo137206_PHYSO(PHYSO)
ORTHOMCL4372(12 genes,12 taxa):	EPrPA00000019665_PYTAP(PYTAP) EPrPI00000013593_PYTIR(PYTIR) EPrPR00000021903_PYTAR(PYTAR) EPrPV00000014813_PYTVE(PYTVE) EPrPW00000020078_PYTIW(PYTIW) HJ0_GLEAN_10016863_PHYP0(PHYP0) HJ1_GLEAN_10013472_PHYP1(PHYP1) HpaP806206_HYAAR(HYAAR) PITG_00989T0_PHYIN(PHYIN) PYU1_T001892_PYTUL(PYTUL) Phyra77802_PHYRA(PHYRA) Physo127098_PHYSO(PHYSO)
ORTHOMCL4373(12 genes,12 taxa):	EPrPA00000019669_PYTAP(PYTAP) EPrPI00000013579_PYTIR(PYTIR) EPrPR00000023727_PYTAR(PYTAR) EPrPV00000014826_PYTVE(PYTVE) EPrPW00000018166_PYTIW(PYTIW) HJ0_GLEAN_10016852_PHYP0(PHYP0) HJ1_GLEAN_10013462_PHYP1(PHYP1) HpaP806196_HYAAR(HYAAR) PITG_00978T0_PHYIN(PHYIN) PYU1_T001901_PYTUL(PYTUL) Phyra94925_PHYRA(PHYRA) Physo127074_PHYSO(PHYSO)
ORTHOMCL4376(12 genes,12 taxa):	EPrPA00000019681_PYTAP(PYTAP) EPrPI00000018426_PYTIR(PYTIR) EPrPR00000020555_PYTAR(PYTAR) EPrPV00000019433_PYTVE(PYTVE) EPrPW00000015738_PYTIW(PYTIW) HJ0_GLEAN_10012480_PHYP0(PHYP0) HJ1_GLEAN_10002902_PHYP1(PHYP1) HpaP803372_HYAAR(HYAAR) PITG_04671T0_PHYIN(PHYIN) PYU1_T007469_PYTUL(PYTUL) Phyra84936_PHYRA(PHYRA) Physo144655_PHYSO(PHYSO)
ORTHOMCL4377(12 genes,12 taxa):	EPrPA00000019682_PYTAP(PYTAP) EPrPI00000018427_PYTIR(PYTIR) EPrPR00000018914_PYTAR(PYTAR) EPrPV00000019436_PYTVE(PYTVE) EPrPW00000015737_PYTIW(PYTIW) HJ0_GLEAN_10012481_PHYP0(PHYP0) HJ1_GLEAN_10002901_PHYP1(PHYP1) HpaP803374_HYAAR(HYAAR) PITG_04674T0_PHYIN(PHYIN) PYU1_T007470_PYTUL(PYTUL) Phyra84937_PHYRA(PHYRA) Physo144654_PHYSO(PHYSO)
ORTHOMCL4378(12 genes,12 taxa):	EPrPA00000019685_PYTAP(PYTAP) EPrPI00000018419_PYTIR(PYTIR) EPrPR00000020554_PYTAR(PYTAR) EPrPV00000019439_PYTVE(PYTVE) EPrPW00000015729_PYTIW(PYTIW) HJ0_GLEAN_10012479_PHYP0(PHYP0) HJ1_GLEAN_10002903_PHYP1(PHYP1) HpaP803371_HYAAR(HYAAR) PITG_04670T0_PHYIN(PHYIN) PYU1_T007468_PYTUL(PYTUL) Phyra84935_PHYRA(PHYRA) Physo145083_PHYSO(PHYSO)
ORTHOMCL4379(12 genes,12 taxa):	EPrPA00000019686_PYTAP(PYTAP) EPrPI00000018422_PYTIR(PYTIR) EPrPR00000018918_PYTAR(PYTAR) EPrPV00000019442_PYTVE(PYTVE) EPrPW00000015731_PYTIW(PYTIW) HJ0_GLEAN_10012483_PHYP0(PHYP0) HJ1_GLEAN_10002899_PHYP1(PHYP1) HpaP803375_HYAAR(HYAAR) PITG_04676T0_PHYIN(PHYIN) PYU1_T007471_PYTUL(PYTUL) Phyra84939_PHYRA(PHYRA) Physo144652_PHYSO(PHYSO)
ORTHOMCL4380(12 genes,12 taxa):	EPrPA00000019691_PYTAP(PYTAP) EPrPI00000022047_PYTIR(PYTIR) EPrPR00000025090_PYTAR(PYTAR) EPrPV00000014752_PYTVE(PYTVE) EPrPW00000014770_PYTIW(PYTIW) HJ0_GLEAN_10012724_PHYP0(PHYP0) HJ1_GLEAN_10009818_PHYP1(PHYP1) HpaP805110_HYAAR(HYAAR) PITG_03825T0_PHYIN(PHYIN) PYU1_T007211_PYTUL(PYTUL) Phyra94126_PHYRA(PHYRA) Physo136557_PHYSO(PHYSO)
ORTHOMCL4381(12 genes,12 taxa):	EPrPA00000019694_PYTAP(PYTAP) EPrPI00000022046_PYTIR(PYTIR) EPrPR00000013804_PYTAR(PYTAR) EPrPV00000014762_PYTVE(PYTVE) EPrPW00000014772_PYTIW(PYTIW) HJ0_GLEAN_10009196_PHYP0(PHYP0) HJ1_GLEAN_10012678_PHYP1(PHYP1) HpaP805091_HYAAR(HYAAR) PITG_17990T0_PHYIN(PHYIN) PYU1_T007214_PYTUL(PYTUL) Phyra71299_PHYRA(PHYRA) Physo108959_PHYSO(PHYSO)
ORTHOMCL4384(12 genes,12 taxa):	EPrPA00000019705_PYTAP(PYTAP) EPrPI00000022051_PYTIR(PYTIR) EPrPR00000013800_PYTAR(PYTAR) EPrPV00000020084_PYTVE(PYTVE) EPrPW00000014778_PYTIW(PYTIW) HJ0_GLEAN_10012723_PHYP0(PHYP0) HJ1_GLEAN_10009817_PHYP1(PHYP1) HpaP805111_HYAAR(HYAAR) PITG_03826T0_PHYIN(PHYIN) PYU1_T007212_PYTUL(PYTUL) Phyra75347_PHYRA(PHYRA) Physo157447_PHYSO(PHYSO)
ORTHOMCL4385(12 genes,12 taxa):	EPrPA00000019709_PYTAP(PYTAP) EPrPI00000013222_PYTIR(PYTIR) EPrPR00000018164_PYTAR(PYTAR) EPrPV00000014326_PYTVE(PYTVE) EPrPW00000026475_PYTIW(PYTIW) HJ0_GLEAN_10015147_PHYP0(PHYP0) HJ1_GLEAN_10004869_PHYP1(PHYP1) HpaP809354_HYAAR(HYAAR) PITG_16038T0_PHYIN(PHYIN) PYU1_T009430_PYTUL(PYTUL) Phyra72977_PHYRA(PHYRA) Physo128740_PHYSO(PHYSO)
ORTHOMCL4386(12 genes,12 taxa):	EPrPA00000019713_PYTAP(PYTAP) EPrPI00000013198_PYTIR(PYTIR) EPrPR00000022069_PYTAR(PYTAR) EPrPV00000020894_PYTVE(PYTVE) EPrPW00000024134_PYTIW(PYTIW) HJ0_GLEAN_10015141_PHYP0(PHYP0) HJ1_GLEAN_10004875_PHYP1(PHYP1) HpaP806536_HYAAR(HYAAR) PITG_16052T0_PHYIN(PHYIN) PYU1_T009433_PYTUL(PYTUL) Phyra72983_PHYRA(PHYRA) Physo128732_PHYSO(PHYSO)
ORTHOMCL4387(12 genes,12 taxa):	EPrPA00000019722_PYTAP(PYTAP) EPrPI00000015993_PYTIR(PYTIR) EPrPR00000014743_PYTAR(PYTAR) EPrPV00000017048_PYTVE(PYTVE) EPrPW00000019765_PYTIW(PYTIW) HJ0_GLEAN_10012313_PHYP0(PHYP0) HJ1_GLEAN_10007772_PHYP1(PHYP1) HpaP801689_HYAAR(HYAAR) PITG_08932T0_PHYIN(PHYIN) PYU1_T000149_PYTUL(PYTUL) Phyra50314_PHYRA(PHYRA) Physo113783_PHYSO(PHYSO)
ORTHOMCL4391(12 genes,12 taxa):	EPrPA00000019743_PYTAP(PYTAP) EPrPI00000020281_PYTIR(PYTIR) EPrPR00000016200_PYTAR(PYTAR) EPrPV00000015050_PYTVE(PYTVE) EPrPW00000023072_PYTIW(PYTIW) HJ0_GLEAN_10011871_PHYP0(PHYP0) HJ1_GLEAN_10001577_PHYP1(PHYP1) HpaP811827_HYAAR(HYAAR) PITG_18248T0_PHYIN(PHYIN) PYU1_T003737_PYTUL(PYTUL) Phyra71117_PHYRA(PHYRA) Physo108508_PHYSO(PHYSO)
ORTHOMCL4392(12 genes,12 taxa):	EPrPA00000019752_PYTAP(PYTAP) EPrPI00000016781_PYTIR(PYTIR) EPrPR00000018225_PYTAR(PYTAR) EPrPV00000013265_PYTVE(PYTVE) EPrPW00000015599_PYTIW(PYTIW) HJ0_GLEAN_10014588_PHYP0(PHYP0) HJ1_GLEAN_10011630_PHYP1(PHYP1) HpaP810828_HYAAR(HYAAR) PITG_07285T0_PHYIN(PHYIN) PYU1_T011283_PYTUL(PYTUL) Phyra94707_PHYRA(PHYRA) Physo108361_PHYSO(PHYSO)
ORTHOMCL4393(12 genes,12 taxa):	EPrPA00000019754_PYTAP(PYTAP) EPrPI00000019053_PYTIR(PYTIR) EPrPR00000017032_PYTAR(PYTAR) EPrPV00000013272_PYTVE(PYTVE) EPrPW00000014610_PYTIW(PYTIW) HJ0_GLEAN_10006727_PHYP0(PHYP0) HJ1_GLEAN_10012471_PHYP1(PHYP1) HpaP811849_HYAAR(HYAAR) PITG_07083T0_PHYIN(PHYIN) PYU1_T011279_PYTUL(PYTUL) Phyra79171_PHYRA(PHYRA) Physo142937_PHYSO(PHYSO)
ORTHOMCL4395(12 genes,12 taxa):	EPrPA00000019763_PYTAP(PYTAP) EPrPI00000015989_PYTIR(PYTIR) EPrPR00000015242_PYTAR(PYTAR) EPrPV00000022734_PYTVE(PYTVE) EPrPW00000025118_PYTIW(PYTIW) HJ0_GLEAN_10012157_PHYP0(PHYP0) HJ1_GLEAN_10009581_PHYP1(PHYP1) HpaP813265_HYAAR(HYAAR) PITG_17592T0_PHYIN(PHYIN) PYU1_T000141_PYTUL(PYTUL) Phyra84565_PHYRA(PHYRA) Physo136691_PHYSO(PHYSO)
ORTHOMCL4396(12 genes,12 taxa):	EPrPA00000019765_PYTAP(PYTAP) EPrPI00000021472_PYTIR(PYTIR) EPrPR00000016676_PYTAR(PYTAR) EPrPV00000019983_PYTVE(PYTVE) EPrPW00000015015_PYTIW(PYTIW) HJ0_GLEAN_10012156_PHYP0(PHYP0) HJ1_GLEAN_10009580_PHYP1(PHYP1) HpaP813266_HYAAR(HYAAR) PITG_17593T0_PHYIN(PHYIN) PYU1_T000128_PYTUL(PYTUL) Phyra84566_PHYRA(PHYRA) Physo136692_PHYSO(PHYSO)
ORTHOMCL4398(12 genes,12 taxa):	EPrPA00000019800_PYTAP(PYTAP) EPrPI00000018603_PYTIR(PYTIR) EPrPR00000013587_PYTAR(PYTAR) EPrPV00000021590_PYTVE(PYTVE) EPrPW00000020817_PYTIW(PYTIW) HJ0_GLEAN_10014818_PHYP0(PHYP0) HJ1_GLEAN_10010526_PHYP1(PHYP1) HpaP801366_HYAAR(HYAAR) PITG_01251T0_PHYIN(PHYIN) PYU1_T013686_PYTUL(PYTUL) Phyra85246_PHYRA(PHYRA) Physo128966_PHYSO(PHYSO)
ORTHOMCL4399(12 genes,12 taxa):	EPrPA00000019801_PYTAP(PYTAP) EPrPI00000013362_PYTIR(PYTIR) EPrPR00000019261_PYTAR(PYTAR) EPrPV00000016480_PYTVE(PYTVE) EPrPW00000017085_PYTIW(PYTIW) HJ0_GLEAN_10008486_PHYP0(PHYP0) HJ1_GLEAN_10006493_PHYP1(PHYP1) HpaP801261_HYAAR(HYAAR) PITG_01206T0_PHYIN(PHYIN) PYU1_T013724_PYTUL(PYTUL) Phyra79742_PHYRA(PHYRA) Physo108328_PHYSO(PHYSO)
ORTHOMCL4400(12 genes,12 taxa):	EPrPA00000019808_PYTAP(PYTAP) EPrPI00000013334_PYTIR(PYTIR) EPrPR00000019265_PYTAR(PYTAR) EPrPV00000016467_PYTVE(PYTVE) EPrPW00000017084_PYTIW(PYTIW) HJ0_GLEAN_10008485_PHYP0(PHYP0) HJ1_GLEAN_10006494_PHYP1(PHYP1) HpaP801262_HYAAR(HYAAR) PITG_01207T0_PHYIN(PHYIN) PYU1_T013723_PYTUL(PYTUL) Phyra71728_PHYRA(PHYRA) Physo108327_PHYSO(PHYSO)
ORTHOMCL4401(12 genes,12 taxa):	EPrPA00000019810_PYTAP(PYTAP) EPrPI00000020978_PYTIR(PYTIR) EPrPR00000023101_PYTAR(PYTAR) EPrPV00000020354_PYTVE(PYTVE) EPrPW00000015162_PYTIW(PYTIW) HJ0_GLEAN_10015374_PHYP0(PHYP0) HJ1_GLEAN_10011494_PHYP1(PHYP1) HpaP800499_HYAAR(HYAAR) PITG_20222T0_PHYIN(PHYIN) PYU1_T008652_PYTUL(PYTUL) Phyra79792_PHYRA(PHYRA) Physo129083_PHYSO(PHYSO)
ORTHOMCL4404(12 genes,12 taxa):	EPrPA00000019819_PYTAP(PYTAP) EPrPI00000022485_PYTIR(PYTIR) EPrPR00000025490_PYTAR(PYTAR) EPrPV00000014113_PYTVE(PYTVE) EPrPW00000017262_PYTIW(PYTIW) HJ0_GLEAN_10010022_PHYP0(PHYP0) HJ1_GLEAN_10010185_PHYP1(PHYP1) HpaP805321_HYAAR(HYAAR) PITG_04061T0_PHYIN(PHYIN) PYU1_T013789_PYTUL(PYTUL) Phyra83976_PHYRA(PHYRA) Physo131186_PHYSO(PHYSO)
ORTHOMCL4405(12 genes,12 taxa):	EPrPA00000019826_PYTAP(PYTAP) EPrPI00000019694_PYTIR(PYTIR) EPrPR00000024959_PYTAR(PYTAR) EPrPV00000015866_PYTVE(PYTVE) EPrPW00000018003_PYTIW(PYTIW) HJ0_GLEAN_10015486_PHYP0(PHYP0) HJ1_GLEAN_10009398_PHYP1(PHYP1) HpaP801526_HYAAR(HYAAR) PITG_11274T0_PHYIN(PHYIN) PYU1_T003221_PYTUL(PYTUL) Phyra78841_PHYRA(PHYRA) Physo133569_PHYSO(PHYSO)
ORTHOMCL4406(12 genes,12 taxa):	EPrPA00000019849_PYTAP(PYTAP) EPrPI00000014401_PYTIR(PYTIR) EPrPR00000015009_PYTAR(PYTAR) EPrPV00000015617_PYTVE(PYTVE) EPrPW00000018887_PYTIW(PYTIW) HJ0_GLEAN_10011725_PHYP0(PHYP0) HJ1_GLEAN_10008145_PHYP1(PHYP1) HpaP802844_HYAAR(HYAAR) PITG_05517T0_PHYIN(PHYIN) PYU1_T005241_PYTUL(PYTUL) Phyra43948_PHYRA(PHYRA) Physo112280_PHYSO(PHYSO)
ORTHOMCL4407(12 genes,12 taxa):	EPrPA00000019851_PYTAP(PYTAP) EPrPI00000014402_PYTIR(PYTIR) EPrPR00000015008_PYTAR(PYTAR) EPrPV00000015612_PYTVE(PYTVE) EPrPW00000018889_PYTIW(PYTIW) HJ0_GLEAN_10011727_PHYP0(PHYP0) HJ1_GLEAN_10008147_PHYP1(PHYP1) HpaP802846_HYAAR(HYAAR) PITG_05519T0_PHYIN(PHYIN) PYU1_T005243_PYTUL(PYTUL) Phyra73182_PHYRA(PHYRA) Physo129854_PHYSO(PHYSO)
ORTHOMCL4408(12 genes,12 taxa):	EPrPA00000019863_PYTAP(PYTAP) EPrPI00000021652_PYTIR(PYTIR) EPrPR00000014922_PYTAR(PYTAR) EPrPV00000022829_PYTVE(PYTVE) EPrPW00000015963_PYTIW(PYTIW) HJ0_GLEAN_10007438_PHYP0(PHYP0) HJ1_GLEAN_10007395_PHYP1(PHYP1) HpaP800314_HYAAR(HYAAR) PITG_13991T0_PHYIN(PHYIN) PYU1_T006073_PYTUL(PYTUL) Phyra71452_PHYRA(PHYRA) Physo108941_PHYSO(PHYSO)
ORTHOMCL4409(12 genes,12 taxa):	EPrPA00000019866_PYTAP(PYTAP) EPrPI00000021788_PYTIR(PYTIR) EPrPR00000015755_PYTAR(PYTAR) EPrPV00000020370_PYTVE(PYTVE) EPrPW00000015966_PYTIW(PYTIW) HJ0_GLEAN_10004794_PHYP0(PHYP0) HJ1_GLEAN_10002225_PHYP1(PHYP1) HpaP800369_HYAAR(HYAAR) PITG_14007T0_PHYIN(PHYIN) PYU1_T006071_PYTUL(PYTUL) Phyra76824_PHYRA(PHYRA) Physo136357_PHYSO(PHYSO)
ORTHOMCL4410(12 genes,12 taxa):	EPrPA00000019867_PYTAP(PYTAP) EPrPI00000021784_PYTIR(PYTIR) EPrPR00000015757_PYTAR(PYTAR) EPrPV00000020368_PYTVE(PYTVE) EPrPW00000015972_PYTIW(PYTIW) HJ0_GLEAN_10004795_PHYP0(PHYP0) HJ1_GLEAN_10002224_PHYP1(PHYP1) HpaP800370_HYAAR(HYAAR) PITG_14008T0_PHYIN(PHYIN) PYU1_T006072_PYTUL(PYTUL) Phyra76825_PHYRA(PHYRA) Physo136356_PHYSO(PHYSO)
ORTHOMCL4411(12 genes,12 taxa):	EPrPA00000019872_PYTAP(PYTAP) EPrPI00000021651_PYTIR(PYTIR) EPrPR00000014917_PYTAR(PYTAR) EPrPV00000022831_PYTVE(PYTVE) EPrPW00000015971_PYTIW(PYTIW) HJ0_GLEAN_10007439_PHYP0(PHYP0) HJ1_GLEAN_10007396_PHYP1(PHYP1) HpaP800315_HYAAR(HYAAR) PITG_13990T0_PHYIN(PHYIN) PYU1_T006074_PYTUL(PYTUL) Phyra76808_PHYRA(PHYRA) Physo136861_PHYSO(PHYSO)
ORTHOMCL4412(12 genes,12 taxa):	EPrPA00000019874_PYTAP(PYTAP) EPrPI00000021653_PYTIR(PYTIR) EPrPR00000015758_PYTAR(PYTAR) EPrPV00000020369_PYTVE(PYTVE) EPrPW00000015973_PYTIW(PYTIW) HJ0_GLEAN_10004793_PHYP0(PHYP0) HJ1_GLEAN_10002226_PHYP1(PHYP1) HpaP800368_HYAAR(HYAAR) PITG_14006T0_PHYIN(PHYIN) PYU1_T006069_PYTUL(PYTUL) Phyra76823_PHYRA(PHYRA) Physo136358_PHYSO(PHYSO)
ORTHOMCL4413(12 genes,12 taxa):	EPrPA00000019876_PYTAP(PYTAP) EPrPI00000016146_PYTIR(PYTIR) EPrPR00000016348_PYTAR(PYTAR) EPrPV00000016564_PYTVE(PYTVE) EPrPW00000021680_PYTIW(PYTIW) HJ0_GLEAN_10017624_PHYP0(PHYP0) HJ1_GLEAN_10014236_PHYP1(PHYP1) HpaP802801_HYAAR(HYAAR) PITG_05465T0_PHYIN(PHYIN) PYU1_T005201_PYTUL(PYTUL) Phyra73217_PHYRA(PHYRA) Physo112240_PHYSO(PHYSO)
ORTHOMCL4414(12 genes,12 taxa):	EPrPA00000019882_PYTAP(PYTAP) EPrPI00000016160_PYTIR(PYTIR) EPrPR00000016345_PYTAR(PYTAR) EPrPV00000016581_PYTVE(PYTVE) EPrPW00000021678_PYTIW(PYTIW) HJ0_GLEAN_10017626_PHYP0(PHYP0) HJ1_GLEAN_10014238_PHYP1(PHYP1) HpaP802800_HYAAR(HYAAR) PITG_05467T0_PHYIN(PHYIN) PYU1_T005204_PYTUL(PYTUL) Phyra73215_PHYRA(PHYRA) Physo129818_PHYSO(PHYSO)
ORTHOMCL4415(12 genes,12 taxa):	EPrPA00000019883_PYTAP(PYTAP) EPrPI00000016156_PYTIR(PYTIR) EPrPR00000013816_PYTAR(PYTAR) EPrPV00000016573_PYTVE(PYTVE) EPrPW00000015482_PYTIW(PYTIW) HJ0_GLEAN_10017636_PHYP0(PHYP0) HJ1_GLEAN_10014248_PHYP1(PHYP1) HpaP802858_HYAAR(HYAAR) PITG_05480T0_PHYIN(PHYIN) PYU1_T005208_PYTUL(PYTUL) Phyra93542_PHYRA(PHYRA) Physo155865_PHYSO(PHYSO)
ORTHOMCL4416(12 genes,12 taxa):	EPrPA00000019897_PYTAP(PYTAP) EPrPI00000013114_PYTIR(PYTIR) EPrPR00000013970_PYTAR(PYTAR) EPrPV00000019017_PYTVE(PYTVE) EPrPW00000014688_PYTIW(PYTIW) HJ0_GLEAN_10014714_PHYP0(PHYP0) HJ1_GLEAN_10001088_PHYP1(PHYP1) HpaP813656_HYAAR(HYAAR) PITG_02806T0_PHYIN(PHYIN) PYU1_T004413_PYTUL(PYTUL) Phyra80600_PHYRA(PHYRA) Physo157131_PHYSO(PHYSO)
ORTHOMCL4419(12 genes,12 taxa):	EPrPA00000019908_PYTAP(PYTAP) EPrPI00000013658_PYTIR(PYTIR) EPrPR00000014578_PYTAR(PYTAR) EPrPV00000013611_PYTVE(PYTVE) EPrPW00000021021_PYTIW(PYTIW) HJ0_GLEAN_10016437_PHYP0(PHYP0) HJ1_GLEAN_10004279_PHYP1(PHYP1) HpaP804639_HYAAR(HYAAR) PITG_07199T0_PHYIN(PHYIN) PYU1_T002906_PYTUL(PYTUL) Phyra79047_PHYRA(PHYRA) Physo142532_PHYSO(PHYSO)
ORTHOMCL4421(12 genes,12 taxa):	EPrPA00000019916_PYTAP(PYTAP) EPrPI00000019247_PYTIR(PYTIR) EPrPR00000013604_PYTAR(PYTAR) EPrPV00000016708_PYTVE(PYTVE) EPrPW00000016338_PYTIW(PYTIW) HJ0_GLEAN_10016415_PHYP0(PHYP0) HJ1_GLEAN_10011011_PHYP1(PHYP1) HpaP812212_HYAAR(HYAAR) PITG_20234T0_PHYIN(PHYIN) PYU1_T006754_PYTUL(PYTUL) Phyra82983_PHYRA(PHYRA) Physo128563_PHYSO(PHYSO)
ORTHOMCL4422(12 genes,12 taxa):	EPrPA00000019921_PYTAP(PYTAP) EPrPI00000021154_PYTIR(PYTIR) EPrPR00000020532_PYTAR(PYTAR) EPrPV00000015715_PYTVE(PYTVE) EPrPW00000019405_PYTIW(PYTIW) HJ0_GLEAN_10011302_PHYP0(PHYP0) HJ1_GLEAN_10008869_PHYP1(PHYP1) HpaP807326_HYAAR(HYAAR) PITG_10516T0_PHYIN(PHYIN) PYU1_T006690_PYTUL(PYTUL) Phyra40005_PHYRA(PHYRA) Physo109635_PHYSO(PHYSO)
ORTHOMCL4424(12 genes,12 taxa):	EPrPA00000019926_PYTAP(PYTAP) EPrPI00000013391_PYTIR(PYTIR) EPrPR00000025260_PYTAR(PYTAR) EPrPV00000018316_PYTVE(PYTVE) EPrPW00000021475_PYTIW(PYTIW) HJ0_GLEAN_10010455_PHYP0(PHYP0) HJ1_GLEAN_10005593_PHYP1(PHYP1) HpaP810113_HYAAR(HYAAR) PITG_00756T0_PHYIN(PHYIN) PYU1_T014414_PYTUL(PYTUL) Phyra82750_PHYRA(PHYRA) Physo137557_PHYSO(PHYSO)
ORTHOMCL4425(12 genes,12 taxa):	EPrPA00000019928_PYTAP(PYTAP) EPrPI00000013409_PYTIR(PYTIR) EPrPR00000023314_PYTAR(PYTAR) EPrPV00000018326_PYTVE(PYTVE) EPrPW00000017203_PYTIW(PYTIW) HJ0_GLEAN_10010449_PHYP0(PHYP0) HJ1_GLEAN_10005587_PHYP1(PHYP1) HpaP810110_HYAAR(HYAAR) PITG_00762T0_PHYIN(PHYIN) PYU1_T014410_PYTUL(PYTUL) Phyra82745_PHYRA(PHYRA) Physo137562_PHYSO(PHYSO)
ORTHOMCL4426(12 genes,12 taxa):	EPrPA00000019929_PYTAP(PYTAP) EPrPI00000013389_PYTIR(PYTIR) EPrPR00000020849_PYTAR(PYTAR) EPrPV00000018318_PYTVE(PYTVE) EPrPW00000017207_PYTIW(PYTIW) HJ0_GLEAN_10010445_PHYP0(PHYP0) HJ1_GLEAN_10005583_PHYP1(PHYP1) HpaP810105_HYAAR(HYAAR) PITG_00766T0_PHYIN(PHYIN) PYU1_T014406_PYTUL(PYTUL) Phyra82741_PHYRA(PHYRA) Physo137566_PHYSO(PHYSO)
ORTHOMCL4427(12 genes,12 taxa):	EPrPA00000019936_PYTAP(PYTAP) EPrPI00000013403_PYTIR(PYTIR) EPrPR00000020848_PYTAR(PYTAR) EPrPV00000018327_PYTVE(PYTVE) EPrPW00000017202_PYTIW(PYTIW) HJ0_GLEAN_10010447_PHYP0(PHYP0) HJ1_GLEAN_10005585_PHYP1(PHYP1) HpaP810108_HYAAR(HYAAR) PITG_00764T0_PHYIN(PHYIN) PYU1_T014408_PYTUL(PYTUL) Phyra82743_PHYRA(PHYRA) Physo137564_PHYSO(PHYSO)
ORTHOMCL4428(12 genes,12 taxa):	EPrPA00000019942_PYTAP(PYTAP) EPrPI00000013383_PYTIR(PYTIR) EPrPR00000025682_PYTAR(PYTAR) EPrPV00000018320_PYTVE(PYTVE) EPrPW00000017206_PYTIW(PYTIW) HJ0_GLEAN_10010448_PHYP0(PHYP0) HJ1_GLEAN_10005586_PHYP1(PHYP1) HpaP810109_HYAAR(HYAAR) PITG_00763T0_PHYIN(PHYIN) PYU1_T014409_PYTUL(PYTUL) Phyra82744_PHYRA(PHYRA) Physo137563_PHYSO(PHYSO)
ORTHOMCL4430(12 genes,12 taxa):	EPrPA00000019960_PYTAP(PYTAP) EPrPI00000018432_PYTIR(PYTIR) EPrPR00000016724_PYTAR(PYTAR) EPrPV00000015964_PYTVE(PYTVE) EPrPW00000026193_PYTIW(PYTIW) HJ0_GLEAN_10001649_PHYP0(PHYP0) HJ1_GLEAN_10008473_PHYP1(PHYP1) HpaP813317_HYAAR(HYAAR) PITG_17768T0_PHYIN(PHYIN) PYU1_T005140_PYTUL(PYTUL) Phyra76021_PHYRA(PHYRA) Physo143395_PHYSO(PHYSO)
ORTHOMCL4431(12 genes,12 taxa):	EPrPA00000019981_PYTAP(PYTAP) EPrPI00000017020_PYTIR(PYTIR) EPrPR00000023322_PYTAR(PYTAR) EPrPV00000020392_PYTVE(PYTVE) EPrPW00000017782_PYTIW(PYTIW) HJ0_GLEAN_10012612_PHYP0(PHYP0) HJ1_GLEAN_10009447_PHYP1(PHYP1) HpaP805306_HYAAR(HYAAR) PITG_04108T0_PHYIN(PHYIN) PYU1_T013810_PYTUL(PYTUL) Phyra74251_PHYRA(PHYRA) Physo131145_PHYSO(PHYSO)
ORTHOMCL4435(12 genes,12 taxa):	EPrPA00000020018_PYTAP(PYTAP) EPrPI00000022009_PYTIR(PYTIR) EPrPR00000015333_PYTAR(PYTAR) EPrPV00000014948_PYTVE(PYTVE) EPrPW00000018580_PYTIW(PYTIW) HJ0_GLEAN_10000199_PHYP0(PHYP0) HJ1_GLEAN_10003817_PHYP1(PHYP1) HpaP813075_HYAAR(HYAAR) PITG_14750T0_PHYIN(PHYIN) PYU1_T000562_PYTUL(PYTUL) Phyra86069_PHYRA(PHYRA) Physo141928_PHYSO(PHYSO)
ORTHOMCL4439(12 genes,12 taxa):	EPrPA00000020031_PYTAP(PYTAP) EPrPI00000015415_PYTIR(PYTIR) EPrPR00000018439_PYTAR(PYTAR) EPrPV00000024273_PYTVE(PYTVE) EPrPW00000019982_PYTIW(PYTIW) HJ0_GLEAN_10017127_PHYP0(PHYP0) HJ1_GLEAN_10009281_PHYP1(PHYP1) HpaP802763_HYAAR(HYAAR) PITG_05557T0_PHYIN(PHYIN) PYU1_T011883_PYTUL(PYTUL) Phyra77543_PHYRA(PHYRA) Physo129887_PHYSO(PHYSO)
ORTHOMCL4442(12 genes,12 taxa):	EPrPA00000020048_PYTAP(PYTAP) EPrPI00000016868_PYTIR(PYTIR) EPrPR00000022607_PYTAR(PYTAR) EPrPV00000018863_PYTVE(PYTVE) EPrPW00000024485_PYTIW(PYTIW) HJ0_GLEAN_10009973_PHYP0(PHYP0) HJ1_GLEAN_10002992_PHYP1(PHYP1) HpaP811541_HYAAR(HYAAR) PITG_09649T0_PHYIN(PHYIN) PYU1_T013212_PYTUL(PYTUL) Phyra75804_PHYRA(PHYRA) Physo145565_PHYSO(PHYSO)
ORTHOMCL4446(12 genes,12 taxa):	EPrPA00000020060_PYTAP(PYTAP) EPrPI00000019757_PYTIR(PYTIR) EPrPR00000020015_PYTAR(PYTAR) EPrPV00000021935_PYTVE(PYTVE) EPrPW00000023022_PYTIW(PYTIW) HJ0_GLEAN_10010288_PHYP0(PHYP0) HJ1_GLEAN_10004781_PHYP1(PHYP1) HpaP811938_HYAAR(HYAAR) PITG_11982T0_PHYIN(PHYIN) PYU1_T001564_PYTUL(PYTUL) Phyra95033_PHYRA(PHYRA) Physo130822_PHYSO(PHYSO)
ORTHOMCL4447(12 genes,12 taxa):	EPrPA00000020062_PYTAP(PYTAP) EPrPI00000020683_PYTIR(PYTIR) EPrPR00000017719_PYTAR(PYTAR) EPrPV00000013866_PYTVE(PYTVE) EPrPW00000027262_PYTIW(PYTIW) HJ0_GLEAN_10007232_PHYP0(PHYP0) HJ1_GLEAN_10008573_PHYP1(PHYP1) HpaP806476_HYAAR(HYAAR) PITG_16138T0_PHYIN(PHYIN) PYU1_T010848_PYTUL(PYTUL) Phyra73046_PHYRA(PHYRA) Physo128649_PHYSO(PHYSO)
ORTHOMCL4450(12 genes,12 taxa):	EPrPA00000020087_PYTAP(PYTAP) EPrPI00000021655_PYTIR(PYTIR) EPrPR00000014565_PYTAR(PYTAR) EPrPV00000019060_PYTVE(PYTVE) EPrPW00000018213_PYTIW(PYTIW) HJ0_GLEAN_10009122_PHYP0(PHYP0) HJ1_GLEAN_10009968_PHYP1(PHYP1) HpaP808685_HYAAR(HYAAR) PITG_05274T0_PHYIN(PHYIN) PYU1_T013294_PYTUL(PYTUL) Phyra80755_PHYRA(PHYRA) Physo133433_PHYSO(PHYSO)
ORTHOMCL4452(12 genes,12 taxa):	EPrPA00000020097_PYTAP(PYTAP) EPrPI00000022722_PYTIR(PYTIR) EPrPR00000014409_PYTAR(PYTAR) EPrPV00000016196_PYTVE(PYTVE) EPrPW00000021672_PYTIW(PYTIW) HJ0_GLEAN_10013657_PHYP0(PHYP0) HJ1_GLEAN_10004230_PHYP1(PHYP1) HpaP808292_HYAAR(HYAAR) PITG_10850T0_PHYIN(PHYIN) PYU1_T010670_PYTUL(PYTUL) Phyra76241_PHYRA(PHYRA) Physo141459_PHYSO(PHYSO)
ORTHOMCL4453(12 genes,12 taxa):	EPrPA00000020099_PYTAP(PYTAP) EPrPI00000014632_PYTIR(PYTIR) EPrPR00000014406_PYTAR(PYTAR) EPrPV00000016198_PYTVE(PYTVE) EPrPW00000021670_PYTIW(PYTIW) HJ0_GLEAN_10013653_PHYP0(PHYP0) HJ1_GLEAN_10004234_PHYP1(PHYP1) HpaP808301_HYAAR(HYAAR) PITG_10846T0_PHYIN(PHYIN) PYU1_T010666_PYTUL(PYTUL) Phyra76244_PHYRA(PHYRA) Physo141463_PHYSO(PHYSO)
ORTHOMCL4454(12 genes,12 taxa):	EPrPA00000020104_PYTAP(PYTAP) EPrPI00000013473_PYTIR(PYTIR) EPrPR00000017676_PYTAR(PYTAR) EPrPV00000017065_PYTVE(PYTVE) EPrPW00000021875_PYTIW(PYTIW) HJ0_GLEAN_10010701_PHYP0(PHYP0) HJ1_GLEAN_10006858_PHYP1(PHYP1) HpaP801455_HYAAR(HYAAR) PITG_00074T0_PHYIN(PHYIN) PYU1_T012833_PYTUL(PYTUL) Phyra93621_PHYRA(PHYRA) Physo158411_PHYSO(PHYSO)
ORTHOMCL4457(12 genes,12 taxa):	EPrPA00000020117_PYTAP(PYTAP) EPrPI00000015747_PYTIR(PYTIR) EPrPR00000017228_PYTAR(PYTAR) EPrPV00000019822_PYTVE(PYTVE) EPrPW00000018784_PYTIW(PYTIW) HJ0_GLEAN_10011751_PHYP0(PHYP0) HJ1_GLEAN_10002775_PHYP1(PHYP1) HpaP810714_HYAAR(HYAAR) PITG_01833T0_PHYIN(PHYIN) PYU1_T005930_PYTUL(PYTUL) Phyra71140_PHYRA(PHYRA) Physo109046_PHYSO(PHYSO)
ORTHOMCL4459(12 genes,12 taxa):	EPrPA00000020121_PYTAP(PYTAP) EPrPI00000015734_PYTIR(PYTIR) EPrPR00000017231_PYTAR(PYTAR) EPrPV00000019826_PYTVE(PYTVE) EPrPW00000018786_PYTIW(PYTIW) HJ0_GLEAN_10011752_PHYP0(PHYP0) HJ1_GLEAN_10002774_PHYP1(PHYP1) HpaP810347_HYAAR(HYAAR) PITG_01832T0_PHYIN(PHYIN) PYU1_T005929_PYTUL(PYTUL) Phyra73839_PHYRA(PHYRA) Physo137507_PHYSO(PHYSO)
ORTHOMCL4462(12 genes,12 taxa):	EPrPA00000020132_PYTAP(PYTAP) EPrPI00000022367_PYTIR(PYTIR) EPrPR00000019590_PYTAR(PYTAR) EPrPV00000015298_PYTVE(PYTVE) EPrPW00000018216_PYTIW(PYTIW) HJ0_GLEAN_10004279_PHYP0(PHYP0) HJ1_GLEAN_10001352_PHYP1(PHYP1) HpaP803819_HYAAR(HYAAR) PITG_08514T0_PHYIN(PHYIN) PYU1_T002445_PYTUL(PYTUL) Phyra85547_PHYRA(PHYRA) Physo140213_PHYSO(PHYSO)
ORTHOMCL4465(12 genes,12 taxa):	EPrPA00000020143_PYTAP(PYTAP) EPrPI00000015907_PYTIR(PYTIR) EPrPR00000014716_PYTAR(PYTAR) EPrPV00000014203_PYTVE(PYTVE) EPrPW00000020048_PYTIW(PYTIW) HJ0_GLEAN_10012233_PHYP0(PHYP0) HJ1_GLEAN_10007325_PHYP1(PHYP1) HpaP801190_HYAAR(HYAAR) PITG_00338T0_PHYIN(PHYIN) PYU1_T004002_PYTUL(PYTUL) Phyra72669_PHYRA(PHYRA) Physo130181_PHYSO(PHYSO)
ORTHOMCL4466(12 genes,12 taxa):	EPrPA00000020150_PYTAP(PYTAP) EPrPI00000015901_PYTIR(PYTIR) EPrPR00000014707_PYTAR(PYTAR) EPrPV00000014190_PYTVE(PYTVE) EPrPW00000020047_PYTIW(PYTIW) HJ0_GLEAN_10012234_PHYP0(PHYP0) HJ1_GLEAN_10007326_PHYP1(PHYP1) HpaP801193_HYAAR(HYAAR) PITG_00337T0_PHYIN(PHYIN) PYU1_T004001_PYTUL(PYTUL) Phyra93285_PHYRA(PHYRA) Physo156044_PHYSO(PHYSO)
ORTHOMCL4467(12 genes,12 taxa):	EPrPA00000020151_PYTAP(PYTAP) EPrPI00000015900_PYTIR(PYTIR) EPrPR00000023842_PYTAR(PYTAR) EPrPV00000014201_PYTVE(PYTVE) EPrPW00000020862_PYTIW(PYTIW) HJ0_GLEAN_10012236_PHYP0(PHYP0) HJ1_GLEAN_10007328_PHYP1(PHYP1) HpaP801195_HYAAR(HYAAR) PITG_00334T0_PHYIN(PHYIN) PYU1_T003999_PYTUL(PYTUL) Phyra72666_PHYRA(PHYRA) Physo130177_PHYSO(PHYSO)
ORTHOMCL4468(12 genes,12 taxa):	EPrPA00000020156_PYTAP(PYTAP) EPrPI00000023361_PYTIR(PYTIR) EPrPR00000020276_PYTAR(PYTAR) EPrPV00000021780_PYTVE(PYTVE) EPrPW00000017246_PYTIW(PYTIW) HJ0_GLEAN_10004039_PHYP0(PHYP0) HJ1_GLEAN_10003688_PHYP1(PHYP1) HpaP803739_HYAAR(HYAAR) PITG_15526T0_PHYIN(PHYIN) PYU1_T012292_PYTUL(PYTUL) Phyra72058_PHYRA(PHYRA) Physo108488_PHYSO(PHYSO)
ORTHOMCL4469(12 genes,12 taxa):	EPrPA00000020164_PYTAP(PYTAP) EPrPI00000023360_PYTIR(PYTIR) EPrPR00000020277_PYTAR(PYTAR) EPrPV00000021776_PYTVE(PYTVE) EPrPW00000017248_PYTIW(PYTIW) HJ0_GLEAN_10004038_PHYP0(PHYP0) HJ1_GLEAN_10003687_PHYP1(PHYP1) HpaP803738_HYAAR(HYAAR) PITG_15525T0_PHYIN(PHYIN) PYU1_T012293_PYTUL(PYTUL) Phyra82858_PHYRA(PHYRA) Physo130520_PHYSO(PHYSO)
ORTHOMCL4470(12 genes,12 taxa):	EPrPA00000020168_PYTAP(PYTAP) EPrPI00000016260_PYTIR(PYTIR) EPrPR00000025546_PYTAR(PYTAR) EPrPV00000022085_PYTVE(PYTVE) EPrPW00000025525_PYTIW(PYTIW) HJ0_GLEAN_10009291_PHYP0(PHYP0) HJ1_GLEAN_10007537_PHYP1(PHYP1) HpaP814756_HYAAR(HYAAR) PITG_17005T0_PHYIN(PHYIN) PYU1_T006540_PYTUL(PYTUL) Phyra83126_PHYRA(PHYRA) Physo140317_PHYSO(PHYSO)
ORTHOMCL4473(12 genes,12 taxa):	EPrPA00000020188_PYTAP(PYTAP) EPrPI00000018331_PYTIR(PYTIR) EPrPR00000013210_PYTAR(PYTAR) EPrPV00000022204_PYTVE(PYTVE) EPrPW00000020376_PYTIW(PYTIW) HJ0_GLEAN_10008441_PHYP0(PHYP0) HJ1_GLEAN_10003531_PHYP1(PHYP1) HpaP814463_HYAAR(HYAAR) PITG_16809T0_PHYIN(PHYIN) PYU1_T009350_PYTUL(PYTUL) Phyra81935_PHYRA(PHYRA) Physo128796_PHYSO(PHYSO)
ORTHOMCL4474(12 genes,12 taxa):	EPrPA00000020191_PYTAP(PYTAP) EPrPI00000022423_PYTIR(PYTIR) EPrPR00000014627_PYTAR(PYTAR) EPrPV00000013131_PYTVE(PYTVE) EPrPW00000015241_PYTIW(PYTIW) HJ0_GLEAN_10016818_PHYP0(PHYP0) HJ1_GLEAN_10013280_PHYP1(PHYP1) HpaP806505_HYAAR(HYAAR) PITG_16097T0_PHYIN(PHYIN) PYU1_T009475_PYTUL(PYTUL) Phyra73017_PHYRA(PHYRA) Physo128692_PHYSO(PHYSO)
ORTHOMCL4475(12 genes,12 taxa):	EPrPA00000020193_PYTAP(PYTAP) EPrPI00000021249_PYTIR(PYTIR) EPrPR00000013205_PYTAR(PYTAR) EPrPV00000023705_PYTVE(PYTVE) EPrPW00000020429_PYTIW(PYTIW) HJ0_GLEAN_10016823_PHYP0(PHYP0) HJ1_GLEAN_10013285_PHYP1(PHYP1) HpaP806508_HYAAR(HYAAR) PITG_16091T0_PHYIN(PHYIN) PYU1_T009467_PYTUL(PYTUL) Phyra73011_PHYRA(PHYRA) Physo128697_PHYSO(PHYSO)
ORTHOMCL4479(12 genes,12 taxa):	EPrPA00000020227_PYTAP(PYTAP) EPrPI00000018141_PYTIR(PYTIR) EPrPR00000014832_PYTAR(PYTAR) EPrPV00000017393_PYTVE(PYTVE) EPrPW00000015847_PYTIW(PYTIW) HJ0_GLEAN_10005043_PHYP0(PHYP0) HJ1_GLEAN_10014204_PHYP1(PHYP1) HpaP800149_HYAAR(HYAAR) PITG_03061T0_PHYIN(PHYIN) PYU1_T000891_PYTUL(PYTUL) Phyra77929_PHYRA(PHYRA) Physo139394_PHYSO(PHYSO)
ORTHOMCL4480(12 genes,12 taxa):	EPrPA00000020231_PYTAP(PYTAP) EPrPI00000022850_PYTIR(PYTIR) EPrPR00000014831_PYTAR(PYTAR) EPrPV00000017386_PYTVE(PYTVE) EPrPW00000025954_PYTIW(PYTIW) HJ0_GLEAN_10014147_PHYP0(PHYP0) HJ1_GLEAN_10005220_PHYP1(PHYP1) HpaP800065_HYAAR(HYAAR) PITG_03156T0_PHYIN(PHYIN) PYU1_T000893_PYTUL(PYTUL) Phyra78253_PHYRA(PHYRA) Physo133691_PHYSO(PHYSO)
ORTHOMCL4485(12 genes,12 taxa):	EPrPA00000020273_PYTAP(PYTAP) EPrPI00000019472_PYTIR(PYTIR) EPrPR00000024018_PYTAR(PYTAR) EPrPV00000013630_PYTVE(PYTVE) EPrPW00000014255_PYTIW(PYTIW) HJ0_GLEAN_10016467_PHYP0(PHYP0) HJ1_GLEAN_10010624_PHYP1(PHYP1) HpaP801787_HYAAR(HYAAR) PITG_16469T0_PHYIN(PHYIN) PYU1_T002831_PYTUL(PYTUL) Phyra79024_PHYRA(PHYRA) Physo135917_PHYSO(PHYSO)
ORTHOMCL4486(12 genes,12 taxa):	EPrPA00000020276_PYTAP(PYTAP) EPrPI00000023570_PYTIR(PYTIR) EPrPR00000023645_PYTAR(PYTAR) EPrPV00000014174_PYTVE(PYTVE) EPrPW00000022677_PYTIW(PYTIW) HJ0_GLEAN_10015238_PHYP0(PHYP0) HJ1_GLEAN_10011594_PHYP1(PHYP1) HpaP806236_HYAAR(HYAAR) PITG_01046T0_PHYIN(PHYIN) PYU1_T001808_PYTUL(PYTUL) Phyra82476_PHYRA(PHYRA) Physo127183_PHYSO(PHYSO)
ORTHOMCL4487(12 genes,12 taxa):	EPrPA00000020277_PYTAP(PYTAP) EPrPI00000023569_PYTIR(PYTIR) EPrPR00000020753_PYTAR(PYTAR) EPrPV00000014159_PYTVE(PYTVE) EPrPW00000022676_PYTIW(PYTIW) HJ0_GLEAN_10015237_PHYP0(PHYP0) HJ1_GLEAN_10011595_PHYP1(PHYP1) HpaP806237_HYAAR(HYAAR) PITG_01047T0_PHYIN(PHYIN) PYU1_T001810_PYTUL(PYTUL) Phyra82475_PHYRA(PHYRA) Physo127184_PHYSO(PHYSO)
ORTHOMCL4488(12 genes,12 taxa):	EPrPA00000020278_PYTAP(PYTAP) EPrPI00000024341_PYTIR(PYTIR) EPrPR00000020299_PYTAR(PYTAR) EPrPV00000014154_PYTVE(PYTVE) EPrPW00000023863_PYTIW(PYTIW) HJ0_GLEAN_10015235_PHYP0(PHYP0) HJ1_GLEAN_10011597_PHYP1(PHYP1) HpaP806240_HYAAR(HYAAR) PITG_01049T0_PHYIN(PHYIN) PYU1_T001812_PYTUL(PYTUL) Phyra82473_PHYRA(PHYRA) Physo127190_PHYSO(PHYSO)
ORTHOMCL4489(12 genes,12 taxa):	EPrPA00000020281_PYTAP(PYTAP) EPrPI00000024342_PYTIR(PYTIR) EPrPR00000024907_PYTAR(PYTAR) EPrPV00000014177_PYTVE(PYTVE) EPrPW00000026368_PYTIW(PYTIW) HJ0_GLEAN_10015236_PHYP0(PHYP0) HJ1_GLEAN_10011596_PHYP1(PHYP1) HpaP806239_HYAAR(HYAAR) PITG_01048T0_PHYIN(PHYIN) PYU1_T001811_PYTUL(PYTUL) Phyra82474_PHYRA(PHYRA) Physo127189_PHYSO(PHYSO)
ORTHOMCL4490(12 genes,12 taxa):	EPrPA00000020282_PYTAP(PYTAP) EPrPI00000023568_PYTIR(PYTIR) EPrPR00000015422_PYTAR(PYTAR) EPrPV00000014153_PYTVE(PYTVE) EPrPW00000022675_PYTIW(PYTIW) HJ0_GLEAN_10015226_PHYP0(PHYP0) HJ1_GLEAN_10011606_PHYP1(PHYP1) HpaP806249_HYAAR(HYAAR) PITG_01058T0_PHYIN(PHYIN) PYU1_T001807_PYTUL(PYTUL) Phyra82461_PHYRA(PHYRA) Physo127213_PHYSO(PHYSO)
ORTHOMCL4491(12 genes,12 taxa):	EPrPA00000020285_PYTAP(PYTAP) EPrPI00000016186_PYTIR(PYTIR) EPrPR00000020298_PYTAR(PYTAR) EPrPV00000014181_PYTVE(PYTVE) EPrPW00000023861_PYTIW(PYTIW) HJ0_GLEAN_10015230_PHYP0(PHYP0) HJ1_GLEAN_10011602_PHYP1(PHYP1) HpaP806241_HYAAR(HYAAR) PITG_01054T0_PHYIN(PHYIN) PYU1_T001813_PYTUL(PYTUL) Phyra82471_PHYRA(PHYRA) Physo127204_PHYSO(PHYSO)
ORTHOMCL4492(12 genes,12 taxa):	EPrPA00000020287_PYTAP(PYTAP) EPrPI00000014392_PYTIR(PYTIR) EPrPR00000021950_PYTAR(PYTAR) EPrPV00000018984_PYTVE(PYTVE) EPrPW00000014027_PYTIW(PYTIW) HJ0_GLEAN_10017656_PHYP0(PHYP0) HJ1_GLEAN_10014264_PHYP1(PHYP1) HpaP802828_HYAAR(HYAAR) PITG_05504T0_PHYIN(PHYIN) PYU1_T005229_PYTUL(PYTUL) Phyra73193_PHYRA(PHYRA) Physo129841_PHYSO(PHYSO)
ORTHOMCL4493(12 genes,12 taxa):	EPrPA00000020288_PYTAP(PYTAP) EPrPI00000014389_PYTIR(PYTIR) EPrPR00000021454_PYTAR(PYTAR) EPrPV00000018985_PYTVE(PYTVE) EPrPW00000014030_PYTIW(PYTIW) HJ0_GLEAN_10017653_PHYP0(PHYP0) HJ1_GLEAN_10014261_PHYP1(PHYP1) HpaP802826_HYAAR(HYAAR) PITG_05501T0_PHYIN(PHYIN) PYU1_T005227_PYTUL(PYTUL) Phyra73196_PHYRA(PHYRA) Physo155876_PHYSO(PHYSO)
ORTHOMCL4494(12 genes,12 taxa):	EPrPA00000020289_PYTAP(PYTAP) EPrPI00000014388_PYTIR(PYTIR) EPrPR00000021455_PYTAR(PYTAR) EPrPV00000018983_PYTVE(PYTVE) EPrPW00000014024_PYTIW(PYTIW) HJ0_GLEAN_10017650_PHYP0(PHYP0) HJ1_GLEAN_10014258_PHYP1(PHYP1) HpaP802823_HYAAR(HYAAR) PITG_05498T0_PHYIN(PHYIN) PYU1_T005224_PYTUL(PYTUL) Phyra73199_PHYRA(PHYRA) Physo108417_PHYSO(PHYSO)
ORTHOMCL4495(12 genes,12 taxa):	EPrPA00000020290_PYTAP(PYTAP) EPrPI00000014395_PYTIR(PYTIR) EPrPR00000013817_PYTAR(PYTAR) EPrPV00000018986_PYTVE(PYTVE) EPrPW00000023376_PYTIW(PYTIW) HJ0_GLEAN_10017646_PHYP0(PHYP0) HJ1_GLEAN_10014254_PHYP1(PHYP1) HpaP802873_HYAAR(HYAAR) PITG_05494T0_PHYIN(PHYIN) PYU1_T005220_PYTUL(PYTUL) Phyra73201_PHYRA(PHYRA) Physo129834_PHYSO(PHYSO)
ORTHOMCL4496(12 genes,12 taxa):	EPrPA00000020292_PYTAP(PYTAP) EPrPI00000016152_PYTIR(PYTIR) EPrPR00000013814_PYTAR(PYTAR) EPrPV00000018989_PYTVE(PYTVE) EPrPW00000021721_PYTIW(PYTIW) HJ0_GLEAN_10017644_PHYP0(PHYP0) HJ1_GLEAN_10014252_PHYP1(PHYP1) HpaP802871_HYAAR(HYAAR) PITG_05489T0_PHYIN(PHYIN) PYU1_T005218_PYTUL(PYTUL) Phyra93541_PHYRA(PHYRA) Physo129832_PHYSO(PHYSO)
ORTHOMCL4497(12 genes,12 taxa):	EPrPA00000020295_PYTAP(PYTAP) EPrPI00000014397_PYTIR(PYTIR) EPrPR00000013815_PYTAR(PYTAR) EPrPV00000018982_PYTVE(PYTVE) EPrPW00000023377_PYTIW(PYTIW) HJ0_GLEAN_10017648_PHYP0(PHYP0) HJ1_GLEAN_10014256_PHYP1(PHYP1) HpaP802874_HYAAR(HYAAR) PITG_05496T0_PHYIN(PHYIN) PYU1_T005222_PYTUL(PYTUL) Phyra93536_PHYRA(PHYRA) Physo129835_PHYSO(PHYSO)
ORTHOMCL4498(12 genes,12 taxa):	EPrPA00000020304_PYTAP(PYTAP) EPrPI00000017944_PYTIR(PYTIR) EPrPR00000016312_PYTAR(PYTAR) EPrPV00000021977_PYTVE(PYTVE) EPrPW00000014566_PYTIW(PYTIW) HJ0_GLEAN_10010645_PHYP0(PHYP0) HJ1_GLEAN_10008018_PHYP1(PHYP1) HpaP801805_HYAAR(HYAAR) PITG_16439T0_PHYIN(PHYIN) PYU1_T002667_PYTUL(PYTUL) Phyra79006_PHYRA(PHYRA) Physo135892_PHYSO(PHYSO)
ORTHOMCL4499(12 genes,12 taxa):	EPrPA00000020308_PYTAP(PYTAP) EPrPI00000021149_PYTIR(PYTIR) EPrPR00000015198_PYTAR(PYTAR) EPrPV00000022953_PYTVE(PYTVE) EPrPW00000018147_PYTIW(PYTIW) HJ0_GLEAN_10016326_PHYP0(PHYP0) HJ1_GLEAN_10005288_PHYP1(PHYP1) HpaP800560_HYAAR(HYAAR) PITG_05748T0_PHYIN(PHYIN) PYU1_T004973_PYTUL(PYTUL) Phyra75928_PHYRA(PHYRA) Physo132521_PHYSO(PHYSO)
ORTHOMCL4500(12 genes,12 taxa):	EPrPA00000020313_PYTAP(PYTAP) EPrPI00000022708_PYTIR(PYTIR) EPrPR00000013165_PYTAR(PYTAR) EPrPV00000022758_PYTVE(PYTVE) EPrPW00000018145_PYTIW(PYTIW) HJ0_GLEAN_10016316_PHYP0(PHYP0) HJ1_GLEAN_10011733_PHYP1(PHYP1) HpaP800538_HYAAR(HYAAR) PITG_05733T0_PHYIN(PHYIN) PYU1_T004969_PYTUL(PYTUL) Phyra75939_PHYRA(PHYRA) Physo132535_PHYSO(PHYSO)
ORTHOMCL4501(12 genes,12 taxa):	EPrPA00000020321_PYTAP(PYTAP) EPrPI00000015491_PYTIR(PYTIR) EPrPR00000016343_PYTAR(PYTAR) EPrPV00000017611_PYTVE(PYTVE) EPrPW00000020471_PYTIW(PYTIW) HJ0_GLEAN_10008397_PHYP0(PHYP0) HJ1_GLEAN_10010550_PHYP1(PHYP1) HpaP814289_HYAAR(HYAAR) PITG_03529T0_PHYIN(PHYIN) PYU1_T002268_PYTUL(PYTUL) Phyra81366_PHYRA(PHYRA) Physo134780_PHYSO(PHYSO)
ORTHOMCL4502(12 genes,12 taxa):	EPrPA00000020325_PYTAP(PYTAP) EPrPI00000015498_PYTIR(PYTIR) EPrPR00000016342_PYTAR(PYTAR) EPrPV00000017618_PYTVE(PYTVE) EPrPW00000020470_PYTIW(PYTIW) HJ0_GLEAN_10008396_PHYP0(PHYP0) HJ1_GLEAN_10010549_PHYP1(PHYP1) HpaP814290_HYAAR(HYAAR) PITG_03530T0_PHYIN(PHYIN) PYU1_T002267_PYTUL(PYTUL) Phyra71903_PHYRA(PHYRA) Physo108801_PHYSO(PHYSO)
ORTHOMCL4504(12 genes,12 taxa):	EPrPA00000020329_PYTAP(PYTAP) EPrPI00000023429_PYTIR(PYTIR) EPrPR00000018517_PYTAR(PYTAR) EPrPV00000021813_PYTVE(PYTVE) EPrPW00000018051_PYTIW(PYTIW) HJ0_GLEAN_10011851_PHYP0(PHYP0) HJ1_GLEAN_10010143_PHYP1(PHYP1) HpaP810358_HYAAR(HYAAR) PITG_12111T0_PHYIN(PHYIN) PYU1_T010205_PYTUL(PYTUL) Phyra74670_PHYRA(PHYRA) Physo129465_PHYSO(PHYSO)
ORTHOMCL4505(12 genes,12 taxa):	EPrPA00000020330_PYTAP(PYTAP) EPrPI00000023354_PYTIR(PYTIR) EPrPR00000018518_PYTAR(PYTAR) EPrPV00000021814_PYTVE(PYTVE) EPrPW00000020888_PYTIW(PYTIW) HJ0_GLEAN_10011853_PHYP0(PHYP0) HJ1_GLEAN_10010144_PHYP1(PHYP1) HpaP810353_HYAAR(HYAAR) PITG_12128T0_PHYIN(PHYIN) PYU1_T010207_PYTUL(PYTUL) Phyra74671_PHYRA(PHYRA) Physo129464_PHYSO(PHYSO)
ORTHOMCL4510(12 genes,12 taxa):	EPrPA00000020345_PYTAP(PYTAP) EPrPI00000013243_PYTIR(PYTIR) EPrPR00000018880_PYTAR(PYTAR) EPrPV00000019857_PYTVE(PYTVE) EPrPW00000019089_PYTIW(PYTIW) HJ0_GLEAN_10011685_PHYP0(PHYP0) HJ1_GLEAN_10009997_PHYP1(PHYP1) HpaP806517_HYAAR(HYAAR) PITG_16071T0_PHYIN(PHYIN) PYU1_T009461_PYTUL(PYTUL) Phyra93419_PHYRA(PHYRA) Physo128710_PHYSO(PHYSO)
[truncated: 537 more rows]

## Sheet: Total_gene_families
Family ID	Gene list
[truncated: 18,298 more rows]

## Sheet: Abbreviations
Abbreviation	Species Name
[truncated: 11 more rows]
