# Supplementary material for: Genomes and virulence difference between two physiological races of Phytophthora nicotianae
Source: Gigascience. 2016 Jan 28;5:3. doi: 10.1186/s13742-016-0108-7 (PMC4730604; doi:10.1186/s13742-016-0108-7)
Supplement: Additional file 8: — Comparison of number of effectors between P. nicotianae, and related species. Comparison of number of RxLR and Crinkler effectors between P. nicotianae, and related species. (XLS 59 kb) [file 13742_2016_108_MOESM8_ESM.xls]

## Sheet: Effectors Comparison
Effectors	Phytophthora nicotianae race 0	Phytophthora nicotianae race 1	Phytophthora infestans	Phytophthora sojae	Phytophthora ramorum
RxLR	308	199	563	396	374
Crinklers	32	26	196	100	19
